# Supplementary material for: Suppression of apoptosis impairs phalangeal joint formation in the pathogenesis of brachydactyly type A1
Source: Nat Commun. 2024 Mar 12;15:2229. doi: 10.1038/s41467-024-45053-0 (PMC10933404; doi:10.1038/s41467-024-45053-0)
Supplement: Supplementary file 3 — Supplementary Data S1-S3 [file 41467_2024_45053_MOESM3_ESM.zip]

Archive with 3 entries (3 files):
- Supplementaray Data files-Supplementary Tables/Supplementary_Data_S1_List_of_primers.xlsx
- Supplementaray Data files-Supplementary Tables/Supplementary_Data_S2_Signature_of_the_6_clusters_in_interzone.xlsx
- Supplementaray Data files-Supplementary Tables/Supplementary_Data_S3_DEGs_among_IZ_NIZ_WT_BDA1.xlsx
