# Supplementary material for: Suppression of apoptosis impairs phalangeal joint formation in the pathogenesis of brachydactyly type A1
Source: Nat Commun. 2024 Mar 12;15:2229. doi: 10.1038/s41467-024-45053-0 (PMC10933404; doi:10.1038/s41467-024-45053-0)
Supplement: Supplementary file 3 — Supplementary Data S1-S3 [file 41467_2024_45053_MOESM3_ESM.zip › Supplementaray Data files-Supplementary Tables/Supplementary_Data_S1_List_of_primers.xlsx]

## Sheet: Sheet1
Supplementary Data S1 List of Primers
Mutagenesis primers
Primer Name	Sequence	Purpose
mIhhP46L-S	GCTCGTGCTTCTTGCCTACAAGCAG	P46L Mutagenesis
mIhhP46L-AS	TGTAGGCAAGAAGCACGAGCTTGCG
mIhhD100E-S	GAACACGGGTGCCGAACGCCTCATGAC	D100E Mutagenesis
mIhhD100E-AS	TCATGAGGCGTTCGGCACCCGTG
mIhhR128Q-S	GGTGTGAAACTGCAGGTGACCGAAG	R128Q Mutagenesis
mIhhR128Q-AS	AGCCTTCGGTCACCTGCAGTTTCAC
mIhhT154I-S	CGGTGGATATCATCACCTCAGACCG	T154I Mutagenesis
mIhhT154I-AS	CGGTCTGAGGTGATGATATCCACCG
Sequencing primers
Primer Name	Sequence	Purpose
3’end Ihh F (839-859)	ATGTGCTTATTTTCCTGGAC	Sequencing
IhhN-F4	TGGCCTCGAGGCATGGAGTCCCCAAGAGCCACCCAGACGCC	Sequencing (P46L)
IhhSP-F1	TTTAAGCTTTGCGGGCCGGGCCGGGTGGTG	Sequencing (D100E, R128Q, T154I)
Genotyping primers
Primer Name	Sequence	Purpose
S1-F	CCCCGACTGCGGTTCTGTCTGTT	BDA1 WT and mutant allele genotyping
L2-R	TGGGCTGTGAGAAATGTTAGGC
GFP-F	ATGGTGAGCAAGGGCGAGGA	Lgr5-GFP and Lgr5-DTR-GFP mutant allele genotyping
GFP-R	GTTCTTCTGCTTGTCGGCCA
Lgd-F	TCCCAGTCTCGGGCACCATG	Lgr5-GFP and Lgr5-DTR-GFP WT allele genotyping
Lgd-R	CAGGTCTGGTCAGAATGCCCTTG
OIMR 8942	GGAGGCTGAGTTAGGAGGATCACAAGTTCGAG	Cdon-/- WT allele primer
OIMR 8944	GCGATGCCTGCTTGCCGAATATCATGGTG	Cdon-/- mutant allele primer
OIMR 8943	ATAAGGCACTGGGAGATTATGGGGCGAG	Cdon-/- common reverse primer
