# Supplementary material for: Suppression of apoptosis impairs phalangeal joint formation in the pathogenesis of brachydactyly type A1
Source: Nat Commun. 2024 Mar 12;15:2229. doi: 10.1038/s41467-024-45053-0 (PMC10933404; doi:10.1038/s41467-024-45053-0)
Supplement: Supplementary file 3 — Supplementary Data S1-S3 [file 41467_2024_45053_MOESM3_ESM.zip › Supplementaray Data files-Supplementary Tables/Supplementary_Data_S2_Signature_of_the_6_clusters_in_interzone.xlsx]

## Sheet: summary
column names	explanation
p-value	Wilcoxon Rank Sum test p-value
avg_logFC	average log(fold-change) between this cluster and the remaining cells
percentage expressed in cluster 1	percentage of cells expressing this gene in cluser 1
percentage expressed in other cells	percentage of cells expressing this gene in other cells
percentage point difference	the percentage point difference between the percentage of cells expressing this gene and that of other cells expressing this gene
adjusted p-value	Result of the Benjamini & Hochberg method for correction of multiple testing
gene	mouse gene symbol

## Sheet: Cluster-1
p-value	avg_logFC	percentage expressed in cluster 1	percentage expressed in other cells	percentage point difference	adjusted p-value	cluster	gene	is transcription factor	is surface marke
4.359e-38	0.476458	0.812	0.468	0.344	7.6762e-34	1	Matn4
6.85017e-32	0.552074	0.9	0.699	0.201	1.20631e-27	1	Trps1	TRUE
4.44153e-22	0.437189	0.768	0.54	0.228	7.82153e-18	1	Mia
6.80869e-22	0.507421	0.842	0.678	0.164	1.19901e-17	1	Vcan
1.66063e-21	0.488899	0.48	0.259	0.221	2.92437e-17	1	Sema3a
2.11723e-21	0.519707	0.268	0.096	0.172	3.72844e-17	1	Dlgap1
1.98664e-18	0.339729	0.732	0.476	0.256	3.49848e-14	1	Cthrc1
2.58146e-18	0.497093	0.388	0.197	0.191	4.54595e-14	1	Wnt4
1.76719e-17	0.450869	0.42	0.223	0.197	3.11202e-13	1	Angptl1
2.34044e-17	0.350001	0.662	0.454	0.208	4.12152e-13	1	Lrig3
3.08536e-17	0.328036	0.896	0.765	0.131	5.43331e-13	1	Ccnd2
1.68253e-16	0.393424	0.492	0.29	0.202	2.96294e-12	1	Nbl1
6.24765e-16	0.404334	0.532	0.319	0.213	1.10021e-11	1	Enpp2
8.56377e-16	0.39564	0.322	0.156	0.166	1.50808e-11	1	Dcx
6.71566e-15	0.481172	0.728	0.571	0.157	1.18263e-10	1	Sfrp2
7.25784e-15	0.317231	0.738	0.554	0.184	1.27811e-10	1	Ccnd1
5.0512e-14	0.305615	0.848	0.727	0.121	8.89516e-10	1	Zfp36l1	TRUE
1.08498e-13	0.314836	0.714	0.565	0.149	1.91065e-09	1	Capn6
2.19152e-13	0.4081	0.592	0.435	0.157	3.85927e-09	1	Foxp2	TRUE
5.86946e-13	0.349767	0.396	0.226	0.17	1.03361e-08	1	Fmod
1.03482e-12	0.321574	0.754	0.59	0.164	1.82233e-08	1	Sulf1
3.18626e-11	0.271742	0.864	0.81	0.054	5.611e-07	1	Eif3h
3.3574e-11	0.473693	0.35	0.209	0.141	5.91237e-07	1	Osr1	TRUE
2.11673e-10	0.293826	0.816	0.728	0.088	3.72757e-06	1	Sparc
2.49438e-10	0.299625	0.338	0.201	0.137	4.39261e-06	1	Cped1
4.14033e-10	0.34094	0.618	0.476	0.142	7.29111e-06	1	Runx1t1
8.93608e-10	0.260056	0.834	0.716	0.118	1.57364e-05	1	Ldha
1.97062e-09	0.309634	0.64	0.5	0.14	3.47027e-05	1	Robo1
6.83536e-09	0.320446	0.542	0.432	0.11	0.000120371	1	Col26a1
1.56777e-08	0.282202	0.268	0.156	0.112	0.000276084	1	Sema5a
1.65992e-08	0.335457	0.356	0.229	0.127	0.000292312	1	Pcdh7
2.0572e-08	0.401403	0.342	0.22	0.122	0.000362273	1	Agtr2
2.5032e-07	0.36451	0.332	0.222	0.11	0.00440813	1	Igfbp2
3.93369e-06	0.262863	0.602	0.519	0.083	0.0692723	1	Lmo4
1.35953e-05	0.270422	0.48	0.373	0.107	0.239413	1	Dkk3
1.41206e-05	0.269088	0.622	0.528	0.094	0.248664	1	Dbi
2.85985e-05	0.284529	0.376	0.292	0.084	0.50362	1	Rnd3
0.000171995	0.293325	0.584	0.511	0.073	1	1	Vim
0.00110342	0.320432	0.45	0.382	0.068	1	1	Zfhx3	TRUE

## Sheet: Cluster-2
p-value	avg_logFC	percentage expressed in cluster 2	percentage expressed in other cells	% margin	adjusted p-value	cluster	gene	is transcription factor	is surface marke
9.52512e-138	1.59786	0.691	0.094	0.597	1.67737e-133	2	Barx2	TRUE
6.52581e-109	1.3068	0.46	0.033	0.427	1.1492e-104	2	Cntfr
4.72099e-101	1.28546	0.951	0.6	0.351	8.31366e-97	2	Tgfbi
4.79045e-87	1.37752	0.343	0.016	0.327	8.43598e-83	2	Cilp
1.23101e-76	0.912831	0.963	0.771	0.192	2.16782e-72	2	Creb5	TRUE
2.97031e-73	0.725187	0.997	0.944	0.053	5.23072e-69	2	Meg3
2.67479e-64	1.12713	0.605	0.181	0.424	4.71031e-60	2	Atp1a2
1.12201e-63	1.05507	0.787	0.378	0.409	1.97587e-59	2	Smoc2
1.33132e-62	1.00157	0.824	0.488	0.336	2.34445e-58	2	Cd9		TRUE
1.55891e-61	0.59259	1	0.985	0.015	2.74524e-57	2	H19
1.59443e-59	1.07778	0.605	0.211	0.394	2.8078e-55	2	Rcan1
2.10482e-58	0.924922	0.824	0.528	0.296	3.70659e-54	2	Sulf2
4.18271e-58	0.906918	0.383	0.065	0.318	7.36575e-54	2	Glis1	TRUE
2.78608e-57	1.03632	0.404	0.079	0.325	4.90629e-53	2	Dusp14
2.96715e-56	0.906012	0.735	0.338	0.397	5.22515e-52	2	Tenm4
2.02465e-54	1.18119	0.719	0.375	0.344	3.56541e-50	2	Ier3
8.75799e-50	0.793557	0.265	0.029	0.236	1.54228e-45	2	Fam167a
2.45528e-49	0.918621	0.392	0.087	0.305	4.32375e-45	2	Ssc5d
2.88189e-49	1.01236	0.525	0.179	0.346	5.075e-45	2	Smoc1
2.72942e-48	0.416109	1	1	0	4.80652e-44	2	Gdf5
6.12591e-48	1.18935	0.367	0.078	0.289	1.07877e-43	2	Tm4sf1
4.16361e-45	0.418843	1	1	0	7.33212e-41	2	Malat1
4.84404e-44	0.860466	0.796	0.557	0.239	8.53035e-40	2	Ppp3ca
8.76396e-43	0.908925	0.71	0.348	0.362	1.54333e-38	2	Dlk1
1.10638e-42	0.945675	0.417	0.117	0.3	1.94833e-38	2	Rrad
4.35554e-41	0.886487	0.491	0.168	0.323	7.67011e-37	2	Osr2	TRUE
4.45145e-37	0.900357	0.491	0.198	0.293	7.839e-33	2	Tcp11l2
4.83335e-37	0.908702	0.491	0.201	0.29	8.51154e-33	2	Man1a
9.74289e-37	0.576164	0.978	0.91	0.068	1.71572e-32	2	Sox11	TRUE
3.68645e-36	0.545441	0.997	0.911	0.086	6.49183e-32	2	Igf2
1.21145e-34	0.714843	0.281	0.059	0.222	2.13337e-30	2	Scrg1
4.95956e-34	0.922257	0.522	0.252	0.27	8.73379e-30	2	Pid1
1.20532e-33	0.809973	0.599	0.31	0.289	2.12257e-29	2	Hs3st3a1
4.20792e-33	0.771214	0.639	0.413	0.226	7.41014e-29	2	Wdr1
4.34781e-33	0.75201	0.796	0.564	0.232	7.65649e-29	2	Sema3c
4.97009e-33	0.731541	0.75	0.489	0.261	8.75233e-29	2	Plagl1	TRUE
1.85184e-32	0.892197	0.667	0.436	0.231	3.26109e-28	2	Dusp1
2.19587e-32	0.965106	0.346	0.109	0.237	3.86692e-28	2	Itga11
2.44216e-32	0.933714	0.574	0.311	0.263	4.30065e-28	2	Tagln2
3.47033e-32	0.775826	0.463	0.174	0.289	6.11126e-28	2	C2cd4b
4.3394e-32	0.437301	0.988	0.952	0.036	7.64168e-28	2	Igfbp4
2.6291e-31	0.821134	0.472	0.206	0.266	4.62985e-27	2	Mn1
3.1682e-31	0.833108	0.515	0.255	0.26	5.5792e-27	2	Prkca
3.23424e-31	0.531822	0.858	0.601	0.257	5.69551e-27	2	Col9a2
4.05762e-31	0.839979	0.559	0.285	0.274	7.14547e-27	2	Tnfrsf12a		TRUE
5.12744e-31	0.732545	0.756	0.553	0.203	9.02942e-27	2	Cdon
8.95247e-29	0.800171	0.58	0.353	0.227	1.57653e-24	2	Klf13	TRUE
2.14089e-28	0.633226	0.731	0.591	0.14	3.77011e-24	2	Ctsb
4.79741e-28	0.612334	0.759	0.506	0.253	8.44824e-24	2	Sox5	TRUE
3.55449e-27	0.687283	0.923	0.908	0.015	6.25946e-23	2	Cdkn1c
8.25963e-26	0.860326	0.423	0.199	0.224	1.45452e-21	2	Itga5		TRUE
9.03257e-26	0.788593	0.481	0.247	0.234	1.59063e-21	2	Cbx4
1.66107e-25	0.698524	0.821	0.774	0.047	2.92515e-21	2	Ptn
2.29858e-25	0.732315	0.438	0.204	0.234	4.04779e-21	2	Plxna4	TRUE
3.14051e-25	0.696541	0.321	0.112	0.209	5.53045e-21	2	Grasp
3.17051e-24	0.388575	0.941	0.942	-0.001	5.58326e-20	2	Rbm39
1.85189e-23	0.443214	0.969	0.968	0.001	3.26118e-19	2	Eif1
9.19184e-23	0.702293	0.59	0.377	0.213	1.61868e-18	2	Errfi1
1.54913e-22	0.804708	0.336	0.13	0.206	2.72802e-18	2	Cd27		TRUE
2.43959e-21	0.476368	0.957	0.904	0.053	4.29611e-17	2	Fbn2
6.37172e-21	0.544677	0.481	0.253	0.228	1.12206e-16	2	Slc2a1
1.74479e-20	0.629926	0.478	0.263	0.215	3.07258e-16	2	Dst
1.95036e-20	0.659821	0.265	0.091	0.174	3.43458e-16	2	Cyfip2
2.14382e-20	0.700116	0.364	0.165	0.199	3.77526e-16	2	Gem
3.19331e-20	0.521438	0.722	0.625	0.097	5.62342e-16	2	Aldoa
3.77405e-20	0.63529	0.608	0.44	0.168	6.6461e-16	2	Col6a1
1.37699e-19	0.660632	0.67	0.542	0.128	2.42489e-15	2	Lmna
1.42509e-19	0.582555	0.802	0.731	0.071	2.50959e-15	2	Gli3	TRUE
1.16347e-18	0.687065	0.497	0.316	0.181	2.04887e-14	2	Clic4
1.23563e-18	0.809463	0.34	0.157	0.183	2.17595e-14	2	Zswim6
1.66463e-18	0.499714	0.759	0.637	0.122	2.93141e-14	2	Itm2a
1.80058e-18	0.471116	0.753	0.694	0.059	3.17083e-14	2	Selk
2.28359e-18	0.662478	0.549	0.373	0.176	4.0214e-14	2	Spred1
4.112e-18	0.598987	0.259	0.094	0.165	7.24123e-14	2	Epha2
4.91915e-18	0.880577	0.37	0.184	0.186	8.66262e-14	2	Atf3	TRUE
1.47812e-17	0.556602	0.284	0.112	0.172	2.60297e-13	2	Pdlim3
1.846e-17	0.642537	0.407	0.221	0.186	3.2508e-13	2	Cxxc5
2.24412e-17	0.652525	0.41	0.221	0.189	3.95189e-13	2	Ets1	TRUE
2.34789e-17	0.719283	0.54	0.37	0.17	4.13464e-13	2	Mbnl1	TRUE
3.2067e-17	0.636471	0.448	0.263	0.185	5.647e-13	2	Arhgap31
3.84173e-17	0.605581	0.457	0.27	0.187	6.76528e-13	2	Nfatc1	TRUE
8.59862e-17	0.634458	0.432	0.253	0.179	1.51422e-12	2	Lrrc16a
1.96355e-16	0.508396	0.738	0.614	0.124	3.45781e-12	2	Col27a1
2.81972e-16	0.434674	0.84	0.76	0.08	4.96552e-12	2	Sox9	TRUE
3.3615e-16	0.617809	0.306	0.137	0.169	5.91961e-12	2	Inhba
4.28503e-16	0.621013	0.361	0.18	0.181	7.54595e-12	2	Nrp1		TRUE
8.35944e-16	0.624063	0.38	0.204	0.176	1.4721e-11	2	Igsf8		TRUE
1.64377e-15	0.695766	0.645	0.506	0.139	2.89468e-11	2	Spry2
2.57944e-15	0.65755	0.38	0.205	0.175	4.5424e-11	2	Col8a1
3.6041e-15	0.676181	0.457	0.303	0.154	6.34682e-11	2	Nab2
2.02143e-14	0.484951	0.451	0.272	0.179	3.55974e-10	2	Chadl
3.19339e-14	0.529877	0.275	0.118	0.157	5.62357e-10	2	Pappa
3.31036e-14	0.389066	0.867	0.845	0.022	5.82954e-10	2	Btg1
3.76197e-14	0.615661	0.324	0.17	0.154	6.62483e-10	2	Angptl2
5.50406e-14	0.346584	0.725	0.547	0.178	9.69265e-10	2	Col9a3
5.90916e-14	0.541885	0.623	0.502	0.121	1.0406e-09	2	Jmjd1c
6.10631e-14	0.473763	0.818	0.805	0.013	1.07532e-09	2	Fth1
1.06954e-13	0.279879	0.867	0.719	0.148	1.88345e-09	2	Col1a1
1.52279e-13	0.595478	0.469	0.322	0.147	2.68163e-09	2	Nbl1
3.63782e-13	0.565951	0.287	0.139	0.148	6.4062e-09	2	Micall1
4.74544e-13	0.539107	0.583	0.473	0.11	8.35672e-09	2	Cux1	TRUE
6.88906e-13	0.41475	0.725	0.707	0.018	1.21316e-08	2	Sec62
1.79104e-12	0.552121	0.627	0.612	0.015	3.15403e-08	2	Eif5
2.10527e-12	0.580367	0.256	0.122	0.134	3.70739e-08	2	Sdk2
2.65777e-12	0.506841	0.5	0.365	0.135	4.68034e-08	2	Klf10	TRUE
2.84871e-12	0.531293	0.355	0.206	0.149	5.01658e-08	2	Pamr1
4.50068e-12	0.522415	0.284	0.142	0.142	7.9257e-08	2	Plxdc2
5.03705e-12	0.534262	0.691	0.604	0.087	8.87025e-08	2	Fbln2
5.55188e-12	0.668892	0.358	0.222	0.136	9.77686e-08	2	Sobp
1.37256e-11	0.579204	0.42	0.292	0.128	2.41708e-07	2	Kras
1.69106e-11	0.565274	0.312	0.173	0.139	2.97796e-07	2	Shisa2
2.68826e-11	0.503752	0.398	0.249	0.149	4.73402e-07	2	Disp1
3.49154e-11	0.404685	0.676	0.652	0.024	6.14859e-07	2	Sfr1
4.87011e-11	0.388111	0.685	0.605	0.08	8.57626e-07	2	Kcnq1ot1
9.78779e-11	0.295969	0.694	0.6	0.094	1.72363e-06	2	Sfrp2
1.38302e-10	0.467441	0.534	0.431	0.103	2.4355e-06	2	Erf	TRUE
1.95746e-10	0.476818	0.256	0.133	0.123	3.44709e-06	2	Gsn
2.61638e-10	0.52394	0.395	0.248	0.147	4.60744e-06	2	Fmod
3.00393e-10	0.481589	0.451	0.325	0.126	5.28992e-06	2	Six1	TRUE
3.10142e-10	0.331978	0.827	0.799	0.028	5.46161e-06	2	Luc7l2
3.84852e-10	0.373894	0.738	0.76	-0.022	6.77725e-06	2	Myl12a
3.87556e-10	0.466366	0.617	0.531	0.086	6.82486e-06	2	Sox6	TRUE
4.42286e-10	0.503789	0.414	0.288	0.126	7.78866e-06	2	Csrnp1
6.39469e-10	0.563173	0.333	0.206	0.127	1.1261e-05	2	Nfkbiz
6.82095e-10	0.465876	0.5	0.411	0.089	1.20117e-05	2	Vasn
6.83652e-10	0.517115	0.284	0.165	0.119	1.20391e-05	2	Tanc2
8.58013e-10	0.358897	0.71	0.703	0.007	1.51096e-05	2	Rsrp1
1.06766e-09	0.507771	0.306	0.177	0.129	1.88015e-05	2	Hbegf
1.18223e-09	0.424964	0.574	0.503	0.071	2.0819e-05	2	Fgfr2		TRUE
1.19625e-09	0.525235	0.293	0.165	0.128	2.1066e-05	2	Tshz2	TRUE
1.23226e-09	0.462697	0.41	0.275	0.135	2.17002e-05	2	Cspg4
1.61346e-09	0.523216	0.472	0.377	0.095	2.8413e-05	2	Midn
1.68417e-09	0.465161	0.352	0.224	0.128	2.96583e-05	2	Sdc4
1.80763e-09	0.439718	0.37	0.242	0.128	3.18324e-05	2	Zbtb1	TRUE
2.63294e-09	0.59947	0.556	0.489	0.067	4.63661e-05	2	Pmepa1
2.67546e-09	0.53739	0.401	0.295	0.106	4.71148e-05	2	Smad1	TRUE
4.6724e-09	0.488244	0.546	0.481	0.065	8.22809e-05	2	Creb3l2	TRUE
4.71684e-09	0.34345	0.645	0.593	0.052	8.30636e-05	2	Tm9sf3
1.18481e-08	0.387498	0.617	0.6	0.017	0.000208645	2	Ckap4
1.41892e-08	0.517579	0.364	0.249	0.115	0.000249871	2	Ppfibp1
1.62987e-08	0.32922	0.682	0.614	0.068	0.00028702	2	Id1	TRUE
2.49111e-08	0.426093	0.481	0.395	0.086	0.000438685	2	Ccdc80
2.55852e-08	0.391069	0.583	0.545	0.038	0.000450556	2	Sdcbp
2.68227e-08	0.448618	0.414	0.308	0.106	0.000472348	2	Ahdc1	TRUE
2.82315e-08	0.513203	0.299	0.19	0.109	0.000497156	2	Tiam1
2.95249e-08	0.393668	0.559	0.469	0.09	0.000519933	2	Phlda1
4.13602e-08	0.487829	0.336	0.232	0.104	0.000728352	2	Fdft1
4.35669e-08	0.507848	0.293	0.187	0.106	0.000767214	2	Akr1b3
5.92707e-08	0.343088	0.67	0.68	-0.01	0.00104376	2	Arf1
6.58589e-08	0.53919	0.364	0.27	0.094	0.00115978	2	Dlgap4
6.88532e-08	0.260547	0.846	0.858	-0.012	0.0012125	2	Cd63		TRUE
7.91486e-08	0.431912	0.269	0.164	0.105	0.00139381	2	M6pr
9.48863e-08	0.377756	0.62	0.605	0.015	0.00167095	2	Rab14
1.07553e-07	0.654263	0.549	0.505	0.044	0.001894	2	Nfkbia
1.10541e-07	0.44939	0.46	0.38	0.08	0.00194663	2	Atp1a1
1.23876e-07	0.50333	0.454	0.375	0.079	0.00218145	2	Mef2a	TRUE
1.28325e-07	0.404897	0.636	0.616	0.02	0.0022598	2	Pnrc1
1.58701e-07	0.464857	0.262	0.162	0.1	0.00279473	2	Smox
1.74242e-07	0.503314	0.395	0.319	0.076	0.00306841	2	Tnfaip8
1.80596e-07	0.375679	0.571	0.539	0.032	0.00318029	2	Ube2e3
2.7928e-07	0.472678	0.676	0.688	-0.012	0.00491811	2	Fn1
2.81074e-07	0.453542	0.306	0.208	0.098	0.00494971	2	Lima1
3.08126e-07	0.519565	0.312	0.217	0.095	0.00542609	2	Crim1
3.2055e-07	0.55877	0.429	0.356	0.073	0.00564488	2	Msmo1
3.22378e-07	0.446377	0.451	0.381	0.07	0.00567709	2	2010111I01Rik
3.83655e-07	0.275943	0.796	0.849	-0.053	0.00675616	2	Eif4a2
4.69783e-07	0.455044	0.302	0.204	0.098	0.00827289	2	Iqgap1
5.05953e-07	0.505106	0.284	0.189	0.095	0.00890982	2	Eva1a
5.16936e-07	0.394139	0.546	0.501	0.045	0.00910324	2	Arl5b
6.33058e-07	0.399431	0.34	0.229	0.111	0.0111481	2	Hs3st3b1
1.00486e-06	0.316501	0.654	0.663	-0.009	0.0176956	2	Gng5
1.07094e-06	0.449114	0.398	0.323	0.075	0.0188592	2	Rhoq
1.10833e-06	0.485515	0.349	0.264	0.085	0.0195177	2	Prss23
1.14024e-06	0.432101	0.336	0.23	0.106	0.0200797	2	Hhip
2.1587e-06	0.417095	0.491	0.455	0.036	0.0380147	2	Hif1a	TRUE
2.79e-06	0.547504	0.324	0.245	0.079	0.0491319	2	Tuba1c
2.82647e-06	0.39514	0.515	0.502	0.013	0.0497741	2	Serinc1
2.95496e-06	0.470497	0.429	0.374	0.055	0.0520368	2	Rybp
3.20088e-06	0.404507	0.259	0.17	0.089	0.0563676	2	Baiap2
3.68803e-06	0.426396	0.373	0.295	0.078	0.0649463	2	Zyx
4.45147e-06	0.423623	0.349	0.269	0.08	0.0783905	2	Sqstm1
4.55873e-06	0.430568	0.299	0.211	0.088	0.0802793	2	Map3k2
5.94892e-06	0.399511	0.417	0.358	0.059	0.10476	2	Saraf
7.45165e-06	0.439131	0.37	0.293	0.077	0.131224	2	Flrt2
8.46143e-06	0.464444	0.457	0.424	0.033	0.149006	2	Rbm4b
1.07063e-05	0.465521	0.33	0.251	0.079	0.188539	2	Camk2d
1.13672e-05	0.638644	0.259	0.18	0.079	0.200176	2	Stc1
1.1896e-05	0.356793	0.648	0.656	-0.008	0.209489	2	Id2	TRUE
1.31537e-05	0.365444	0.41	0.34	0.07	0.231637	2	Arhgef1
1.49345e-05	0.394987	0.278	0.195	0.083	0.262997	2	Irx2	TRUE
2.18105e-05	0.3628	0.46	0.413	0.047	0.384082	2	Anxa2
2.52692e-05	0.383255	0.315	0.242	0.073	0.444991	2	Rtkn
3.28248e-05	0.383719	0.253	0.175	0.078	0.578044	2	Bmp2	TRUE
3.33834e-05	0.434656	0.454	0.406	0.048	0.587881	2	Fndc3b
3.35749e-05	0.411396	0.373	0.312	0.061	0.591254	2	Mafg	TRUE
3.66862e-05	0.335437	0.475	0.451	0.024	0.646045	2	Rab5a
4.23234e-05	0.368463	0.287	0.206	0.081	0.745314	2	Fjx1
4.32547e-05	0.42382	0.306	0.237	0.069	0.761715	2	Rb1cc1
4.33714e-05	0.360449	0.525	0.491	0.034	0.763771	2	Msi2
6.88893e-05	0.468343	0.309	0.247	0.062	1	2	Dnajc1	TRUE
7.6856e-05	0.341542	0.543	0.544	-0.001	1	2	Ski	TRUE
8.54936e-05	0.400733	0.287	0.214	0.073	1	2	Hand2	TRUE
0.000110505	0.385836	0.454	0.436	0.018	1	2	Anxa5
0.000117018	0.495141	0.333	0.281	0.052	1	2	Tle4
0.000136641	0.390497	0.367	0.308	0.059	1	2	Lgr4	TRUE
0.000139846	0.361837	0.306	0.24	0.066	1	2	Mdm2
0.000142349	0.387684	0.593	0.622	-0.029	1	2	Ankrd11
0.000144639	0.406916	0.253	0.184	0.069	1	2	Tmem245
0.000150826	0.348511	0.284	0.219	0.065	1	2	Gtpbp4
0.000174268	0.381444	0.37	0.326	0.044	1	2	Acp1
0.000187569	0.312838	0.583	0.613	-0.03	1	2	Bptf
0.000213349	0.334755	0.509	0.516	-0.007	1	2	Arid4b
0.000234372	0.289237	0.537	0.566	-0.029	1	2	Tmem59
0.000283879	0.4095	0.389	0.352	0.037	1	2	Plod2
0.000307299	0.349489	0.485	0.456	0.029	1	2	Skil	TRUE
0.000309748	0.333133	0.432	0.407	0.025	1	2	Chic2
0.000323914	0.379725	0.278	0.216	0.062	1	2	Tgif1	TRUE
0.000330271	0.350727	0.253	0.19	0.063	1	2	Ing3
0.000390134	0.300545	0.506	0.467	0.039	1	2	Sorbs2	TRUE
0.000391726	0.26772	0.549	0.546	0.003	1	2	Igsf3
0.000406104	0.357423	0.389	0.353	0.036	1	2	Txnl1
0.000430234	0.335236	0.438	0.409	0.029	1	2	Antxr1
0.000436253	0.392051	0.352	0.313	0.039	1	2	Tax1bp3
0.000489937	0.340895	0.414	0.375	0.039	1	2	Maff	TRUE
0.000567434	0.434143	0.302	0.253	0.049	1	2	Crebrf
0.000602456	0.325234	0.284	0.226	0.058	1	2	Gpsm2
0.00067464	0.252672	0.407	0.345	0.062	1	2	Trib1
0.000721086	0.337581	0.454	0.428	0.026	1	2	Zbtb20	TRUE
0.000829775	0.268413	0.503	0.511	-0.008	1	2	Pafah1b1
0.000835291	0.32381	0.373	0.342	0.031	1	2	Arpc5
0.000971993	0.319755	0.284	0.235	0.049	1	2	Snw1
0.00102732	0.268641	0.623	0.649	-0.026	1	2	Rsrc2
0.00113578	0.33469	0.395	0.352	0.043	1	2	Aplp2
0.00136176	0.301934	0.253	0.198	0.055	1	2	Pvrl2
0.00145773	0.316213	0.321	0.273	0.048	1	2	Kdm7a
0.00148191	0.295016	0.463	0.456	0.007	1	2	H13
0.00184435	0.327353	0.321	0.278	0.043	1	2	Por
0.00198682	0.310194	0.404	0.369	0.035	1	2	Ifrd1
0.00237925	0.260694	0.602	0.631	-0.029	1	2	Nktr
0.00264431	0.315682	0.269	0.223	0.046	1	2	Ptpn1
0.00265087	0.394806	0.299	0.253	0.046	1	2	Klf2	TRUE
0.00268222	0.279197	0.531	0.575	-0.044	1	2	Prkar1a
0.00296672	0.318429	0.481	0.492	-0.011	1	2	Klf4	TRUE
0.00373561	0.362654	0.302	0.267	0.035	1	2	Syne2
0.00400325	0.367599	0.361	0.339	0.022	1	2	Ptbp3
0.00404615	0.274266	0.537	0.591	-0.054	1	2	Ier3ip1
0.00429095	0.359563	0.269	0.226	0.043	1	2	Pbxip1
0.00478172	0.337002	0.423	0.413	0.01	1	2	Tsc22d2	TRUE
0.00530893	0.294221	0.259	0.216	0.043	1	2	Rnf138	TRUE
0.00642387	0.29653	0.352	0.33	0.022	1	2	Etf1
0.00659621	0.366948	0.272	0.237	0.035	1	2	Zwint
0.00686057	0.283527	0.377	0.361	0.016	1	2	Adipor1
0.00796659	0.313427	0.259	0.223	0.036	1	2	Cript
0.00848782	0.289878	0.349	0.327	0.022	1	2	2020-03-05
0.00877727	0.407226	0.324	0.303	0.021	1	2	Vegfa
0.00891214	0.345106	0.355	0.339	0.016	1	2	Twsg1
0.00900006	0.341541	0.355	0.337	0.018	1	2	Uhrf2

## Sheet: Cluster-3
p-value	avg_logFC	percentage expressed in cluster 3	percentage expressed in other cells	% margin	adjusted p-value	cluster	gene	is transcription factor	is surface marke
3.29241e-103	1.5563	0.805	0.226	0.579	5.79793e-99	3	Dkk2
3.47892e-62	0.816699	0.99	0.637	0.353	6.12638e-58	3	Marcks
4.49901e-61	0.948044	0.782	0.317	0.465	7.92275e-57	3	Rdh10
3.17042e-60	0.863118	0.468	0.097	0.371	5.58311e-56	3	Thsd7a
3.61416e-59	0.83507	0.903	0.599	0.304	6.36454e-55	3	Mfap4
1.62464e-54	0.734346	0.994	0.83	0.164	2.86099e-50	3	Nfib	TRUE
6.34296e-54	0.817079	0.961	0.71	0.251	1.11699e-49	3	Foxp1	TRUE
5.63784e-52	1.02089	0.61	0.215	0.395	9.92823e-48	3	Btbd3
9.28552e-46	0.686011	0.916	0.68	0.236	1.63518e-41	3	Mfap2
8.99549e-44	0.542076	0.997	0.901	0.096	1.58411e-39	3	Mdk
6.96884e-41	0.725391	0.698	0.325	0.373	1.22721e-36	3	Nnat
9.11594e-41	0.50944	0.997	0.898	0.099	1.60532e-36	3	Tmsb10
5.411e-39	0.722997	0.916	0.662	0.254	9.52877e-35	3	Col3a1
4.22102e-38	0.609154	0.623	0.253	0.37	7.43321e-34	3	Twist1	TRUE
7.55761e-38	0.714598	0.464	0.147	0.317	1.3309e-33	3	Npnt
2.0461e-37	0.741772	0.756	0.415	0.341	3.60318e-33	3	Alcam		TRUE
8.64944e-37	0.661585	0.494	0.171	0.323	1.52317e-32	3	Sbspon
3.75683e-36	0.741584	0.429	0.135	0.294	6.61578e-32	3	Tbx18	TRUE
2.87865e-35	0.775817	0.847	0.572	0.275	5.0693e-31	3	Ltbp1
1.07278e-32	0.535718	0.899	0.693	0.206	1.88917e-28	3	Marcksl1
3.73358e-32	0.601453	0.468	0.171	0.297	6.57484e-28	3	Mgst1
1.07164e-31	0.662089	0.282	0.06	0.222	1.88716e-27	3	Chodl
1.34742e-31	0.670151	0.373	0.11	0.263	2.3728e-27	3	Celf2
5.04603e-31	0.566301	0.299	0.071	0.228	8.88605e-27	3	Nell2
1.18196e-29	0.606427	0.432	0.155	0.277	2.08142e-25	3	Parm1
2.82173e-29	0.651481	0.536	0.236	0.3	4.96907e-25	3	Efnb2
4.28032e-29	0.38809	0.994	0.967	0.027	7.53764e-25	3	Rpl7
1.58357e-28	0.617595	0.63	0.321	0.309	2.78867e-24	3	Zfp618	TRUE
2.13238e-28	0.541937	0.695	0.358	0.337	3.75511e-24	3	Gas2
2.34337e-28	0.653391	0.393	0.137	0.256	4.12667e-24	3	Fam171b	TRUE
6.94487e-28	0.427122	0.964	0.811	0.153	1.22299e-23	3	Fstl1
1.46156e-27	0.470727	1	0.95	0.05	2.5738e-23	3	Igfbp4
5.13034e-27	0.684942	0.653	0.361	0.292	9.03453e-23	3	Epha7
9.11818e-27	0.507238	0.503	0.217	0.286	1.60571e-22	3	Spats2l
2.99993e-26	0.450488	0.273	0.069	0.204	5.28287e-22	3	Negr1
7.30534e-25	0.518604	0.5	0.223	0.277	1.28647e-20	3	Fbln5
1.42062e-24	0.637581	0.623	0.341	0.282	2.50172e-20	3	Mpped2
3.30185e-24	0.544728	0.425	0.169	0.256	5.81456e-20	3	Ebf3	TRUE
7.10783e-24	0.505591	0.818	0.577	0.241	1.25169e-19	3	Col1a2
1.1221e-23	0.617089	0.705	0.439	0.266	1.97602e-19	3	Mecom
5.18624e-23	0.594625	0.532	0.271	0.261	9.13296e-19	3	Ptprd
8.78316e-23	0.596606	0.61	0.347	0.263	1.54671e-18	3	Col5a2
2.71868e-22	0.663469	0.5	0.252	0.248	4.7876e-18	3	Zfhx4	TRUE
2.91495e-22	0.535003	0.341	0.121	0.22	5.13323e-18	3	Ogn
3.04853e-22	0.505571	0.354	0.131	0.223	5.36846e-18	3	C130021I20Rik
4.61835e-22	0.506264	0.477	0.214	0.263	8.13292e-18	3	Pcdh9
5.13622e-22	0.611853	0.847	0.711	0.136	9.04488e-18	3	Fos	TRUE
8.33853e-22	0.513559	0.838	0.615	0.223	1.46842e-17	3	Nfix	TRUE
8.74023e-22	0.675305	0.731	0.498	0.233	1.53916e-17	3	Epha4
9.94072e-22	0.553611	0.695	0.45	0.245	1.75056e-17	3	Tpm1
1.03176e-21	0.497319	0.662	0.389	0.273	1.81693e-17	3	Adgrl3
1.87741e-21	0.461973	0.286	0.09	0.196	3.30613e-17	3	Mkx	TRUE
3.18117e-21	0.520258	0.357	0.14	0.217	5.60204e-17	3	Bmp4
6.43237e-21	0.527315	0.659	0.415	0.244	1.13274e-16	3	6330403K07Rik
2.52889e-20	0.525694	0.429	0.192	0.237	4.45338e-16	3	Lhx9	TRUE
1.26846e-19	0.487328	0.756	0.538	0.218	2.23377e-15	3	Ndufa4
1.90032e-19	0.631715	0.328	0.125	0.203	3.34646e-15	3	Fam46a
2.30274e-19	0.565931	0.565	0.314	0.251	4.05513e-15	3	Adamts1
3.9907e-19	0.442322	0.649	0.408	0.241	7.02763e-15	3	Tmem176b
7.65462e-19	0.419742	0.354	0.145	0.209	1.34798e-14	3	Fhl1
1.13783e-18	0.436804	0.669	0.411	0.258	2.00372e-14	3	Lhfp
1.19424e-18	0.476577	0.367	0.154	0.213	2.10306e-14	3	Bnc2	TRUE
1.64597e-18	0.493712	0.721	0.481	0.24	2.89856e-14	3	S100a11
3.12604e-18	0.445535	0.36	0.15	0.21	5.50496e-14	3	Mme		TRUE
3.41337e-18	0.462294	0.497	0.254	0.243	6.01094e-14	3	Map1b
5.71846e-18	0.58514	0.692	0.473	0.219	1.00702e-13	3	Cyr61
9.70305e-18	0.567398	0.38	0.172	0.208	1.70871e-13	3	Maml3
9.96787e-18	0.42443	0.435	0.202	0.233	1.75534e-13	3	Igf1
1.1094e-17	0.616365	0.276	0.098	0.178	1.95366e-13	3	Lum
1.27785e-17	0.494953	0.578	0.354	0.224	2.25029e-13	3	Bcl11a	TRUE
1.36715e-17	0.443061	0.377	0.164	0.213	2.40755e-13	3	Plk2
1.514e-17	0.463709	0.321	0.131	0.19	2.66615e-13	3	Tmem26
3.30312e-17	0.395455	0.484	0.248	0.236	5.81679e-13	3	Vcam1		TRUE
3.94566e-17	0.441837	0.925	0.752	0.173	6.94832e-13	3	Tmsb4x
1.07851e-16	0.372769	0.955	0.827	0.128	1.89926e-12	3	Gas1
1.23541e-16	0.470883	0.386	0.182	0.204	2.17556e-12	3	Pkp4
1.61439e-16	0.432746	0.581	0.339	0.242	2.84293e-12	3	Fat4
1.8552e-16	0.457309	0.776	0.54	0.236	3.267e-12	3	Pbx1	TRUE
3.30098e-16	0.431117	0.737	0.513	0.224	5.81303e-12	3	Wnt5a
5.87703e-16	0.43992	0.692	0.472	0.22	1.03494e-11	3	Rbms1
8.17024e-16	0.466062	0.344	0.153	0.191	1.43878e-11	3	Gm13305
1.03404e-15	0.498746	0.383	0.19	0.193	1.82094e-11	3	Tenm3
1.10083e-15	0.397741	0.906	0.741	0.165	1.93857e-11	3	Hes1	TRUE
1.9916e-15	0.421121	0.682	0.442	0.24	3.50721e-11	3	Oat
2.01006e-15	0.394246	0.305	0.129	0.176	3.53972e-11	3	Tbck
3.87346e-15	0.43163	0.393	0.192	0.201	6.82116e-11	3	Mllt3	TRUE
5.58353e-15	0.405571	0.253	0.097	0.156	9.83259e-11	3	Zfp503
9.73357e-15	0.608472	0.325	0.152	0.173	1.71408e-10	3	1500015O10Rik
1.96823e-14	0.352318	0.649	0.421	0.228	3.46606e-10	3	Ddah2
1.99855e-14	0.373264	0.526	0.304	0.222	3.51944e-10	3	Rbms3
5.49423e-14	0.453191	0.552	0.347	0.205	9.67534e-10	3	Phf14
5.89281e-14	0.35854	0.266	0.107	0.159	1.03772e-09	3	Lama4
7.1159e-14	0.347572	0.315	0.14	0.175	1.25311e-09	3	Tshz1	TRUE
7.26653e-14	0.481205	0.88	0.869	0.011	1.27964e-09	3	Egr1	TRUE
9.05644e-14	0.38429	0.76	0.569	0.191	1.59484e-09	3	Chd3
1.03191e-13	0.293722	0.266	0.106	0.16	1.8172e-09	3	Smad3	TRUE
1.12066e-13	0.41358	0.37	0.187	0.183	1.97348e-09	3	Pcolce
1.64927e-13	0.420584	0.406	0.213	0.193	2.90437e-09	3	Rbp1
2.0922e-13	0.414377	0.562	0.367	0.195	3.68436e-09	3	Eln
3.76912e-13	0.332669	0.815	0.65	0.165	6.63741e-09	3	Ifitm2
3.89292e-13	0.419884	0.5	0.302	0.198	6.85544e-09	3	Ssbp2
6.12289e-13	0.426578	0.396	0.216	0.18	1.07824e-08	3	Adgrg2
9.81294e-13	0.40916	0.412	0.229	0.183	1.72806e-08	3	Il11ra1
1.51358e-12	0.384039	0.276	0.122	0.154	2.66542e-08	3	Tmem158
1.95686e-12	0.624765	0.481	0.295	0.186	3.44603e-08	3	Notch2
2.29276e-12	0.396941	0.341	0.172	0.169	4.03756e-08	3	Fbn1	TRUE
2.3085e-12	0.345359	0.253	0.103	0.15	4.06527e-08	3	Csmd3
5.37558e-12	0.381187	0.442	0.261	0.181	9.46639e-08	3	Socs3
8.22386e-12	0.33205	0.516	0.317	0.199	1.44822e-07	3	Basp1
1.5405e-11	0.309209	0.425	0.233	0.192	2.71281e-07	3	Kctd12
1.55153e-11	0.393065	0.308	0.153	0.155	2.73225e-07	3	Gsta4
1.55405e-11	0.333852	0.399	0.223	0.176	2.73669e-07	3	Bicc1
2.34914e-11	0.494739	0.321	0.166	0.155	4.13683e-07	3	Tmem30b
2.43118e-11	0.330117	0.841	0.691	0.15	4.28131e-07	3	Bsg		TRUE
2.67549e-11	0.343178	0.477	0.306	0.171	4.71154e-07	3	Hsd17b10
2.72553e-11	0.376891	0.484	0.302	0.182	4.79966e-07	3	Clmp
2.85552e-11	0.308647	0.675	0.471	0.204	5.02856e-07	3	Ptprs
4.06664e-11	0.421408	0.666	0.487	0.179	7.16135e-07	3	Pdgfra		TRUE
4.77631e-11	0.332608	0.773	0.579	0.194	8.41109e-07	3	App
4.96198e-11	0.316707	0.708	0.534	0.174	8.73805e-07	3	Aes
4.97233e-11	0.315792	0.682	0.499	0.183	8.75627e-07	3	Maged2
5.23333e-11	0.256097	0.955	0.882	0.073	9.21589e-07	3	Cox7c
5.5417e-11	0.253163	0.455	0.259	0.196	9.75893e-07	3	Msx1	TRUE
7.79672e-11	0.419181	0.419	0.248	0.171	1.373e-06	3	Rere	TRUE
8.17336e-11	0.359086	0.269	0.128	0.141	1.43933e-06	3	Pdzd2
1.04877e-10	0.317014	0.269	0.13	0.139	1.84689e-06	3	Olfml3
1.07145e-10	0.322013	0.351	0.19	0.161	1.88682e-06	3	Hoxd12	TRUE
1.42187e-10	0.319411	0.458	0.278	0.18	2.50391e-06	3	Bmp1
1.62341e-10	0.309385	0.487	0.298	0.189	2.85883e-06	3	Kat6b
2.03737e-10	0.35702	0.416	0.247	0.169	3.58781e-06	3	Robo2
2.14255e-10	0.308871	0.393	0.226	0.167	3.77303e-06	3	Wbp1
2.15484e-10	0.352786	0.279	0.133	0.146	3.79468e-06	3	Colec12
2.7795e-10	0.295763	0.367	0.197	0.17	4.8947e-06	3	Lmx1b	TRUE
3.50327e-10	0.30546	0.286	0.142	0.144	6.16926e-06	3	Pbx3	TRUE
4.50139e-10	0.371026	0.584	0.384	0.2	7.92695e-06	3	Prrx1	TRUE
5.33843e-10	0.313738	0.552	0.37	0.182	9.40097e-06	3	Nenf
6.96279e-10	0.293703	0.747	0.57	0.177	1.22615e-05	3	Ptms
9.40312e-10	0.343301	0.263	0.129	0.134	1.65589e-05	3	Dapk1
9.68718e-10	0.288887	0.545	0.362	0.183	1.70591e-05	3	Fzd2
1.0164e-09	0.290501	0.555	0.368	0.187	1.78987e-05	3	Zfhx3	TRUE
1.19807e-09	0.264249	0.653	0.444	0.209	2.1098e-05	3	Foxp2	TRUE
1.27421e-09	0.291174	0.328	0.179	0.149	2.24388e-05	3	Gulp1
1.28655e-09	0.351588	0.308	0.171	0.137	2.26562e-05	3	Lox
1.62008e-09	0.272989	0.429	0.257	0.172	2.85296e-05	3	Loxl1
1.77339e-09	0.278435	0.383	0.218	0.165	3.12293e-05	3	Wdr6
2.27895e-09	0.356868	0.497	0.336	0.161	4.01322e-05	3	Eif1ax
2.36829e-09	0.34481	0.289	0.152	0.137	4.17055e-05	3	Slc16a2
3.31848e-09	0.276522	0.308	0.164	0.144	5.84384e-05	3	Prrx2	TRUE
3.95099e-09	0.273141	0.422	0.259	0.163	6.95769e-05	3	Fbln1
4.17733e-09	0.288991	0.383	0.232	0.151	7.35628e-05	3	Oaf
4.80628e-09	0.286805	0.403	0.243	0.16	8.46386e-05	3	Ctxn1
5.94551e-09	0.276744	0.815	0.699	0.116	0.0001047	3	Atxn7l3b
8.94385e-09	0.302427	0.36	0.211	0.149	0.000157501	3	Gstp1
1.05717e-08	0.338786	0.451	0.29	0.161	0.000186167	3	Tbx5	TRUE
1.20876e-08	0.332917	0.565	0.421	0.144	0.000212862	3	Scand1
1.42979e-08	0.271281	0.584	0.418	0.166	0.000251786	3	Mtch1
2.26239e-08	0.260306	0.494	0.322	0.172	0.000398408	3	Thra	TRUE
3.19336e-08	0.34599	0.442	0.3	0.142	0.000562351	3	Crabp2
3.50251e-08	0.289436	0.51	0.345	0.165	0.000616792	3	Aprt
3.57166e-08	0.268985	0.688	0.525	0.163	0.000628969	3	Ssbp3
3.90774e-08	0.28074	0.435	0.275	0.16	0.000688153	3	Ttyh3
4.33562e-08	0.286652	0.513	0.359	0.154	0.000763503	3	Myh10
4.33604e-08	0.285799	0.451	0.289	0.162	0.000763576	3	Armcx2
4.75918e-08	0.26965	0.51	0.346	0.164	0.000838091	3	Lrp1		TRUE
5.33438e-08	0.310506	0.377	0.234	0.143	0.000939385	3	Sbk1
5.52259e-08	0.335633	0.399	0.26	0.139	0.000972529	3	Snx2
5.69008e-08	0.272317	0.912	0.829	0.083	0.00100202	3	Sox4	TRUE
5.92368e-08	0.277221	0.302	0.174	0.128	0.00104316	3	Tbc1d24
6.49852e-08	0.27102	0.584	0.426	0.158	0.00114439	3	Ndufa3
8.35148e-08	0.351151	0.305	0.171	0.134	0.0014707	3	Lars2
8.99954e-08	0.252459	0.256	0.137	0.119	0.00158482	3	Ly6e
1.08191e-07	0.335236	0.442	0.299	0.143	0.00190525	3	Irf2bpl
1.22081e-07	0.360766	0.377	0.24	0.137	0.00214985	3	Adgrl2
1.32165e-07	0.274401	0.354	0.217	0.137	0.00232743	3	Tgfb3
1.48361e-07	0.274298	0.256	0.14	0.116	0.00261264	3	Pls3
1.55095e-07	0.260159	0.471	0.32	0.151	0.00273122	3	Zfp422	TRUE
2.291e-07	0.302401	0.338	0.211	0.127	0.00403444	3	Samd14
2.72766e-07	0.265331	0.263	0.147	0.116	0.0048034	3	Cdo1
3.54062e-07	0.30171	0.377	0.241	0.136	0.00623503	3	Zfp521	TRUE
3.9354e-07	0.28431	0.5	0.36	0.14	0.00693023	3	Islr
4.10199e-07	0.271585	0.36	0.227	0.133	0.00722361	3	Cadm1
4.35137e-07	0.258766	0.503	0.351	0.152	0.00766277	3	Foxp4	TRUE
6.3568e-07	0.266317	0.308	0.191	0.117	0.0111943	3	Serpinf1
6.63919e-07	0.254679	0.409	0.274	0.135	0.0116916	3	Dbn1
7.42785e-07	0.318913	0.282	0.169	0.113	0.0130804	3	Ptprg
8.80694e-07	0.291537	0.351	0.214	0.137	0.015509	3	Col8a1
1.69181e-06	0.266156	0.331	0.213	0.118	0.0297928	3	Sri
1.8015e-06	0.378634	0.5	0.376	0.124	0.0317244	3	Mex3b
2.77367e-06	0.27163	0.386	0.262	0.124	0.0488444	3	Baz2b	TRUE
3.54964e-06	0.255567	0.494	0.363	0.131	0.0625092	3	Phb2	TRUE
3.58626e-06	0.251622	0.614	0.497	0.117	0.063154	3	Scd2
3.59328e-06	0.257962	0.594	0.456	0.138	0.0632776	3	Npc2
4.43987e-06	0.250814	0.399	0.275	0.124	0.078186	3	Mbtps1
4.52901e-06	0.308952	0.857	0.741	0.116	0.0797558	3	Zfp36l1	TRUE
4.61134e-06	0.258839	0.555	0.423	0.132	0.0812057	3	Gm1673
6.42021e-06	0.25407	0.299	0.194	0.105	0.11306	3	Adprh
1.01918e-05	0.296945	0.529	0.389	0.14	0.179477	3	Mgp
1.55168e-05	0.351273	0.425	0.308	0.117	0.27325	3	Ncam1		TRUE
1.74904e-05	0.30079	0.318	0.207	0.111	0.308005	3	Postn
1.97258e-05	0.295312	0.435	0.327	0.108	0.347371	3	Cd47		TRUE
2.12559e-05	0.316224	0.76	0.738	0.022	0.374317	3	Jun	TRUE
2.91309e-05	0.257379	0.279	0.184	0.095	0.512996	3	Pcdh18
0.000182964	0.257001	0.396	0.299	0.097	1	3	Phpt1
0.000654379	0.257306	0.51	0.431	0.079	1	3	Ivns1abp
0.00177214	0.274294	0.565	0.477	0.088	1	3	Foxc1	TRUE
0.00934701	0.256517	0.536	0.45	0.086	1	3	Serpine2

## Sheet: Cluster-4
p-value	avg_logFC	percentage expressed in cluster 4	percentage expressed in other cells	% margin	adjusted p-value	cluster	gene	is transcription factor	is surface marke
5.18447e-250	1.96923	0.886	0.036	0.85	9.12986e-246	4	2810417H13Rik
5.20506e-250	2.12282	0.924	0.047	0.877	9.16611e-246	4	Top2a
1.12384e-191	1.04497	0.619	0.009	0.61	1.97908e-187	4	Ccna2
2.00632e-181	1.21183	0.657	0.022	0.635	3.53313e-177	4	Mki67
3.52731e-179	1.30738	0.714	0.035	0.679	6.21159e-175	4	Birc5
2.33627e-178	1.07189	0.571	0.008	0.563	4.11418e-174	4	Nusap1
3.68657e-163	1.52577	0.652	0.032	0.62	6.49205e-159	4	Ube2c
2.43915e-156	0.987502	0.548	0.014	0.534	4.29534e-152	4	Spc25
8.16866e-150	1.08341	0.59	0.027	0.563	1.4385e-145	4	Hist1h2ae
5.02694e-145	0.810952	0.49	0.009	0.481	8.85244e-141	4	Prc1
6.97309e-142	0.920163	0.519	0.016	0.503	1.22796e-137	4	Cdca8
1.37946e-141	0.788009	0.476	0.009	0.467	2.42923e-137	4	Tk1
1.16256e-140	0.763094	0.505	0.014	0.491	2.04726e-136	4	Cenph
6.9948e-137	0.856317	0.471	0.01	0.461	1.23179e-132	4	Tpx2
3.70465e-133	0.961095	0.505	0.018	0.487	6.52389e-129	4	Cdca3
1.38814e-132	0.655868	0.424	0.005	0.419	2.44452e-128	4	Cit
5.56615e-132	0.838615	0.529	0.024	0.505	9.80198e-128	4	Racgap1
9.60686e-132	0.986028	0.605	0.041	0.564	1.69177e-127	4	Spc24
3.23585e-130	1.16668	0.671	0.063	0.608	5.69832e-126	4	Rrm2
5.03649e-127	1.18587	0.5	0.02	0.48	8.86927e-123	4	Cenpf
8.73019e-126	0.716924	0.405	0.005	0.4	1.53739e-121	4	Pbk
4.51827e-125	0.782564	0.443	0.011	0.432	7.95667e-121	4	Kif23
3.71828e-124	0.822972	0.571	0.036	0.535	6.54789e-120	4	Ncapd2
1.00011e-122	0.59805	0.381	0.003	0.378	1.7612e-118	4	Aurkb
2.81133e-122	1.55103	0.829	0.155	0.674	4.95075e-118	4	Cks2
1.15144e-120	1.11208	0.781	0.113	0.668	2.02769e-116	4	Smc4
1.21643e-118	0.727485	0.462	0.017	0.445	2.14214e-114	4	Incenp
1.60869e-118	1.29261	0.89	0.184	0.706	2.8329e-114	4	Smc2
2.1254e-117	0.643248	0.381	0.005	0.376	3.74283e-113	4	Ckap2l
1.81354e-115	0.756701	0.39	0.007	0.383	3.19365e-111	4	Kif11
3.98545e-113	0.759371	0.481	0.024	0.457	7.01838e-109	4	Tacc3
5.15129e-113	0.700977	0.395	0.009	0.386	9.07143e-109	4	Mis18bp1
8.96481e-113	1.69184	0.986	0.407	0.579	1.5787e-108	4	Stmn1
1.62673e-110	1.76763	0.995	0.551	0.444	2.86466e-106	4	Hmgb2	TRUE
1.99613e-109	3.05221	0.781	0.165	0.616	3.51518e-105	4	Hist1h2ap
3.29607e-109	0.62542	0.362	0.005	0.357	5.80439e-105	4	Kif15
1.8574e-107	0.605855	0.381	0.009	0.372	3.27088e-103	4	Arhgap11a
2.0944e-107	0.866333	0.462	0.024	0.438	3.68824e-103	4	Ccnb2
8.2943e-107	0.907516	0.671	0.083	0.588	1.46063e-102	4	Rrm1
8.94527e-106	0.576658	0.348	0.005	0.343	1.57526e-101	4	Depdc1a	TRUE
3.07184e-105	0.878587	0.548	0.046	0.502	5.40951e-101	4	Zfp367	TRUE
1.12149e-104	0.628009	0.352	0.006	0.346	1.97494e-100	4	Anln
2.21641e-104	0.830529	0.4	0.014	0.386	3.90311e-100	4	Cenpe
2.99594e-104	0.968142	0.619	0.07	0.549	5.27585e-100	4	Cdk1
1.29197e-103	1.6111	0.986	0.624	0.362	2.27516e-99	4	Tuba1b
1.22671e-102	0.505658	0.319	0.002	0.317	2.16023e-98	4	Melk
1.61027e-102	0.573213	0.329	0.003	0.326	2.83568e-98	4	Cdca2
7.85206e-102	1.3571	1	0.742	0.258	1.38275e-97	4	H2afz
5.85583e-99	0.637832	0.386	0.014	0.372	1.03121e-94	4	Hist1h2ag
3.99539e-97	0.692435	0.395	0.017	0.378	7.03587e-93	4	Clspn
5.1184e-97	0.826025	0.495	0.04	0.455	9.01351e-93	4	Uhrf1
3.733e-95	0.786648	0.433	0.026	0.407	6.57382e-91	4	Lockd
6.2159e-93	0.896611	0.352	0.012	0.34	1.09462e-88	4	Ccnb1
1.01174e-92	0.502843	0.305	0.004	0.301	1.78168e-88	4	Neil3
5.70271e-91	0.478143	0.29	0.003	0.287	1.00425e-86	4	Esco2
1.7475e-89	0.453487	0.295	0.004	0.291	3.07735e-85	4	Bub1
6.22607e-89	0.591168	0.338	0.011	0.327	1.09641e-84	4	E2f7	TRUE
3.14122e-87	0.495769	0.338	0.012	0.326	5.53169e-83	4	Spag5
1.60225e-86	0.49223	0.305	0.007	0.298	2.82156e-82	4	Mxd3	TRUE
1.15684e-85	0.633967	0.419	0.03	0.389	2.0372e-81	4	Gmnn
9.36458e-85	0.410634	0.267	0.002	0.265	1.6491e-80	4	Iqgap3
1.09677e-84	0.476947	0.3	0.007	0.293	1.93141e-80	4	Rad51ap1
1.27579e-84	0.758502	1	0.996	0.004	2.24666e-80	4	Ptma
1.96442e-82	0.451382	0.324	0.012	0.312	3.45934e-78	4	Ncaph
4.84878e-82	0.897485	0.619	0.101	0.518	8.53871e-78	4	Lig1
8.48288e-82	0.783345	0.352	0.018	0.334	1.49383e-77	4	Cdc20
1.51019e-81	0.447752	0.295	0.007	0.288	2.65944e-77	4	Sgol1
1.85691e-81	0.904199	1	0.888	0.112	3.27002e-77	4	Hmgb1	TRUE
2.02744e-81	0.502192	0.257	0.002	0.255	3.57033e-77	4	Hmmr		TRUE
7.04305e-81	0.778599	0.543	0.073	0.47	1.24028e-76	4	Tyms
7.73913e-80	0.61565	0.514	0.059	0.455	1.36286e-75	4	Pmf1
1.02312e-79	0.455056	0.286	0.007	0.279	1.80171e-75	4	Shcbp1
2.80331e-78	0.475705	0.286	0.007	0.279	4.93663e-74	4	Bub1b
4.38005e-78	0.464509	0.257	0.003	0.254	7.71327e-74	4	Ncapg
3.74805e-77	0.984959	0.995	0.908	0.087	6.60032e-73	4	Tubb5
1.33519e-76	0.548727	0.3	0.011	0.289	2.35127e-72	4	Knstrn
2.14768e-76	0.432708	0.271	0.006	0.265	3.78207e-72	4	Nuf2
2.68948e-76	0.455782	0.314	0.014	0.3	4.73618e-72	4	Kif22
2.74074e-76	0.433177	0.257	0.004	0.253	4.82644e-72	4	Kifc1
3.54608e-76	1.13201	0.51	0.066	0.444	6.24465e-72	4	Cenpa
5.10922e-76	1.09796	0.667	0.146	0.521	8.99734e-72	4	H2afx
8.79717e-74	0.496778	0.271	0.007	0.264	1.54918e-69	4	Kif20a
2.05366e-73	0.504801	0.286	0.01	0.276	3.6165e-69	4	Ckap2
2.72932e-73	0.451168	0.31	0.014	0.296	4.80634e-69	4	Cenpm
4.01231e-73	1.16678	0.914	0.407	0.507	7.06568e-69	4	Nucks1
5.28839e-72	0.565712	0.405	0.037	0.368	9.31285e-68	4	Mad2l1
1.30459e-71	0.579294	0.357	0.026	0.331	2.29738e-67	4	Tcf19	TRUE
6.13308e-71	0.435401	0.29	0.012	0.278	1.08004e-66	4	Rad51	TRUE
4.47017e-69	0.8574	0.605	0.111	0.494	7.87197e-65	4	Rangap1
8.88178e-69	0.472628	0.333	0.022	0.311	1.56408e-64	4	Fbxo5
2.90505e-68	0.42912	0.267	0.009	0.258	5.1158e-64	4	Ect2
3.51067e-67	0.538632	0.348	0.026	0.322	6.1823e-63	4	Ncapg2
1.09299e-65	0.416209	0.286	0.014	0.272	1.92476e-61	4	Pkmyt1
1.46161e-65	0.958747	0.971	0.565	0.406	2.5739e-61	4	Dek	TRUE
3.71787e-64	0.561462	0.443	0.056	0.387	6.54716e-60	4	Cenpw
1.47552e-63	0.528397	0.314	0.022	0.292	2.59839e-59	4	Kpna2
3.29164e-62	0.790844	0.562	0.106	0.456	5.79658e-58	4	Hells
3.84964e-61	0.426639	0.257	0.012	0.245	6.77922e-57	4	Kif20b
4.66993e-60	0.858539	0.762	0.229	0.533	8.22375e-56	4	Dut
8.17692e-60	0.710182	0.643	0.148	0.495	1.43996e-55	4	Usp1
9.9702e-59	0.857337	0.876	0.312	0.564	1.75575e-54	4	Ccdc34
1.12936e-58	0.643991	0.481	0.077	0.404	1.9888e-54	4	Atad2
3.50958e-56	0.717412	0.619	0.146	0.473	6.18037e-52	4	Dnajc9
5.01536e-56	0.947288	0.948	0.582	0.366	8.83205e-52	4	Hmgn2
1.54236e-55	0.766264	0.89	0.361	0.529	2.71609e-51	4	Tmpo
2.46499e-54	0.454064	0.31	0.028	0.282	4.34085e-50	4	Chaf1a
2.52694e-54	0.819349	0.943	0.521	0.422	4.44995e-50	4	Ran
2.83453e-53	0.498996	0.333	0.036	0.297	4.9916e-49	4	Plk4
2.3865e-52	0.423609	0.257	0.018	0.239	4.20262e-48	4	Psrc1
3.47583e-52	0.341617	0.252	0.016	0.236	6.12094e-48	4	C330027C09Rik
1.09793e-51	0.74174	0.562	0.131	0.431	1.93345e-47	4	Dnmt1
3.34876e-51	0.862819	0.776	0.268	0.508	5.89716e-47	4	Pcna
8.1421e-51	0.468934	0.381	0.052	0.329	1.43382e-46	4	Cenpq
2.79502e-49	0.753144	0.957	0.691	0.266	4.92203e-45	4	H2afv
6.99956e-49	0.823658	0.743	0.26	0.483	1.23262e-44	4	H1fx	TRUE
9.69759e-49	0.418326	0.329	0.039	0.29	1.70775e-44	4	Mis18a
5.53365e-48	0.5089	0.429	0.073	0.356	9.74476e-44	4	Dbf4
7.69469e-47	0.442782	0.29	0.031	0.259	1.35503e-42	4	Cdt1
1.92882e-45	0.855265	0.638	0.188	0.45	3.39665e-41	4	Tubb4b
2.17424e-45	0.480763	0.462	0.092	0.37	3.82883e-41	4	Hjurp
7.87764e-45	0.501152	0.386	0.065	0.321	1.38725e-40	4	Syce2
2.63196e-44	0.711071	0.81	0.342	0.468	4.63488e-40	4	2700094K13Rik
3.5877e-44	0.684248	0.867	0.354	0.513	6.31794e-40	4	Rad21
5.01321e-44	0.356907	0.257	0.024	0.233	8.82826e-40	4	Hist1h4i
6.45559e-44	0.349287	0.257	0.024	0.233	1.13683e-39	4	Mms22l
1.99188e-43	0.798785	0.719	0.264	0.455	3.50771e-39	4	Dtl
1.99952e-43	0.64717	0.671	0.215	0.456	3.52115e-39	4	Lmnb1
3.64219e-43	0.591376	0.738	0.241	0.497	6.4139e-39	4	Ezh2	TRUE
4.09526e-43	0.737715	0.881	0.426	0.455	7.21175e-39	4	Ranbp1
4.56783e-42	0.588804	0.371	0.064	0.307	8.04396e-38	4	G2e3
6.14025e-41	0.58795	0.648	0.201	0.447	1.0813e-36	4	Lsm6
7.59159e-39	0.579278	0.681	0.228	0.453	1.33688e-34	4	Smc1a
1.10946e-38	0.410949	0.419	0.087	0.332	1.95376e-34	4	Ska2
1.28938e-38	0.647768	0.943	0.574	0.369	2.27061e-34	4	Anp32b
1.07021e-37	0.725132	0.938	0.67	0.268	1.88464e-33	4	Ube2s
1.46442e-37	0.605342	0.79	0.321	0.469	2.57884e-33	4	Anp32e
1.01166e-36	0.515411	0.529	0.148	0.381	1.78153e-32	4	Tipin
1.41416e-36	0.385812	0.348	0.064	0.284	2.49033e-32	4	Cmc2
9.19298e-36	0.663715	0.867	0.411	0.456	1.61888e-31	4	Nasp
9.89194e-36	0.512003	0.638	0.214	0.424	1.74197e-31	4	Lsm3
4.32692e-35	0.451056	1	0.953	0.047	7.6197e-31	4	Ppia
9.50924e-35	0.632027	0.752	0.32	0.432	1.67458e-30	4	Hn1
1.49252e-34	0.506855	0.629	0.211	0.418	2.62832e-30	4	Dtymk
2.3928e-34	0.455616	0.395	0.089	0.306	4.21371e-30	4	Mcm5
3.3772e-34	0.323501	0.252	0.034	0.218	5.94724e-30	4	Ncapd3
3.50055e-34	0.63757	0.843	0.426	0.417	6.16447e-30	4	Cks1b
2.37724e-33	0.493585	0.995	0.833	0.162	4.18632e-29	4	Ybx1	TRUE
2.4842e-33	0.602174	0.795	0.366	0.429	4.37468e-29	4	Psip1
2.86514e-33	0.448352	0.443	0.111	0.332	5.04552e-29	4	Ckap5
4.45172e-33	0.424318	0.471	0.123	0.348	7.83948e-29	4	Cdca4
4.94622e-33	0.482976	0.538	0.166	0.372	8.71029e-29	4	Rpa3
7.56668e-33	0.35999	0.286	0.047	0.239	1.33249e-28	4	Hirip3
1.07115e-32	0.339534	0.267	0.041	0.226	1.8863e-28	4	Nrm
1.61065e-32	0.381224	0.257	0.039	0.218	2.83636e-28	4	E2f1	TRUE
6.18558e-32	0.481578	0.524	0.157	0.367	1.08928e-27	4	Mcm7
1.03503e-31	0.496966	0.605	0.2	0.405	1.8227e-27	4	Whsc1	TRUE
1.0429e-31	0.460486	0.562	0.18	0.382	1.83654e-27	4	Sae1
1.15471e-31	0.452835	0.467	0.127	0.34	2.03344e-27	4	Lbr
1.43155e-31	0.627911	0.762	0.345	0.417	2.52097e-27	4	Slbp
2.42916e-31	0.276466	0.252	0.038	0.214	4.27774e-27	4	Haus8
4.773e-31	0.373286	0.371	0.085	0.286	8.40525e-27	4	Rfc3
4.89124e-31	0.426191	0.371	0.087	0.284	8.61348e-27	4	Rpa1
5.42343e-31	0.502888	0.548	0.18	0.368	9.55066e-27	4	Lsm2
8.1019e-31	0.971577	0.643	0.278	0.365	1.42674e-26	4	Arl6ip1
2.78398e-30	0.307171	0.252	0.039	0.213	4.90259e-26	4	Atad5
4.85723e-30	0.645165	1	0.803	0.197	8.55359e-26	4	Lgals1
6.25301e-30	0.57353	0.771	0.342	0.429	1.10116e-25	4	Alyref
7.9191e-30	0.512506	0.757	0.325	0.432	1.39455e-25	4	Ssrp1	TRUE
1.23524e-29	0.309918	0.314	0.063	0.251	2.17526e-25	4	Cdk5rap2
2.43721e-29	0.558369	0.633	0.245	0.388	4.29192e-25	4	Bub3
2.21959e-28	0.51354	0.467	0.147	0.32	3.9087e-24	4	Fxyd6
4.7665e-28	0.580353	0.848	0.443	0.405	8.3938e-24	4	Hnrnpd
5.00318e-28	0.499186	0.962	0.716	0.246	8.8106e-24	4	Rbm3
1.25318e-27	0.396809	0.405	0.111	0.294	2.20686e-23	4	Rpa2	TRUE
1.50518e-26	0.359171	0.286	0.06	0.226	2.65061e-22	4	Dck
1.86295e-26	0.509388	0.433	0.135	0.298	3.28066e-22	4	Mcm6
3.10513e-26	0.283368	0.257	0.049	0.208	5.46813e-22	4	Lmnb2
3.19332e-26	0.413401	0.371	0.1	0.271	5.62343e-22	4	Mcm3
3.3376e-26	0.442943	0.486	0.159	0.327	5.87751e-22	4	Cdk2
5.29433e-26	0.453557	0.667	0.275	0.392	9.32332e-22	4	Smc6
5.42711e-26	0.444673	0.981	0.793	0.188	9.55714e-22	4	Hmgn1
7.15963e-26	0.473181	0.59	0.233	0.357	1.26081e-21	4	Nt5dc2
1.14201e-25	0.280413	0.3	0.066	0.234	2.01107e-21	4	Ndc1
1.44306e-25	0.391142	0.405	0.117	0.288	2.54123e-21	4	Topbp1
1.77719e-25	0.401905	0.419	0.127	0.292	3.12964e-21	4	Dctpp1
2.02782e-25	0.542219	0.919	0.639	0.28	3.57099e-21	4	Cbx3
4.08342e-25	0.334653	0.367	0.099	0.268	7.1909e-21	4	Hn1l
4.18386e-25	0.398059	0.3	0.071	0.229	7.36778e-21	4	Gins2
8.81951e-25	0.376783	0.362	0.098	0.264	1.55312e-20	4	Skp2
1.31644e-24	0.438192	0.981	0.754	0.227	2.31825e-20	4	Hnrnpa3
6.52709e-24	0.400572	0.343	0.093	0.25	1.14942e-19	4	Trim59
1.94588e-23	0.305112	0.362	0.1	0.262	3.4267e-19	4	Psat1
4.02972e-23	0.36329	1	0.913	0.087	7.09634e-19	4	Hnrnpa2b1
5.2096e-23	0.314102	0.376	0.108	0.268	9.1741e-19	4	Cse1l
7.97191e-23	0.501261	0.538	0.217	0.321	1.40385e-18	4	Emp1
8.99255e-23	0.496143	0.657	0.301	0.356	1.58359e-18	4	Siva1
1.70512e-22	0.304482	0.257	0.057	0.2	3.00272e-18	4	Fzr1
2.66312e-22	0.487365	0.743	0.367	0.376	4.68976e-18	4	Cbx5
4.81289e-22	0.345758	0.448	0.154	0.294	8.4755e-18	4	Rnaseh2c
7.55836e-22	0.43626	0.443	0.157	0.286	1.33103e-17	4	Mcm4
1.90771e-21	0.376255	0.371	0.115	0.256	3.35947e-17	4	Rnf26
2.99081e-21	0.37372	0.524	0.201	0.323	5.26682e-17	4	Xpo1
3.89733e-21	0.308734	0.257	0.059	0.198	6.8632e-17	4	Lin54
4.17119e-21	0.306066	0.281	0.071	0.21	7.34547e-17	4	Nde1
8.28112e-21	0.383464	0.986	0.805	0.181	1.4583e-16	4	Sumo2
1.163e-20	0.338931	0.41	0.136	0.274	2.04804e-16	4	Rfc2
1.5086e-20	0.438863	0.971	0.805	0.166	2.65665e-16	4	Calm2
1.6518e-20	0.348165	0.448	0.159	0.289	2.90881e-16	4	Plp2
1.68273e-20	0.262537	0.295	0.079	0.216	2.96328e-16	4	Pold2
2.06975e-20	0.347091	0.529	0.205	0.324	3.64483e-16	4	Rfc1
2.30938e-20	0.315641	0.367	0.113	0.254	4.06682e-16	4	Cntln
2.36052e-20	0.41166	0.695	0.333	0.362	4.15688e-16	4	Prdx4
2.45649e-20	0.338168	0.4	0.133	0.267	4.32588e-16	4	Hat1
3.69508e-20	0.271275	0.257	0.062	0.195	6.50704e-16	4	Prim1
5.8634e-20	0.420059	0.595	0.273	0.322	1.03255e-15	4	Banf1
6.14337e-20	0.414507	0.862	0.525	0.337	1.08185e-15	4	Ptges3
6.32012e-20	0.324361	0.59	0.246	0.344	1.11297e-15	4	Fbln1
7.79087e-20	0.27309	0.348	0.104	0.244	1.37197e-15	4	Asxl1
1.61869e-19	0.432689	0.929	0.653	0.276	2.85052e-15	4	Hnrnpab
2.36057e-19	0.250517	0.443	0.152	0.291	4.15696e-15	4	Snrnp40
2.59183e-19	0.269197	0.481	0.178	0.303	4.56422e-15	4	Emd
3.64833e-19	0.433584	0.776	0.407	0.369	6.42471e-15	4	Tmem256
4.5343e-19	0.389553	0.357	0.119	0.238	7.9849e-15	4	Mcm2
4.61171e-19	0.348428	0.714	0.34	0.374	8.12122e-15	4	Myh10
5.32466e-19	0.40587	0.938	0.676	0.262	9.37673e-15	4	Cox7a2
6.571e-19	0.305784	0.41	0.144	0.266	1.15715e-14	4	2700029M09Rik
8.48951e-19	0.434706	0.876	0.584	0.292	1.495e-14	4	Hnrnpu
1.49301e-18	0.339079	0.571	0.243	0.328	2.62918e-14	4	Kpnb1
1.67596e-18	0.524064	0.833	0.561	0.272	2.95137e-14	4	H1f0	TRUE
1.72892e-18	0.26526	0.333	0.104	0.229	3.04462e-14	4	Nup62
3.08317e-18	0.327851	0.448	0.164	0.284	5.42946e-14	4	Tpm3-rs7
3.65821e-18	0.432281	0.738	0.405	0.333	6.44211e-14	4	Snrpd1
4.10775e-18	0.291809	0.314	0.097	0.217	7.23375e-14	4	Orc6
4.25749e-18	0.388687	0.876	0.524	0.352	7.49745e-14	4	Txn1
4.26771e-18	0.280792	0.276	0.077	0.199	7.51544e-14	4	Mrpl49
8.14734e-18	0.268452	0.343	0.111	0.232	1.43475e-13	4	Bola3	TRUE
1.48574e-17	0.321455	0.633	0.289	0.344	2.61639e-13	4	Nop58
1.83965e-17	0.28947	0.267	0.075	0.192	3.23962e-13	4	Mthfd2
1.90634e-17	0.308334	0.467	0.184	0.283	3.35707e-13	4	Lyar
2.05789e-17	0.325758	0.543	0.234	0.309	3.62394e-13	4	Baz1b
2.13167e-17	0.486642	0.81	0.471	0.339	3.75387e-13	4	Cyr61
2.21345e-17	0.367976	0.524	0.226	0.298	3.89789e-13	4	Smchd1
3.46021e-17	0.314176	0.995	0.922	0.073	6.09342e-13	4	Gapdh
3.95534e-17	0.257486	0.386	0.136	0.25	6.96535e-13	4	Tcof1
4.6558e-17	0.392195	0.862	0.528	0.334	8.19887e-13	4	Brd3
4.79076e-17	0.378663	0.881	0.545	0.336	8.43653e-13	4	Raly
7.28459e-17	0.291324	0.31	0.098	0.212	1.28282e-12	4	Batf3	TRUE
8.9944e-17	0.294941	0.252	0.071	0.181	1.58391e-12	4	Ccne1
1.00799e-16	0.283139	0.329	0.108	0.221	1.77507e-12	4	Rbm15
1.18023e-16	0.279221	0.343	0.117	0.226	2.07839e-12	4	Ncaph2
1.22079e-16	0.378078	0.643	0.327	0.316	2.1498e-12	4	Ywhah
2.2533e-16	0.379257	0.762	0.412	0.35	3.96807e-12	4	1810037I17Rik
2.76029e-16	0.333076	0.743	0.384	0.359	4.86087e-12	4	H2afy
4.30615e-16	0.359193	0.943	0.728	0.215	7.58312e-12	4	Set
4.5064e-16	0.33758	0.61	0.288	0.322	7.93577e-12	4	Lsm4
4.63887e-16	0.275999	0.538	0.234	0.304	8.16905e-12	4	Nsmce4a
5.32135e-16	0.412683	0.929	0.645	0.284	9.3709e-12	4	Srsf3
7.63817e-16	0.31494	0.605	0.283	0.322	1.34508e-11	4	Uba2
8.5162e-16	0.273665	0.519	0.224	0.295	1.4997e-11	4	Dynll2
2.99905e-15	0.275094	0.31	0.104	0.206	5.28133e-11	4	Casp8ap2	TRUE
3.1128e-15	0.336068	0.971	0.746	0.225	5.48165e-11	4	Nap1l1
3.59471e-15	0.265969	0.514	0.224	0.29	6.33029e-11	4	Tuba1c
4.23214e-15	0.27299	0.471	0.201	0.27	7.4528e-11	4	Mrpl18
4.36863e-15	0.308903	0.448	0.188	0.26	7.69316e-11	4	Rif1
7.98715e-15	0.345929	0.629	0.319	0.31	1.40654e-10	4	Maz	TRUE
1.0574e-14	0.261898	0.61	0.287	0.323	1.86209e-10	4	Fmr1
1.14917e-14	0.266269	0.395	0.156	0.239	2.02369e-10	4	Phgdh
1.15567e-14	0.290749	0.724	0.38	0.344	2.03514e-10	4	Rnps1
1.29405e-14	0.336758	0.929	0.677	0.252	2.27883e-10	4	Erh
1.85533e-14	0.311392	0.4	0.162	0.238	3.26724e-10	4	Suz12	TRUE
2.13176e-14	0.340971	0.833	0.515	0.318	3.75403e-10	4	Snrpd2
2.23713e-14	0.27731	0.281	0.093	0.188	3.93958e-10	4	Gabpb2
2.78677e-14	0.2594	0.371	0.143	0.228	4.9075e-10	4	Ahctf1	TRUE
4.08455e-14	0.270154	0.657	0.332	0.325	7.19289e-10	4	Anapc11
4.37142e-14	0.259094	0.443	0.188	0.255	7.69806e-10	4	Supt16
5.04443e-14	0.296646	0.638	0.321	0.317	8.88325e-10	4	Nop56
9.08993e-14	0.308466	0.724	0.406	0.318	1.60074e-09	4	Rbbp7
9.3172e-14	0.289567	0.686	0.359	0.327	1.64076e-09	4	Sumo3
9.8101e-14	0.394759	0.729	0.417	0.312	1.72756e-09	4	Erdr1
9.82747e-14	0.266956	0.624	0.311	0.313	1.73062e-09	4	Dpysl2
9.82868e-14	0.344284	0.843	0.532	0.311	1.73083e-09	4	Ngfrap1
1.28972e-13	0.297772	0.533	0.257	0.276	2.27119e-09	4	Pa2g4
1.56175e-13	0.259789	0.476	0.21	0.266	2.75023e-09	4	Plxnb2	TRUE
1.68174e-13	0.257126	0.357	0.141	0.216	2.96155e-09	4	Pbx3	TRUE
1.79442e-13	0.253581	0.657	0.329	0.328	3.15998e-09	4	Cdk2ap1
2.03032e-13	0.372617	0.59	0.298	0.292	3.57539e-09	4	Sms
2.15968e-13	0.333189	0.69	0.382	0.308	3.8032e-09	4	Prrx1	TRUE
3.22072e-13	0.251519	0.39	0.162	0.228	5.67168e-09	4	Stra13
3.67569e-13	0.301995	0.81	0.476	0.334	6.47289e-09	4	Sf3b2
3.81021e-13	0.365971	0.714	0.422	0.292	6.70978e-09	4	Lsm5
5.13279e-13	0.312332	0.824	0.518	0.306	9.03885e-09	4	Dbi
5.2339e-13	0.257213	0.319	0.123	0.196	9.2169e-09	4	Med30
6.65757e-13	0.313117	0.795	0.466	0.329	1.1724e-08	4	Uqcr10
7.46737e-13	0.353232	0.743	0.415	0.328	1.315e-08	4	Higd1a
8.16313e-13	0.353143	0.914	0.607	0.307	1.43753e-08	4	Cbx1
8.65701e-13	0.300637	0.29	0.109	0.181	1.5245e-08	4	Pttg1
1.22804e-12	0.292717	0.671	0.374	0.297	2.16258e-08	4	Smc3
1.2901e-12	0.267294	0.281	0.102	0.179	2.27186e-08	4	Gdf10
1.30384e-12	0.292374	0.729	0.402	0.327	2.29606e-08	4	Pmp22
1.79303e-12	0.304566	0.776	0.462	0.314	3.15752e-08	4	Trim28
2.19675e-12	0.252253	0.481	0.226	0.255	3.86848e-08	4	Gja1
2.42027e-12	0.317778	0.61	0.317	0.293	4.2621e-08	4	Basp1
3.40599e-12	0.3057	0.91	0.654	0.256	5.99795e-08	4	Hint1
3.45766e-12	0.382824	0.495	0.249	0.246	6.08895e-08	4	Mef2c	TRUE
3.66326e-12	0.250297	0.371	0.157	0.214	6.45101e-08	4	Ccng2
3.69031e-12	0.524932	0.757	0.5	0.257	6.49864e-08	4	Vim
3.85938e-12	0.301208	0.629	0.351	0.278	6.79637e-08	4	Impdh2
7.83593e-12	0.289754	0.633	0.345	0.288	1.37991e-07	4	Ccdc88a
9.53666e-12	0.286622	0.929	0.633	0.296	1.67941e-07	4	Pfn1
1.15193e-11	0.260123	0.552	0.28	0.272	2.02855e-07	4	Ndufa12
1.30061e-11	0.261648	0.876	0.527	0.349	2.29038e-07	4	Ppp1cb
1.30316e-11	0.255665	0.667	0.361	0.306	2.29487e-07	4	Brd8
1.56475e-11	0.260414	0.605	0.317	0.288	2.75552e-07	4	Rpn2
2.37019e-11	0.276589	0.848	0.54	0.308	4.1739e-07	4	Ddx39b
2.57398e-11	0.265615	0.948	0.776	0.172	4.53277e-07	4	Tceb2
2.63649e-11	0.291695	0.933	0.745	0.188	4.64286e-07	4	Hsp90aa1
2.99936e-11	0.320008	0.848	0.565	0.283	5.28187e-07	4	Atpif1
5.15587e-11	0.387222	1	0.986	0.014	9.07949e-07	4	Actb
5.50779e-11	0.260062	0.59	0.307	0.283	9.69921e-07	4	Ilf3
5.83553e-11	0.312097	0.89	0.693	0.197	1.02764e-06	4	Atp5g2
5.87933e-11	0.273493	0.395	0.184	0.211	1.03535e-06	4	Taf15
7.93987e-11	0.297288	0.605	0.346	0.259	1.39821e-06	4	Hmgb3	TRUE
9.10603e-11	0.255093	0.514	0.265	0.249	1.60357e-06	4	Hnrnpul1
1.27592e-10	0.270851	0.424	0.203	0.221	2.2469e-06	4	Slc24a5
1.30296e-10	0.291105	0.405	0.198	0.207	2.29451e-06	4	Pim1
1.50286e-10	0.26256	0.895	0.647	0.248	2.64654e-06	4	Snrpf
1.78481e-10	0.285488	0.652	0.372	0.28	3.14305e-06	4	Ndufa11
2.12718e-10	0.268222	0.91	0.691	0.219	3.74596e-06	4	Srsf2
2.20016e-10	0.261142	0.995	0.905	0.09	3.87448e-06	4	Tmsb10
2.86087e-10	0.307832	0.338	0.146	0.192	5.03798e-06	4	Gmcl1
5.58174e-10	0.26933	0.924	0.698	0.226	9.82944e-06	4	Hnrnpa0
1.00365e-09	0.272772	0.7	0.422	0.278	1.76743e-05	4	Cbfb	TRUE
3.82121e-09	0.294995	0.29	0.128	0.162	6.72914e-05	4	Nrp2
4.2885e-09	0.261933	0.629	0.378	0.251	7.55204e-05	4	Gtf2a2
4.73015e-09	0.276569	0.79	0.493	0.297	8.32979e-05	4	Rbbp4
9.91361e-09	0.265455	0.962	0.818	0.144	0.000174579	4	Dynll1
1.02116e-08	0.263919	0.676	0.433	0.243	0.000179826	4	Ddah2
1.88238e-08	0.34242	0.4	0.214	0.186	0.000331488	4	Cxcl14
1.90306e-08	0.254635	0.714	0.449	0.265	0.000335129	4	Foxp2	TRUE
1.99824e-08	0.258474	0.795	0.546	0.249	0.00035189	4	Pdap1
2.87611e-08	0.296637	0.805	0.574	0.231	0.000506483	4	Ptms
2.125e-07	0.283295	0.795	0.597	0.198	0.00374212	4	Mest
2.14632e-07	0.258102	0.614	0.392	0.222	0.00377967	4	Gas2
0.000423043	0.376428	0.295	0.182	0.113	1	4	Lars2

## Sheet: Cluster-5
p-value	avg_logFC	percentage expressed in cluster 5	percentage expressed in other cells	% margin	adjusted p-value	cluster	gene	is transcription factor	is surface marke
1.3595e-84	1.17945	0.814	0.184	0.63	2.39408e-80	5	Rbp1
6.19328e-76	1.53724	0.82	0.235	0.585	1.09064e-71	5	Msx1	TRUE
1.5496e-53	1.05826	0.762	0.246	0.516	2.72885e-49	5	Map1b
1.84173e-47	1.01622	0.698	0.219	0.479	3.24328e-43	5	Kctd12
5.20489e-47	0.627271	0.413	0.066	0.347	9.16582e-43	5	Ldb2
2.40609e-46	1.16256	0.651	0.198	0.453	4.23713e-42	5	Igf1
6.63839e-46	1.32157	0.744	0.295	0.449	1.16902e-41	5	Ebf1	TRUE
2.12053e-44	1.14744	0.831	0.353	0.478	3.73425e-40	5	Rdh10
6.14237e-44	0.875756	0.808	0.278	0.53	1.08167e-39	5	Dkk2
1.27262e-43	1.0855	0.709	0.244	0.465	2.24108e-39	5	Vcam1		TRUE
1.01928e-42	0.647702	0.308	0.038	0.27	1.79494e-38	5	Sepp1
1.52057e-41	0.927635	0.727	0.275	0.452	2.67772e-37	5	Twist1	TRUE
1.98972e-34	0.56561	0.297	0.046	0.251	3.5039e-30	5	S1pr3
1.2391e-32	0.820674	0.517	0.153	0.364	2.18205e-28	5	Tshz2	TRUE
1.49782e-32	0.800721	0.471	0.126	0.345	2.63766e-28	5	Ogn
4.7597e-31	0.659433	0.942	0.707	0.235	8.38183e-27	5	Marcksl1
1.18543e-30	0.690157	0.355	0.077	0.278	2.08755e-26	5	Sncaip
1.81341e-29	0.442865	1	0.969	0.031	3.19342e-25	5	Rpl7
2.96011e-29	0.514225	1	0.907	0.093	5.21276e-25	5	Tmsb10
1.93077e-28	0.62616	0.395	0.1	0.295	3.40008e-24	5	Rarb	TRUE
2.67178e-28	0.612623	0.349	0.082	0.267	4.70501e-24	5	Hic1	TRUE
7.62691e-27	0.763406	0.663	0.301	0.362	1.3431e-22	5	Atp2b1
2.83484e-26	0.436024	0.267	0.048	0.219	4.99215e-22	5	Wipf3
8.28007e-26	0.30554	1	0.997	0.003	1.45812e-21	5	Rps26
4.59202e-25	0.791728	0.953	0.711	0.242	8.08655e-21	5	Fos	TRUE
1.5841e-24	0.502783	0.297	0.066	0.231	2.7896e-20	5	Bmp7
2.09412e-24	0.519472	0.32	0.076	0.244	3.68774e-20	5	Tril
1.41703e-23	0.594134	0.477	0.164	0.313	2.49538e-19	5	Lox
2.13592e-23	0.274736	1	0.997	0.003	3.76135e-19	5	Rps18
1.26375e-22	0.509191	0.907	0.569	0.338	2.22546e-18	5	Chd3
1.3559e-22	0.556334	0.977	0.67	0.307	2.38774e-18	5	Marcks
3.37796e-22	0.537193	0.453	0.161	0.292	5.94859e-18	5	Prrx2	TRUE
6.226e-21	0.617643	0.547	0.231	0.316	1.0964e-16	5	Il11ra1
8.11031e-21	0.616971	0.558	0.241	0.317	1.42823e-16	5	Fbln5
1.47091e-20	0.628567	0.727	0.386	0.341	2.59028e-16	5	Prrx1	TRUE
5.87138e-20	0.523492	0.395	0.133	0.262	1.03395e-15	5	Colec12
1.44437e-18	0.389244	0.285	0.076	0.209	2.54354e-14	5	Fap
1.52509e-18	0.719617	0.331	0.106	0.225	2.68568e-14	5	Cxcl12
2.45577e-18	0.322007	1	0.963	0.037	4.32462e-14	5	Rpl10a
3.08809e-18	0.710229	0.93	0.695	0.235	5.43813e-14	5	Nfia	TRUE
4.76795e-18	0.487019	0.64	0.321	0.319	8.39636e-14	5	Basp1
6.71453e-18	0.524036	0.535	0.239	0.296	1.18243e-13	5	Spats2l
6.75686e-18	0.459792	0.93	0.7	0.23	1.18988e-13	5	Mfap2
9.68564e-18	0.441409	0.395	0.142	0.253	1.70564e-13	5	Cdo1
1.30519e-17	0.427436	0.302	0.091	0.211	2.29845e-13	5	Adamts5
3.98729e-17	0.519991	0.302	0.091	0.211	7.02161e-13	5	Nell2
7.90158e-17	0.492533	0.994	0.845	0.149	1.39147e-12	5	Nfib	TRUE
2.24629e-16	0.62326	0.506	0.237	0.269	3.95571e-12	5	Tmem119
2.26897e-16	0.451106	0.355	0.126	0.229	3.99565e-12	5	Limch1
3.9711e-16	0.492166	0.733	0.453	0.28	6.99311e-12	5	Npc2
1.53736e-15	0.511979	0.622	0.313	0.309	2.70729e-11	5	Rbms3
2.11917e-15	0.501006	0.326	0.108	0.218	3.73186e-11	5	Lum
3.40756e-15	0.429964	0.587	0.307	0.28	6.00072e-11	5	Clmp
3.41191e-15	0.616983	0.709	0.451	0.258	6.00838e-11	5	Alcam		TRUE
3.65029e-15	0.426645	0.622	0.337	0.285	6.42816e-11	5	Aldh2
5.28334e-15	0.395417	0.343	0.126	0.217	9.30395e-11	5	Efnb3
5.76155e-15	0.47293	0.564	0.267	0.297	1.01461e-10	5	Zfhx4	TRUE
5.7761e-15	0.491013	0.477	0.208	0.269	1.01717e-10	5	Lhx9	TRUE
7.10797e-15	0.263133	1	0.983	0.017	1.25171e-10	5	Rpl21
9.16137e-15	0.506231	0.285	0.095	0.19	1.61332e-10	5	Chst2
1.11422e-14	0.454298	0.401	0.165	0.236	1.96214e-10	5	Tbx18	TRUE
1.89802e-14	0.432872	0.605	0.326	0.279	3.34241e-10	5	Prdx6
2.14144e-14	0.383835	0.459	0.196	0.263	3.77107e-10	5	Palld
2.68445e-14	0.408111	0.576	0.291	0.285	4.72731e-10	5	Gstm5
4.88085e-14	0.423359	0.965	0.763	0.202	8.59517e-10	5	Tmsb4x
5.78257e-14	0.454984	0.372	0.149	0.223	1.01831e-09	5	Tshz1	TRUE
7.37803e-14	0.56112	0.826	0.555	0.271	1.29927e-09	5	Pbx1	TRUE
1.38311e-13	0.442638	0.709	0.432	0.277	2.43566e-09	5	6330403K07Rik
1.95633e-13	0.475599	0.953	0.861	0.092	3.44509e-09	5	Egr1	TRUE
2.11071e-13	0.350825	0.349	0.134	0.215	3.71695e-09	5	Olfml3
2.16806e-13	0.427434	0.779	0.455	0.324	3.81795e-09	5	Mecom
2.94198e-13	0.425401	0.884	0.592	0.292	5.18083e-09	5	Col1a2
3.38276e-13	0.360644	0.436	0.194	0.242	5.95704e-09	5	Hoxd12	TRUE
6.10749e-13	0.539422	0.256	0.084	0.172	1.07553e-08	5	Maf	TRUE
6.65187e-13	0.250739	0.994	0.972	0.022	1.17139e-08	5	Rpl19
6.84817e-13	0.461755	0.738	0.509	0.229	1.20596e-08	5	Maged2
1.1613e-12	0.356094	0.994	0.964	0.03	2.04505e-08	5	Actg1
1.50764e-12	0.461476	0.442	0.203	0.239	2.65496e-08	5	Postn
2.17301e-12	0.325222	0.302	0.114	0.188	3.82667e-08	5	Sh3bp5
2.77216e-12	0.348888	0.308	0.116	0.192	4.88177e-08	5	Gm9844
2.97929e-12	0.473017	0.401	0.18	0.221	5.24653e-08	5	Plk2
3.8525e-12	0.449788	0.57	0.32	0.25	6.78425e-08	5	Ppdpf
8.18336e-12	0.370112	0.32	0.125	0.195	1.44109e-07	5	Dhrs3
1.15479e-11	0.460646	0.378	0.172	0.206	2.03358e-07	5	Bnc2	TRUE
1.19213e-11	0.374711	0.442	0.215	0.227	2.09935e-07	5	Arpc1a
1.4748e-11	0.2522	0.977	0.911	0.066	2.59713e-07	5	Mdk
1.75606e-11	0.320371	0.977	0.798	0.179	3.09243e-07	5	Hmgn1
3.14443e-11	0.347537	0.634	0.377	0.257	5.53735e-07	5	Nenf
3.71892e-11	0.388008	0.547	0.3	0.247	6.54902e-07	5	Irf2bpl
4.12974e-11	0.515516	0.89	0.757	0.133	7.27248e-07	5	Hes1	TRUE
4.30447e-11	0.522978	0.291	0.118	0.173	7.58017e-07	5	Adamts9
4.63154e-11	0.540816	0.488	0.258	0.23	8.15615e-07	5	Thbs1
5.09643e-11	0.32077	0.494	0.247	0.247	8.97482e-07	5	Pitpnc1
9.53805e-11	0.327869	0.651	0.366	0.285	1.67965e-06	5	Col5a2
1.1049e-10	0.373848	0.703	0.482	0.221	1.94574e-06	5	Cald1
1.22068e-10	0.405398	0.686	0.482	0.204	2.14962e-06	5	Tpm4
2.26241e-10	0.274941	0.273	0.106	0.167	3.98411e-06	5	Ifitm3
2.45738e-10	0.264203	0.291	0.116	0.175	4.32745e-06	5	B3glct
2.49851e-10	0.33133	0.552	0.311	0.241	4.39987e-06	5	Eva1b
5.4839e-10	0.373366	0.651	0.433	0.218	9.65715e-06	5	Ndufa3
8.38118e-10	0.312113	0.477	0.253	0.224	1.47593e-05	5	Hadh
1.29773e-09	0.344762	0.523	0.295	0.228	2.28531e-05	5	Ptprd
2.16151e-09	0.295803	0.349	0.162	0.187	3.80642e-05	5	Gsta4
2.68274e-09	0.34236	0.378	0.186	0.192	4.72431e-05	5	Gulp1
3.69706e-09	0.35557	0.831	0.635	0.196	6.51052e-05	5	Mfap4
3.72269e-09	0.278124	0.267	0.11	0.157	6.55565e-05	5	Arid5b	TRUE
4.23567e-09	0.327563	0.599	0.367	0.232	7.45901e-05	5	Sptssa
4.4615e-09	0.275864	0.942	0.827	0.115	7.85671e-05	5	Fstl1
4.74484e-09	0.274094	0.86	0.66	0.2	8.35566e-05	5	Srsf3
5.85426e-09	0.300618	0.855	0.66	0.195	0.000103094	5	Ifitm2
6.67871e-09	0.339259	0.762	0.582	0.18	0.000117612	5	Atpif1
8.66187e-09	0.366029	0.442	0.245	0.197	0.000152535	5	Lnp
9.14557e-09	0.32804	0.529	0.301	0.228	0.000161053	5	Hmgn3
1.05137e-08	0.311901	0.395	0.204	0.191	0.000185146	5	Limd2
1.09512e-08	0.325496	0.436	0.238	0.198	0.00019285	5	Ttc28
1.11605e-08	0.328069	0.878	0.726	0.152	0.000196536	5	Atp5e
1.18752e-08	0.345845	0.506	0.305	0.201	0.000209123	5	Crabp2
1.25165e-08	0.307275	0.302	0.141	0.161	0.000220415	5	Cotl1
1.45648e-08	0.268827	0.628	0.397	0.231	0.000256487	5	Flna
1.55842e-08	0.256613	0.953	0.84	0.113	0.000274438	5	Chchd2
1.96136e-08	0.322862	0.448	0.252	0.196	0.000345395	5	Ctxn1
2.02954e-08	0.340031	0.756	0.579	0.177	0.000357401	5	Rps12-ps3
2.04561e-08	0.385833	0.587	0.36	0.227	0.000360231	5	Fat4
2.22014e-08	0.262693	0.291	0.13	0.161	0.000390967	5	Ei24
2.56666e-08	0.34552	0.663	0.465	0.198	0.000451988	5	Oat
2.6502e-08	0.311246	0.547	0.332	0.215	0.0004667	5	Ndufc1
3.44514e-08	0.345501	0.529	0.333	0.196	0.000606689	5	Thra	TRUE
3.69267e-08	0.327306	0.372	0.194	0.178	0.000650279	5	Serpinf1
4.09017e-08	0.324117	0.331	0.168	0.163	0.000720279	5	Gsto1
4.10039e-08	0.368029	0.866	0.757	0.109	0.000722079	5	Rpl29
5.24147e-08	0.264033	0.314	0.15	0.164	0.000923022	5	Efs
6.51898e-08	0.407929	0.297	0.143	0.154	0.00114799	5	Celf2
7.08785e-08	0.268676	0.552	0.334	0.218	0.00124817	5	Mpc2
7.33912e-08	0.264853	0.291	0.137	0.154	0.00129242	5	Cmtm3
9.95363e-08	0.314858	0.32	0.158	0.162	0.00175283	5	Cdc42ep4
1.09921e-07	0.28024	0.634	0.414	0.22	0.00193572	5	Rab18
1.14019e-07	0.264315	0.302	0.146	0.156	0.00200788	5	Prdx3
1.19875e-07	0.259956	0.477	0.278	0.199	0.00211101	5	Mrpl42
1.20611e-07	0.256903	0.802	0.617	0.185	0.00212397	5	2010107E04Rik
1.21326e-07	0.364882	0.5	0.309	0.191	0.00213655	5	Notch2
1.41132e-07	0.294338	0.36	0.189	0.171	0.00248534	5	Hadhb
1.63985e-07	0.28472	0.436	0.252	0.184	0.00288778	5	Psme2
1.78787e-07	0.267811	0.616	0.406	0.21	0.00314844	5	H2afy2
2.06341e-07	0.299391	0.64	0.438	0.202	0.00363367	5	Lhfp
2.25297e-07	0.414446	0.558	0.376	0.182	0.00396748	5	Bcl11a	TRUE
2.34157e-07	0.317849	0.366	0.204	0.162	0.00412351	5	Pcolce
2.90333e-07	0.250637	0.407	0.225	0.182	0.00511277	5	Mrpl23
3.24241e-07	0.330425	0.558	0.352	0.206	0.00570988	5	Hmcn1
3.97475e-07	0.265406	0.262	0.122	0.14	0.00699954	5	Lxn
4.01178e-07	0.280886	0.471	0.279	0.192	0.00706475	5	Dbn1
4.15799e-07	0.318917	0.5	0.319	0.181	0.00732223	5	Hsd17b10
4.50504e-07	0.253668	0.297	0.146	0.151	0.00793338	5	Pls3
5.08621e-07	0.253259	0.36	0.193	0.167	0.00895681	5	Mmp11
5.2466e-07	0.309587	0.744	0.604	0.14	0.00923926	5	Cdk4
5.59745e-07	0.263067	0.849	0.651	0.198	0.00985711	5	Tma7
5.98854e-07	0.272396	0.471	0.281	0.19	0.0105458	5	Selm
7.49866e-07	0.304749	0.75	0.55	0.2	0.0132051	5	Atp5g3
7.84622e-07	0.269579	0.337	0.178	0.159	0.0138172	5	Plppr3
8.48337e-07	0.282871	0.407	0.237	0.17	0.0149392	5	Nsg1
8.93465e-07	0.259799	0.488	0.302	0.186	0.0157339	5	Bzw2
9.74339e-07	0.25828	0.843	0.709	0.134	0.0171581	5	Mrfap1
1.21912e-06	0.251193	0.262	0.126	0.136	0.0214687	5	Lamb1
1.27307e-06	0.332682	0.488	0.305	0.183	0.0224188	5	Smarca2
1.31402e-06	0.356174	0.785	0.62	0.165	0.0231399	5	Junb	TRUE
1.37677e-06	0.284396	0.308	0.162	0.146	0.0242449	5	Slc16a2
1.61122e-06	0.325824	0.738	0.533	0.205	0.0283736	5	Wnt5a
1.63258e-06	0.265327	0.721	0.558	0.163	0.0287497	5	Cox7b
1.69914e-06	0.320493	0.39	0.227	0.163	0.0299218	5	1190002N15Rik
1.77905e-06	0.390114	0.558	0.399	0.159	0.0313291	5	Rpl6l
1.90533e-06	0.251333	0.256	0.125	0.131	0.0335528	5	Pdcl3
1.96155e-06	0.268844	0.436	0.261	0.175	0.0345428	5	Reep3
2.00753e-06	0.265365	0.576	0.376	0.2	0.0353526	5	Mex3a
2.76901e-06	0.254928	0.512	0.324	0.188	0.0487623	5	Mrps33
2.84582e-06	0.293476	0.616	0.445	0.171	0.050115	5	Ddah2
2.93399e-06	0.266391	0.564	0.367	0.197	0.0516676	5	Myh10
3.32013e-06	0.261312	0.773	0.584	0.189	0.0584674	5	Gnb2
3.67342e-06	0.270279	0.541	0.364	0.177	0.0646888	5	Gpx1
4.02029e-06	0.277707	0.413	0.248	0.165	0.0707972	5	Lix1l
4.17657e-06	0.386249	0.343	0.202	0.141	0.0735493	5	Ebf3	TRUE
4.42444e-06	0.268887	0.442	0.272	0.17	0.0779144	5	Tle3
4.68393e-06	0.286628	0.971	0.837	0.134	0.082484	5	Gas1
6.18984e-06	0.261511	0.669	0.514	0.155	0.109003	5	Swi5
6.48787e-06	0.316442	0.384	0.234	0.15	0.114251	5	Cnn2
6.96828e-06	0.266143	0.535	0.357	0.178	0.122711	5	Aprt
8.19442e-06	0.325489	0.564	0.384	0.18	0.144304	5	Zfhx3	TRUE
9.323e-06	0.251754	0.808	0.67	0.138	0.164178	5	Eif5a
9.60969e-06	0.256579	0.267	0.141	0.126	0.169227	5	Pdzd2
1.96922e-05	0.360101	0.517	0.378	0.139	0.346779	5	Mpped2
2.07837e-05	0.290756	0.279	0.153	0.126	0.366001	5	Tmem26
2.37896e-05	0.283672	0.378	0.234	0.144	0.418934	5	Hoxa10	TRUE
2.49372e-05	0.256919	0.32	0.188	0.132	0.439145	5	Pcdh18
3.00379e-05	0.264386	0.291	0.169	0.122	0.528968	5	Got2
3.15228e-05	0.279321	0.605	0.448	0.157	0.555116	5	Lpar1
3.16348e-05	0.269482	0.547	0.379	0.168	0.55709	5	Psma4
3.29409e-05	0.275005	0.39	0.24	0.15	0.580089	5	Bicc1
4.54246e-05	0.271952	0.506	0.36	0.146	0.799928	5	Hspd1
4.84556e-05	0.296129	0.372	0.227	0.145	0.853302	5	Pik3r1
8.24091e-05	0.254131	0.407	0.262	0.145	1	5	Gdi1
8.90173e-05	0.370445	0.419	0.28	0.139	1	5	Socs3
0.000100963	0.289762	0.459	0.325	0.134	1	5	Ssbp2
0.000338061	0.322874	0.506	0.377	0.129	1	5	Klf6	TRUE
0.000752593	0.329048	0.308	0.199	0.109	1	5	Cdh2		TRUE
0.00104423	0.276323	0.547	0.434	0.113	1	5	Ivns1abp
0.00149453	0.409434	0.814	0.734	0.08	1	5	Jun	TRUE
0.00180047	0.250928	0.86	0.757	0.103	1	5	Jund	TRUE
0.00225763	0.266042	0.297	0.2	0.097	1	5	Maml3

## Sheet: Cluster-6
p-value	avg_logFC	percentage expressed in cluster 6	percentage expressed in other cells	% margin	adjusted p-value	cluster	gene	is transcription factor	is surface marke
1.20463e-86	1.30819	0.485	0.043	0.442	2.12135e-82	6	Matn1
9.04174e-86	1.37136	0.877	0.224	0.653	1.59225e-81	6	Col11a2
9.46984e-80	1.48601	1	0.787	0.213	1.66764e-75	6	Col2a1
4.83418e-78	1.50606	0.895	0.296	0.599	8.51299e-74	6	Acan
9.16239e-75	1.29501	0.55	0.077	0.473	1.6135e-70	6	3110079O15Rik
5.6889e-70	1.644	0.924	0.497	0.427	1.00181e-65	6	Col11a1
1.45039e-69	1.40501	0.93	0.425	0.505	2.55414e-65	6	Col9a1
1.72154e-69	1.2946	0.977	0.524	0.453	3.03163e-65	6	Matn4
3.39189e-69	1.42016	0.953	0.557	0.396	5.97311e-65	6	Cpe
3.69038e-63	1.25679	0.947	0.54	0.407	6.49877e-59	6	Col9a3
4.3351e-63	1.30745	0.784	0.236	0.548	7.63412e-59	6	Hapln1
6.63515e-61	1.02769	1	0.949	0.051	1.16845e-56	6	Meg3
9.11561e-59	1.16779	0.965	0.505	0.46	1.60526e-54	6	Cthrc1
3.7156e-58	1.34728	0.877	0.365	0.512	6.54318e-54	6	Dlk1
4.93094e-54	1.01424	0.971	0.614	0.357	8.68339e-50	6	Col9a2
3.48457e-47	0.798283	1	0.919	0.081	6.13632e-43	6	Igf2
1.64812e-45	0.625303	1	0.986	0.014	2.90233e-41	6	H19
4.57917e-42	1.00487	0.456	0.099	0.357	8.06392e-38	6	Fgfr3		TRUE
1.3167e-40	1.02962	0.912	0.632	0.28	2.3187e-36	6	Itm2a
2.50912e-40	0.560381	0.269	0.028	0.241	4.41856e-36	6	Trim47
9.65334e-40	0.680858	0.263	0.029	0.234	1.69995e-35	6	Moxd1
1.23206e-39	0.977172	0.696	0.256	0.44	2.16965e-35	6	Cspg4
1.11499e-36	0.851875	0.93	0.572	0.358	1.9635e-32	6	Ccnd1
3.5722e-35	1.1782	0.754	0.38	0.374	6.29065e-31	6	Errfi1
3.20918e-34	0.881685	0.526	0.165	0.361	5.65137e-30	6	Fibin
5.46784e-33	1.14643	0.614	0.244	0.37	9.62886e-29	6	Thbs1
3.24425e-32	0.849147	0.883	0.517	0.366	5.71312e-28	6	Sox5	TRUE
7.51676e-31	0.896231	0.544	0.192	0.352	1.3237e-26	6	Mirg
1.0941e-29	0.975117	0.614	0.261	0.353	1.92672e-25	6	Slc2a1
1.65179e-28	0.764789	0.953	0.756	0.197	2.90881e-24	6	Sox9	TRUE
1.83127e-28	0.88008	0.784	0.452	0.332	3.22486e-24	6	Phlda1
9.72752e-28	0.865581	0.567	0.226	0.341	1.71302e-23	6	Papss2
1.23701e-25	0.630688	0.345	0.085	0.26	2.17838e-21	6	Barx1	TRUE
1.24526e-25	0.779242	0.713	0.375	0.338	2.1929e-21	6	Wwp2
1.60639e-24	0.752462	0.649	0.303	0.346	2.82885e-20	6	Tnfrsf12a		TRUE
2.66597e-24	0.704271	0.848	0.614	0.234	4.69477e-20	6	Col27a1
3.10303e-24	0.763851	0.404	0.124	0.28	5.46444e-20	6	B830012L14Rik
5.48293e-24	0.645919	0.281	0.062	0.219	9.65544e-20	6	Etv5	TRUE
6.06157e-24	0.734172	0.702	0.378	0.324	1.06744e-19	6	Bcl2
2.59039e-23	0.687865	0.368	0.109	0.259	4.56167e-19	6	Fzd9		TRUE
2.4396e-22	0.680483	0.819	0.507	0.312	4.29613e-18	6	Plagl1	TRUE
6.31863e-22	0.740292	0.351	0.103	0.248	1.11271e-17	6	Lect1
2.66457e-21	0.588128	0.813	0.523	0.29	4.69231e-17	6	Cd9		TRUE
3.29031e-21	0.685773	0.684	0.384	0.3	5.79424e-17	6	Fndc3b
6.29201e-21	0.610091	0.287	0.073	0.214	1.10802e-16	6	Nog
1.02458e-20	0.742616	0.801	0.559	0.242	1.80428e-16	6	Tcf7l2	TRUE
1.0965e-20	0.773666	0.421	0.155	0.266	1.93094e-16	6	Cebpb	TRUE
1.27843e-20	0.540173	0.971	0.85	0.121	2.25131e-16	6	Gpc3
1.47203e-20	0.530451	0.865	0.579	0.286	2.59225e-16	6	Mia
3.24667e-20	0.781934	0.591	0.304	0.287	5.71739e-16	6	Nab2
2.2289e-19	0.652682	0.725	0.476	0.249	3.92508e-15	6	Pmepa1
2.32146e-19	0.626409	0.52	0.227	0.293	4.0881e-15	6	Cxxc5
4.80884e-19	0.662117	0.573	0.276	0.297	8.46837e-15	6	Chadl
5.42652e-19	0.609077	0.743	0.47	0.273	9.55611e-15	6	Msi2
6.27152e-19	0.667394	0.322	0.101	0.221	1.10442e-14	6	Tox	TRUE
2.44643e-18	0.648584	0.643	0.363	0.28	4.30817e-14	6	Klf10	TRUE
2.90696e-18	0.539316	0.269	0.072	0.197	5.11916e-14	6	Atoh8	TRUE
7.09525e-18	0.610744	0.333	0.11	0.223	1.24947e-13	6	Jdp2	TRUE
1.16497e-17	0.703743	0.421	0.17	0.251	2.05151e-13	6	Bmpr1b		TRUE
1.53249e-17	0.528666	0.333	0.106	0.227	2.69872e-13	6	Lor
1.60986e-17	0.703034	0.608	0.364	0.244	2.83496e-13	6	Smad7	TRUE
2.49384e-17	0.557269	0.263	0.072	0.191	4.39166e-13	6	Chd7	TRUE
4.965e-17	0.701128	0.345	0.125	0.22	8.74336e-13	6	Notch1
5.39479e-17	0.492288	0.959	0.786	0.173	9.50022e-13	6	Ccnd2
1.08788e-16	0.692751	0.333	0.115	0.218	1.91576e-12	6	Neat1
2.71575e-16	0.629616	0.795	0.629	0.166	4.78244e-12	6	Mbnl2	TRUE
2.96766e-16	0.613148	0.292	0.092	0.2	5.22605e-12	6	Fosl2	TRUE
4.83942e-16	0.679659	0.474	0.229	0.245	8.52222e-12	6	Sdc3
5.21107e-16	0.660828	0.678	0.465	0.213	9.17669e-12	6	Fkbp9
9.64723e-16	0.773928	0.474	0.234	0.24	1.69888e-11	6	Pam
2.26205e-15	0.650362	0.544	0.294	0.25	3.98347e-11	6	Lgr4	TRUE
2.80384e-15	0.613078	0.298	0.102	0.196	4.93756e-11	6	Xylt1
6.72421e-15	0.622093	0.287	0.098	0.189	1.18413e-10	6	Efhd2
7.33474e-15	0.618904	0.339	0.126	0.213	1.29165e-10	6	Pappa
8.74063e-15	0.456395	0.263	0.079	0.184	1.53923e-10	6	Nebl
9.55953e-15	0.438467	0.877	0.643	0.234	1.68343e-10	6	Tgfbi
1.03061e-14	0.594069	0.661	0.427	0.234	1.8149e-10	6	Erf	TRUE
1.12985e-14	0.526646	0.485	0.224	0.261	1.98967e-10	6	Hhip
1.21681e-14	0.625989	0.45	0.219	0.231	2.14281e-10	6	Uxs1
2.00585e-14	0.507798	0.83	0.625	0.205	3.5323e-10	6	Igf1r		TRUE
2.63724e-14	0.706271	0.754	0.605	0.149	4.64418e-10	6	Kcnq1ot1
1.30189e-13	0.540665	0.374	0.152	0.222	2.29262e-09	6	Rrad
4.87354e-13	0.619456	0.503	0.287	0.216	8.5823e-09	6	Fgfrl1
6.79974e-13	0.52053	0.298	0.112	0.186	1.19743e-08	6	Runx1	TRUE
6.97535e-13	0.472912	0.69	0.49	0.2	1.22836e-08	6	Actn4
8.96839e-13	0.548872	0.62	0.406	0.214	1.57933e-08	6	Vasn
2.14714e-12	0.562111	0.743	0.587	0.156	3.78112e-08	6	Tm9sf3
7.1913e-12	0.503997	0.251	0.09	0.161	1.26639e-07	6	Fam129b
9.87108e-12	0.592415	0.772	0.656	0.116	1.7383e-07	6	Cd24a		TRUE
2.42637e-11	0.53937	0.608	0.423	0.185	4.27284e-07	6	Igf2r		TRUE
2.55973e-11	0.634806	0.421	0.227	0.194	4.50769e-07	6	Dnm3os
3.09012e-11	0.481615	0.503	0.284	0.219	5.44171e-07	6	Nfatc1	TRUE
1.41925e-10	0.476182	0.725	0.558	0.167	2.49929e-06	6	Sema6a
3.17133e-10	0.515007	0.439	0.247	0.192	5.58471e-06	6	Zbtb1	TRUE
4.51181e-10	0.543354	0.322	0.152	0.17	7.9453e-06	6	Sfrp1
5.61455e-10	0.605529	0.696	0.515	0.181	9.88722e-06	6	Spry2
7.00974e-10	0.57451	0.38	0.205	0.175	1.23442e-05	6	Phldb1
7.88766e-10	0.586031	0.702	0.613	0.089	1.38902e-05	6	Mest
9.87472e-10	0.499623	0.561	0.385	0.176	1.73894e-05	6	Mbnl1	TRUE
1.0169e-09	0.535748	0.69	0.552	0.138	1.79075e-05	6	Peg3
1.1556e-09	0.525112	0.351	0.178	0.173	2.03501e-05	6	Bcor
1.21865e-09	0.545385	0.345	0.173	0.172	2.14603e-05	6	Mef2d	TRUE
1.36399e-09	0.474656	0.556	0.377	0.179	2.40199e-05	6	Midn
2.72757e-09	0.406051	0.556	0.344	0.212	4.80325e-05	6	Hs3st3a1
3.38667e-09	0.254321	0.988	0.966	0.022	5.96393e-05	6	Eif1
4.83476e-09	0.358803	0.825	0.703	0.122	8.51401e-05	6	Auts2
5.14685e-09	0.364187	0.801	0.694	0.107	9.0636e-05	6	Selk
5.53199e-09	0.446795	0.667	0.492	0.175	9.74184e-05	6	Arl5b
6.79369e-09	0.409684	0.702	0.53	0.172	0.000119637	6	Sox6	TRUE
7.06015e-09	0.494303	0.433	0.253	0.18	0.000124329	6	Ppfibp1
1.71203e-08	0.419253	0.287	0.133	0.154	0.000301489	6	Noct
1.72536e-08	0.488347	0.368	0.21	0.158	0.000303837	6	Ntng1
1.86685e-08	0.436472	0.544	0.367	0.177	0.000328753	6	Rybp
2.61852e-08	0.359696	0.538	0.341	0.197	0.000461122	6	Tagln2
2.63349e-08	0.471983	0.439	0.272	0.167	0.000463757	6	Wwtr1
2.93049e-08	0.400971	0.298	0.147	0.151	0.000516059	6	Dcaf10
3.7065e-08	0.401108	0.661	0.54	0.121	0.000652715	6	Sdcbp
4.98814e-08	0.430683	0.561	0.423	0.138	0.000878411	6	Hdlbp
5.72006e-08	0.461297	0.287	0.141	0.146	0.0010073	6	Me1
7.16123e-08	0.375638	0.649	0.502	0.147	0.00126109	6	Fgfr2		TRUE
7.71466e-08	0.461542	0.491	0.326	0.165	0.00135855	6	Ptch1
8.42114e-08	0.397484	0.287	0.139	0.148	0.00148296	6	Slc35e3
8.64108e-08	0.322014	0.883	0.789	0.094	0.00152169	6	Laptm4a
8.98983e-08	0.383689	0.69	0.606	0.084	0.00158311	6	Eif5
1.19653e-07	0.409945	0.257	0.123	0.134	0.00210709	6	Pop5
1.20192e-07	0.442358	0.339	0.188	0.151	0.00211657	6	Id4	TRUE
1.59475e-07	0.376644	0.602	0.462	0.14	0.00280835	6	Mmp2
1.62511e-07	0.416219	0.602	0.479	0.123	0.00286183	6	Zc3h15	TRUE
1.64634e-07	0.416165	0.316	0.169	0.147	0.0028992	6	Sned1
1.87309e-07	0.398657	0.538	0.392	0.146	0.0032985	6	Spred1
2.78569e-07	0.499747	0.322	0.176	0.146	0.00490559	6	Cyp26b1
3.13826e-07	0.419153	0.427	0.263	0.164	0.00552648	6	Mef2c	TRUE
4.79922e-07	0.370603	0.608	0.48	0.128	0.00845143	6	Creb3l2	TRUE
4.90462e-07	0.371977	0.257	0.124	0.133	0.00863703	6	Npr2
6.67778e-07	0.386583	0.789	0.736	0.053	0.0117596	6	Rrbp1
6.99863e-07	0.430472	0.491	0.338	0.153	0.0123246	6	Arhgef1
8.57684e-07	0.373987	0.287	0.151	0.136	0.0151038	6	Cdc42se1
1.04298e-06	0.525313	0.351	0.222	0.129	0.0183669	6	Litaf
1.11444e-06	0.43073	0.333	0.201	0.132	0.0196252	6	Ikzf4	TRUE
1.39346e-06	0.381204	0.538	0.394	0.144	0.0245388	6	Arpc1b
1.55779e-06	0.486711	0.415	0.267	0.148	0.0274326	6	Kdm7a
1.7962e-06	0.25887	0.836	0.742	0.094	0.0316311	6	Ldha
2.10171e-06	0.342971	0.392	0.242	0.15	0.0370111	6	Ets1	TRUE
2.26439e-06	0.38661	0.304	0.172	0.132	0.0398759	6	Mtss1l
2.44698e-06	0.314549	0.754	0.592	0.162	0.0430914	6	Sema3c
3.80413e-06	0.298628	0.725	0.654	0.071	0.0669908	6	Gng5
3.87024e-06	0.334851	0.281	0.153	0.128	0.0681549	6	P4ha2
4.49438e-06	0.396891	0.398	0.266	0.132	0.0791461	6	Col16a1
4.61029e-06	0.441388	0.45	0.323	0.127	0.0811872	6	Mapk1ip1l
4.75899e-06	0.443161	0.538	0.445	0.093	0.0838058	6	Sdc1		TRUE
5.1725e-06	0.277803	0.655	0.554	0.101	0.0910877	6	Stat3	TRUE
5.81757e-06	0.361319	0.398	0.26	0.138	0.102447	6	Syne2
6.12292e-06	0.32325	0.69	0.635	0.055	0.107825	6	P4hb
6.76646e-06	0.335512	0.281	0.158	0.123	0.119157	6	Ldlrad3
7.20277e-06	0.263807	0.69	0.525	0.165	0.126841	6	Robo1
8.78518e-06	0.439246	0.415	0.285	0.13	0.154707	6	Arhgap31
9.78109e-06	0.419294	0.316	0.19	0.126	0.172245	6	Tmem2
1.71296e-05	0.360821	0.304	0.184	0.12	0.301652	6	Gadd45g
1.95517e-05	0.414722	0.38	0.254	0.126	0.344305	6	Pcdh7
1.99919e-05	0.302686	0.719	0.617	0.102	0.352058	6	Id1	TRUE
2.87001e-05	0.388781	0.304	0.186	0.118	0.50541	6	Nrk	TRUE
3.07686e-05	0.274286	0.503	0.372	0.131	0.541834	6	Azin1
4.17348e-05	0.280935	0.977	0.92	0.057	0.73495	6	Tcf4	TRUE
4.18936e-05	0.335023	0.298	0.184	0.114	0.737746	6	Braf
4.3093e-05	0.253586	0.86	0.848	0.012	0.758867	6	Btg1
4.49849e-05	0.403428	0.433	0.306	0.127	0.792183	6	Dlc1
4.54171e-05	0.256263	0.836	0.801	0.035	0.799795	6	Luc7l2
4.56017e-05	0.423435	0.275	0.164	0.111	0.803046	6	Fxyd1
4.9246e-05	0.303492	0.655	0.557	0.098	0.867221	6	Lmna
5.41326e-05	0.369671	0.404	0.273	0.131	0.953275	6	Rcan1
5.63857e-05	0.308989	0.456	0.339	0.117	0.992952	6	Clic4
5.8697e-05	0.379494	0.251	0.147	0.104	1	6	Myc	TRUE
7.22765e-05	0.345576	0.333	0.227	0.106	1	6	Samd4
7.32572e-05	0.35825	0.333	0.216	0.117	1	6	Map3k2
7.69067e-05	0.476839	0.292	0.191	0.101	1	6	Mfge8
8.00207e-05	0.386476	0.339	0.229	0.11	1	6	Hspg2
9.34795e-05	0.391618	0.439	0.341	0.098	1	6	Vimp
0.000118636	0.323693	0.667	0.59	0.077	1	6	Prrc2c
0.00012858	0.281017	0.263	0.156	0.107	1	6	Uba6
0.00013561	0.315517	0.263	0.157	0.106	1	6	Micall1
0.000139659	0.324308	0.538	0.4	0.138	1	6	Tenm4
0.000150098	0.288785	0.585	0.484	0.101	1	6	Cux1	TRUE
0.000159811	0.425373	0.298	0.191	0.107	1	6	Hbegf
0.000162232	0.276289	0.251	0.148	0.103	1	6	Stard4
0.000166343	0.357259	0.404	0.3	0.104	1	6	Ugdh
0.000167023	0.292182	0.684	0.617	0.067	1	6	Calu
0.000177568	0.393137	0.485	0.395	0.09	1	6	Plpp3
0.000181918	0.35656	0.298	0.2	0.098	1	6	Pim3
0.000194689	0.29713	0.287	0.182	0.105	1	6	Emc6
0.000242061	0.293996	0.275	0.173	0.102	1	6	Rgs3
0.000267504	0.288437	0.649	0.598	0.051	1	6	Ckap4
0.000305553	0.254052	0.69	0.604	0.086	1	6	Zmiz1
0.00037046	0.309891	0.287	0.192	0.095	1	6	Phf2
0.000435077	0.32672	0.322	0.221	0.101	1	6	Ptpn1
0.000484056	0.322348	0.415	0.317	0.098	1	6	Gpc6
0.000487631	0.287986	0.602	0.517	0.085	1	6	Jmjd1c
0.000502723	0.288056	0.257	0.163	0.094	1	6	Unc5c
0.000547197	0.310134	0.392	0.301	0.091	1	6	Zyx
0.000553975	0.267157	0.795	0.799	-0.004	1	6	Ctnnb1
0.000614729	0.320209	0.339	0.244	0.095	1	6	Yes1
0.000675154	0.252046	0.251	0.158	0.093	1	6	Vps37b
0.000703991	0.256906	0.731	0.643	0.088	1	6	Gm10709
0.000717602	0.335092	0.409	0.313	0.096	1	6	Socs2
0.000746698	0.262861	0.509	0.439	0.07	1	6	Copa
0.000825595	0.257756	0.69	0.63	0.06	1	6	Rps26-ps1
0.000877951	0.266503	0.561	0.482	0.079	1	6	Klf4	TRUE
0.000994282	0.31368	0.351	0.252	0.099	1	6	Crebrf
0.00117764	0.268132	0.52	0.455	0.065	1	6	Hif1a	TRUE
0.00119971	0.308973	0.351	0.255	0.096	1	6	Sertad4
0.00136507	0.263411	0.503	0.432	0.071	1	6	Anxa5
0.00161381	0.400271	0.567	0.495	0.072	1	6	Kdm6b
0.00182717	0.31304	0.275	0.191	0.084	1	6	Dot1l	TRUE
0.00196835	0.307203	0.322	0.24	0.082	1	6	Sdc4
0.00199001	0.305397	0.509	0.435	0.074	1	6	Nfat5	TRUE
0.00226404	0.344926	0.386	0.31	0.076	1	6	Gfpt1
0.00256534	0.338493	0.327	0.253	0.074	1	6	Lrrc8a
0.00273961	0.322644	0.287	0.209	0.078	1	6	Slc4a7
0.00368878	0.298409	0.275	0.197	0.078	1	6	Zcchc6	TRUE
0.00391046	0.30445	0.368	0.286	0.082	1	6	Arl4a
0.00403634	0.2857	0.269	0.192	0.077	1	6	Tmem243
0.00434229	0.288281	0.415	0.354	0.061	1	6	Aplp2
0.00438201	0.322627	0.38	0.307	0.073	1	6	Pan3
0.0054188	0.300569	0.292	0.216	0.076	1	6	Prrc1
0.00567073	0.287102	0.404	0.337	0.067	1	6	Eif1a
0.00600026	0.286908	0.398	0.335	0.063	1	6	Adgra3
0.00611765	0.252113	0.257	0.182	0.075	1	6	Bmp2	TRUE
0.00692567	0.27652	0.491	0.429	0.062	1	6	Ubn2
0.00719443	0.264448	0.509	0.472	0.037	1	6	Ssr1
0.0072878	0.274154	0.556	0.568	-0.012	1	6	Kdelr2
0.0074293	0.287103	0.386	0.322	0.064	1	6	Ahdc1	TRUE
0.0077764	0.326798	0.316	0.25	0.066	1	6	Gabarapl1
