# Supplementary material for: Suppression of apoptosis impairs phalangeal joint formation in the pathogenesis of brachydactyly type A1
Source: Nat Commun. 2024 Mar 12;15:2229. doi: 10.1038/s41467-024-45053-0 (PMC10933404; doi:10.1038/s41467-024-45053-0)
Supplement: Supplementary file 3 — Supplementary Data S1-S3 [file 41467_2024_45053_MOESM3_ESM.zip › Supplementaray Data files-Supplementary Tables/Supplementary_Data_S3_DEGs_among_IZ_NIZ_WT_BDA1.xlsx]

## Sheet: summary
column names	explanation
p-value	Wilcoxon Rank Sum test p-value
avg_logFC	average log(fold-change) between this cluster and the other cluster
percentage expressed in cluster 1	percentage of cells expressing this gene in cluser 1
percentage point difference	the percentage point difference between the percentages of cells expressing this gene in one cluster vs another
FDR	Result of the Benjamini & Hochberg method for correction of multiple testing
gene	mouse gene symbol

## Sheet: Gdf.pos-vs-neg.Mut
gene	p_value	avg_logFC	% expressed in Gdf5-	% expressed in Gdf5+	percentage point difference	adjusted p-value
Gdf5	0	-2.90625	0	1	1	0
Sox6	2.86508e-75	3.53221	0.336	0.606	0.27	4.86547e-71
Sema3c	1.1896e-72	-2.21138	0.401	0.657	0.256	2.02018e-68
Tgfbi	3.74255e-64	2.06992	0.423	0.64	0.217	6.3556e-60
Gli3	5.11784e-62	-1.64044	0.629	0.813	0.184	8.69112e-58
Pbx1	1.92127e-60	-4.75797	0.395	0.638	0.243	3.26271e-56
Sox9	2.89568e-60	5.52004	0.606	0.807	0.201	4.91744e-56
Sorbs2	6.10731e-55	-1.72308	0.27	0.493	0.223	1.03714e-50
Hs3st3a1	2.62331e-53	-0.537746	0.173	0.368	0.195	4.4549e-49
Tsc22d1	4.51663e-49	-3.57905	0.731	0.872	0.141	7.67014e-45
Tagln2	6.99876e-47	31.2361	0.161	0.34	0.179	1.18853e-42
Creb5	3.16957e-44	1.81093	0.65	0.787	0.137	5.38256e-40
Six1	1.21174e-42	-0.860898	0.155	0.321	0.166	2.05777e-38
Tenm4	2.28278e-42	-0.447609	0.252	0.44	0.188	3.87662e-38
Fgfr2	3.42051e-42	0.448321	0.325	0.528	0.203	5.80871e-38
Cdon	3.32793e-40	-1.47148	0.488	0.66	0.172	5.65149e-36
Zfhx3	2.19023e-39	20.0387	0.608	0.428	-0.18	3.71945e-35
Col2a1	2.57838e-35	43.0778	0.704	0.834	0.13	4.37861e-31
Ccdc80	2.98256e-35	-0.318897	0.199	0.359	0.16	5.06499e-31
Sox4	3.88592e-35	-1.58077	0.707	0.808	0.101	6.59908e-31
Col8a1	7.12129e-34	-0.762964	0.121	0.255	0.134	1.20934e-29
H19	2.1061e-33	115.075	0.985	0.99	0.005	3.57658e-29
Foxc1	6.86347e-33	-2.55963	0.375	0.546	0.171	1.16556e-28
Sox5	6.9297e-33	4.02128	0.409	0.587	0.178	1.1768e-28
Atp1a2	1.68498e-32	-1.86195	0.134	0.27	0.136	2.86143e-28
Robo1	4.33971e-32	-4.04346	0.425	0.597	0.172	7.3697e-28
Cdh11	1.77951e-31	-4.12623	0.64	0.77	0.13	3.02196e-27
Barx2	4.33787e-31	-0.371325	0.082	0.194	0.112	7.36657e-27
Dusp1	1.59198e-30	11.5838	0.235	0.395	0.16	2.7035e-26
Dkk3	2.8617e-30	-2.75926	0.187	0.333	0.146	4.85974e-26
Rdh10	6.61387e-30	-4.57742	0.236	0.382	0.146	1.12317e-25
Plagl1	6.97442e-30	10.0138	0.418	0.585	0.167	1.1844e-25
Hhip	1.09875e-28	-1.47388	0.178	0.321	0.143	1.8659e-24
Sbspon	1.24437e-28	-0.703376	0.085	0.191	0.106	2.11319e-24
Pappa	2.31009e-28	-0.321318	0.075	0.177	0.102	3.923e-24
Tnfrsf12a	2.05114e-27	-0.638666	0.168	0.301	0.133	3.48325e-23
Acan	8.21196e-27	1.60379	0.235	0.395	0.16	1.39455e-22
C2cd4b	1.21833e-26	-0.530701	0.086	0.189	0.103	2.06897e-22
Ebf2	5.46809e-26	4.31024	0.289	0.136	-0.153	9.28592e-22
Col9a1	1.89797e-25	12.0292	0.291	0.459	0.168	3.22313e-21
Col1a2	4.72053e-25	38.0778	0.781	0.642	-0.139	8.0164e-21
Crabp1	5.61785e-25	2.21041	0.294	0.146	-0.148	9.54023e-21
Sema3a	9.07195e-25	-1.08965	0.221	0.36	0.139	1.5406e-20
Vim	1.28492e-24	75.9324	0.617	0.461	-0.156	2.18204e-20
Man1a	6.36866e-24	-0.438574	0.159	0.284	0.125	1.08153e-19
Adgrl3	8.55622e-24	-2.28651	0.345	0.477	0.132	1.45302e-19
Hs3st3b1	9.12817e-24	-0.74603	0.148	0.267	0.119	1.55015e-19
Osr1	3.00754e-23	-1.0171	0.102	0.203	0.101	5.1074e-19
Cpe	4.71845e-23	-2.23683	0.407	0.555	0.148	8.01287e-19
Disp1	6.06441e-23	-0.384468	0.143	0.257	0.114	1.02986e-18
Irx1	8.30963e-23	-1.27778	0.153	0.269	0.116	1.41114e-18
Tgfb2	1.93264e-22	1.50432	0.322	0.459	0.137	3.28201e-18
Mbnl1	2.34479e-22	-0.267704	0.306	0.448	0.142	3.98193e-18
Cux1	9.05044e-22	-0.828217	0.376	0.516	0.14	1.53695e-17
Sulf2	2.64377e-21	1.96283	0.448	0.583	0.135	4.48964e-17
Pid1	3.1355e-21	-0.498846	0.163	0.278	0.115	5.3247e-17
Tspan13	4.60448e-21	1.97474	0.068	0.15	0.082	7.81933e-17
Errfi1	4.89304e-21	0.252386	0.325	0.456	0.131	8.30936e-17
Maml3	5.28728e-21	-0.633641	0.125	0.228	0.103	8.97886e-17
Col9a2	1.10458e-20	0.341312	0.52	0.649	0.129	1.87579e-16
Igfbp4	1.69835e-20	104.381	0.906	0.949	0.043	2.88413e-16
Spry2	4.58836e-20	3.88825	0.437	0.561	0.124	7.79195e-16
Spsb4	6.85334e-20	-0.329791	0.104	0.199	0.095	1.16383e-15
Epha7	1.42226e-19	-3.76471	0.297	0.421	0.124	2.41528e-15
Col27a1	2.45174e-19	1.26564	0.544	0.664	0.12	4.16354e-15
Itm2a	2.50053e-19	5.31582	0.522	0.653	0.131	4.2464e-15
Igf2	3.13221e-19	48.0478	0.939	0.96	0.021	5.31912e-15
Ctsb	7.02255e-19	12.0855	0.391	0.53	0.139	1.19257e-14
Col11a2	2.80751e-18	13.0143	0.22	0.345	0.125	4.76771e-14
Dst	6.43447e-18	-0.703423	0.224	0.338	0.114	1.0927e-13
Epha4	6.77043e-18	-2.64061	0.48	0.612	0.132	1.14975e-13
Lgr4	9.415e-18	-0.53429	0.24	0.36	0.12	1.59886e-13
Micall1	1.59605e-17	-0.251076	0.114	0.204	0.09	2.71041e-13
Tm4sf1	1.64237e-17	9.67698	0.06	0.13	0.07	2.78907e-13
Tmem30b	1.67879e-17	-0.378528	0.095	0.179	0.084	2.85092e-13
Plxna4	1.79904e-17	-1.27755	0.148	0.25	0.102	3.05514e-13
Cxcl14	2.16189e-17	2.36541	0.328	0.198	-0.13	3.67131e-13
Rhoq	1.10252e-16	-0.373461	0.259	0.376	0.117	1.8723e-12
Fbln2	2.39752e-16	0.639024	0.534	0.644	0.11	4.07147e-12
Msx1	4.01045e-16	-1.87625	0.146	0.243	0.097	6.81054e-12
Scube1	8.72905e-16	-0.419756	0.054	0.118	0.064	1.48237e-11
Parm1	1.43596e-15	-1.43085	0.128	0.216	0.088	2.43854e-11
Pcdh7	1.51305e-15	-0.467225	0.197	0.297	0.1	2.56947e-11
Sox11	2.61131e-15	27.6191	0.847	0.907	0.06	4.43453e-11
Ccnd1	2.80506e-15	13.3841	0.565	0.664	0.099	4.76356e-11
Ier3	3.17673e-15	5.40076	0.272	0.381	0.109	5.39473e-11
Arhgap31	3.40415e-15	0.679141	0.185	0.285	0.1	5.78093e-11
Adgrg2	5.16617e-15	-0.921288	0.156	0.247	0.091	8.77319e-11
Plxdc2	5.67308e-15	-0.359251	0.104	0.184	0.08	9.63402e-11
Cd9	8.3591e-15	1.28772	0.419	0.521	0.102	1.41954e-10
Dlk1	1.23084e-14	9.07935	0.357	0.467	0.11	2.09021e-10
Col26a1	1.42776e-14	-0.414453	0.266	0.368	0.102	2.42462e-10
Stc1	3.21111e-14	-3.22434	0.101	0.177	0.076	5.45311e-10
Fzd8	3.87059e-14	-0.349141	0.114	0.194	0.08	6.57304e-10
Pmepa1	3.89897e-14	4.32452	0.432	0.535	0.103	6.62123e-10
Fat4	7.05069e-14	-1.7271	0.316	0.41	0.094	1.19735e-09
Rcan1	7.41981e-14	-0.635168	0.153	0.241	0.088	1.26003e-09
Foxp2	9.00649e-14	6.10556	0.574	0.468	-0.106	1.52948e-09
Mia	9.0905e-14	-0.870125	0.459	0.587	0.128	1.54375e-09
Sema6a	1.63384e-13	-0.486556	0.482	0.593	0.111	2.77459e-09
Lmo4	1.84205e-13	-4.86312	0.403	0.509	0.106	3.12817e-09
Jun	1.87724e-13	9.0778	0.583	0.691	0.108	3.18792e-09
Smoc2	3.45631e-13	1.34771	0.337	0.44	0.103	5.86951e-09
Igsf8	4.23027e-13	-0.263352	0.137	0.218	0.081	7.18384e-09
Mest	4.59418e-13	152.467	0.666	0.55	-0.116	7.80183e-09
Atf3	4.64063e-13	6.39661	0.093	0.163	0.07	7.88073e-09
Igfbp5	4.82847e-13	15.0656	0.485	0.395	-0.09	8.19972e-09
Sfrp2	5.50482e-13	-1.5952	0.453	0.553	0.1	9.34829e-09
Mat2b	5.69237e-13	-0.390516	0.18	0.268	0.088	9.66679e-09
Ltbp3	6.50046e-13	0.553321	0.394	0.5	0.106	1.10391e-08
Camk2d	7.43807e-13	-0.411136	0.205	0.299	0.094	1.26313e-08
Egfr	1.03437e-12	-0.270284	0.163	0.248	0.085	1.75657e-08
Lhfp	2.74e-12	0.721825	0.279	0.379	0.1	4.65306e-08
Phlda1	3.12336e-12	1.90305	0.353	0.451	0.098	5.30409e-08
Klf13	4.35661e-12	-1.49522	0.247	0.341	0.094	7.39839e-08
Erf	4.71229e-12	-0.954205	0.343	0.44	0.097	8.00241e-08
Dlgap1	4.9682e-12	-0.281596	0.074	0.135	0.061	8.437e-08
Tmtc2	5.08963e-12	1.85237	0.212	0.123	-0.089	8.64321e-08
Angptl1	5.22422e-12	-0.894708	0.156	0.238	0.082	8.87177e-08
Prdm16	6.71104e-12	-0.475894	0.23	0.324	0.094	1.13967e-07
Col12a1	9.75208e-12	-6.84165	0.566	0.645	0.079	1.6561e-07
Rere	1.25213e-11	-0.760608	0.236	0.326	0.09	2.12637e-07
Chadl	1.55582e-11	-0.30903	0.178	0.262	0.084	2.6421e-07
Lrrc16a	3.53167e-11	-0.563454	0.219	0.308	0.089	5.99747e-07
Ackr3	4.22123e-11	-0.283243	0.119	0.19	0.071	7.16849e-07
3110079O15Rik	4.3689e-11	-3.12209	0.091	0.157	0.066	7.41926e-07
Alcam	4.37878e-11	-3.26579	0.394	0.495	0.101	7.43605e-07
Timp3	5.41159e-11	1.31901	0.351	0.45	0.099	9.18996e-07
Luc7l2	6.00414e-11	0.612778	0.771	0.818	0.047	1.01962e-06
Col1a1	6.61327e-11	69.0778	0.794	0.73	-0.064	1.12307e-06
Sh3pxd2a	8.68285e-11	-0.617134	0.254	0.344	0.09	1.47452e-06
Nell2	8.93439e-11	-0.29322	0.057	0.108	0.051	1.51724e-06
Ppfibp1	1.00489e-10	-0.602482	0.243	0.327	0.084	1.7065e-06
Ltbp1	1.02686e-10	-1.17589	0.605	0.654	0.049	1.74381e-06
Slc26a7	1.177e-10	-2.04205	0.079	0.136	0.057	1.99878e-06
Midn	1.35174e-10	0.389368	0.317	0.405	0.088	2.29552e-06
Rps28	1.44846e-10	214.029	1	1	0	2.45977e-06
Rpl41	1.656e-10	Inf	1	1	0	2.81222e-06
Tab2	1.70877e-10	0.365787	0.369	0.462	0.093	2.90183e-06
Arhgef40	1.89835e-10	1.90962	0.256	0.346	0.09	3.22378e-06
Crabp2	2.3141e-10	-0.280495	0.347	0.251	-0.096	3.92981e-06
Prss23	2.43627e-10	0.556295	0.131	0.203	0.072	4.13727e-06
Dcx	2.48265e-10	-0.339181	0.145	0.218	0.073	4.21603e-06
Csmd3	2.70645e-10	-0.280966	0.097	0.158	0.061	4.5961e-06
Rps29	2.76311e-10	309.078	1	1	0	4.69231e-06
Actn4	2.86039e-10	6.92231	0.421	0.505	0.084	4.85752e-06
Dab2	3.35063e-10	19.0519	0.219	0.302	0.083	5.69003e-06
Zswim6	3.65453e-10	-0.429353	0.148	0.218	0.07	6.20612e-06
Mpped2	3.71353e-10	-0.852725	0.227	0.313	0.086	6.30632e-06
Slc2a1	4.20544e-10	1.39904	0.209	0.291	0.082	7.14168e-06
Son	5.06002e-10	7.06462	0.8	0.851	0.051	8.59292e-06
Adamts1	5.16975e-10	-1.82766	0.268	0.35	0.082	8.77927e-06
Msi2	5.97204e-10	1.24535	0.46	0.553	0.093	1.01417e-05
Prkca	6.09669e-10	-0.466365	0.188	0.265	0.077	1.03534e-05
Igfbp7	8.74449e-10	3.63722	0.119	0.187	0.068	1.48499e-05
Emp1	9.57647e-10	12.1055	0.328	0.238	-0.09	1.62628e-05
Gm10076	9.62769e-10	111.765	0.973	0.956	-0.017	1.63497e-05
Pkm	1.15534e-09	44.0751	0.697	0.764	0.067	1.96199e-05
Lgals1	1.27489e-09	-5.8937	0.837	0.773	-0.064	2.16501e-05
Nfib	1.40897e-09	-0.401209	0.844	0.866	0.022	2.39271e-05
Rpl22	1.51007e-09	64.0256	0.931	0.895	-0.036	2.5644e-05
Ets2	1.60975e-09	4.6991	0.302	0.39	0.088	2.73367e-05
Cdc42ep3	2.24032e-09	3.3744	0.157	0.229	0.072	3.80451e-05
Pcdh9	2.52797e-09	-0.322409	0.19	0.267	0.077	4.293e-05
Frmd6	2.59307e-09	-0.277939	0.274	0.36	0.086	4.40356e-05
Nnat	3.27951e-09	7.92831	0.42	0.322	-0.098	5.56927e-05
Lhx9	3.41592e-09	-0.524656	0.138	0.204	0.066	5.80091e-05
Hapln1	3.56649e-09	3.66877	0.252	0.34	0.088	6.05661e-05
Fam101a	3.63001e-09	-0.256012	0.072	0.124	0.052	6.16449e-05
Fmod	4.0081e-09	-1.59467	0.188	0.264	0.076	6.80656e-05
Rps27	4.1809e-09	187.078	1	1	0	7.10001e-05
Pkp4	4.26147e-09	-2.2816	0.162	0.231	0.069	7.23683e-05
Btbd3	4.90335e-09	-0.931197	0.249	0.321	0.072	8.32686e-05
a	4.99428e-09	3.56128	0.15	0.083	-0.067	8.48128e-05
Wdr1	8.46273e-09	5.72006	0.333	0.417	0.084	0.000143714
Rpl27a	8.81624e-09	144.078	0.995	0.992	-0.003	0.000149717
Plod2	8.90883e-09	-0.894084	0.276	0.358	0.082	0.00015129
Rpl35	9.58124e-09	300.07	1	0.999	-0.001	0.000162709
Dlgap4	9.76826e-09	-0.40882	0.183	0.253	0.07	0.000165885
Rps27rt	1.10951e-08	17.0361	0.976	0.961	-0.015	0.000188417
Npnt	1.25487e-08	0.287209	0.146	0.212	0.066	0.000213102
Anxa2	1.32717e-08	31.3014	0.271	0.35	0.079	0.00022538
Osr2	1.43083e-08	0.271143	0.137	0.201	0.064	0.000242984
Gas2	1.62442e-08	1.98814	0.477	0.391	-0.086	0.000275858
Csrnp1	1.84438e-08	-0.258399	0.183	0.253	0.07	0.000313213
Rarg	2.21001e-08	-0.645699	0.294	0.369	0.075	0.000375304
Eif3h	2.4303e-08	6.94367	0.709	0.748	0.039	0.000412714
Zfhx4	3.732e-08	1.01403	0.401	0.313	-0.088	0.000633768
Rpl39	3.80793e-08	152.03	0.999	0.998	-0.001	0.000646662
Map3k2	4.14068e-08	-0.298833	0.196	0.267	0.071	0.00070317
Fam126a	4.41016e-08	-0.290182	0.199	0.269	0.07	0.000748934
Med13l	4.75918e-08	-2.46024	0.467	0.537	0.07	0.000808203
Csrp2	4.94546e-08	2.3926	0.287	0.364	0.077	0.000839837
Myo1b	5.95538e-08	14.1116	0.265	0.334	0.069	0.00101134
Myo10	6.09945e-08	1.13473	0.167	0.235	0.068	0.00103581
Wwp2	6.14294e-08	9.22797	0.358	0.447	0.089	0.00104319
Btg1	6.6169e-08	24.9943	0.76	0.796	0.036	0.00112368
Igf1	7.44482e-08	4.21016	0.162	0.226	0.064	0.00126428
Sec62	7.6553e-08	1.03438	0.575	0.639	0.064	0.00130002
Rps16	9.24355e-08	131.036	0.997	0.997	0	0.00156974
Rpl21	9.37527e-08	65.0618	0.985	0.978	-0.007	0.00159211
Nr2f2	1.0757e-07	1.63016	0.35	0.266	-0.084	0.00182675
Rpl13	1.13821e-07	212.06	1	0.999	-0.001	0.0019329
Gpc3	1.16517e-07	13.8096	0.824	0.87	0.046	0.00197869
Rpl23a	1.40772e-07	84.7827	0.999	0.998	-0.001	0.00239058
Cthrc1	1.50812e-07	-3.60438	0.467	0.529	0.062	0.00256109
Tbx5	1.53359e-07	-0.366333	0.224	0.29	0.066	0.00260434
Rpl14	1.57543e-07	115.084	0.988	0.984	-0.004	0.00267539
Sesn3	1.6314e-07	1.18697	0.253	0.326	0.073	0.00277044
Tmsb10	1.68475e-07	543.048	0.928	0.888	-0.04	0.00286104
Foxo1	1.68985e-07	0.96611	0.156	0.218	0.062	0.0028697
Thbs2	1.81623e-07	0.49195	0.123	0.068	-0.055	0.00308431
App	1.9618e-07	-1.72291	0.529	0.603	0.074	0.00333152
Cdkn1a	2.14904e-07	0.68929	0.08	0.128	0.048	0.0036495
Mif	2.17044e-07	38.6606	0.806	0.846	0.04	0.00368584
Epcam	2.21181e-07	3.68051	0.116	0.064	-0.052	0.0037561
Tia1	2.72889e-07	-0.86437	0.481	0.545	0.064	0.0046342
Aldoa	2.93255e-07	17.5272	0.491	0.574	0.083	0.00498005
D930016D06Rik	3.13222e-07	-0.298986	0.167	0.228	0.061	0.00531913
Lrig3	3.16298e-07	-3.88321	0.44	0.515	0.075	0.00537137
Eif4a2	3.33883e-07	-1.82815	0.731	0.77	0.039	0.00567
Rplp2	5.10692e-07	154.078	0.998	0.996	-0.002	0.00867257
Rpl36	5.49742e-07	148.078	0.996	0.995	-0.001	0.00933573
Bsg	5.58017e-07	1.56523	0.591	0.632	0.041	0.00947625
Kat6b	5.70142e-07	-0.454553	0.301	0.366	0.065	0.00968215
Tle1	6.82996e-07	-0.32353	0.158	0.216	0.058	0.0115986
Rpl32	7.23597e-07	333.059	0.998	0.995	-0.003	0.0122881
Peli1	7.5589e-07	0.523981	0.344	0.411	0.067	0.0128365
Rps25	8.20832e-07	101.027	0.985	0.974	-0.011	0.0139394
Ogn	8.56212e-07	3.4033	0.189	0.127	-0.062	0.0145402
Setbp1	8.6888e-07	-1.12658	0.404	0.479	0.075	0.0147553
Cdkn1c	9.0605e-07	29.3458	0.85	0.879	0.029	0.0153865
Meg3	9.40146e-07	30.0762	0.956	0.948	-0.008	0.0159656
Ebf1	9.93094e-07	10.0082	0.362	0.296	-0.066	0.0168647
Fbn2	1.17593e-06	11.1065	0.9	0.933	0.033	0.0199697
Dennd5a	1.18354e-06	2.00315	0.342	0.415	0.073	0.0200989
Rps8	1.33619e-06	222.765	1	1	0	0.0226912
Neat1	1.3471e-06	5.99872	0.099	0.148	0.049	0.0228764
Rps27a	1.49116e-06	146.078	1	1	0	0.025323
Pmp22	1.5304e-06	-0.869922	0.286	0.351	0.065	0.0259892
Smad1	1.57602e-06	0.714068	0.264	0.327	0.063	0.026764
Zfp36l1	2.01654e-06	21.6715	0.738	0.757	0.019	0.0342448
Tmem234	2.0765e-06	1.41785	0.286	0.353	0.067	0.035263
Hmga2	2.25691e-06	0.808619	0.145	0.093	-0.052	0.0383268
Rps12	2.45147e-06	123.125	0.982	0.964	-0.018	0.0416309
Arhgef1	2.65873e-06	3.09213	0.244	0.306	0.062	0.0451505
Limch1	2.67491e-06	0.410665	0.189	0.131	-0.058	0.0454253
Rplp1	2.75908e-06	166.079	0.993	0.983	-0.01	0.0468547
Syne2	2.88102e-06	-0.432606	0.226	0.289	0.063	0.0489255
Kdm6b	2.92614e-06	-0.852161	0.459	0.523	0.064	0.0496918
Foxf2	3.04113e-06	-3.47177	0.145	0.093	-0.052	0.0516445
Fam101b	3.16568e-06	8.37231	0.184	0.127	-0.057	0.0537596
Cyr61	3.3264e-06	6.95085	0.545	0.453	-0.092	0.056489
Ly6e	3.85128e-06	-1.98882	0.081	0.123	0.042	0.0654025
Map7d1	4.08573e-06	-0.365644	0.219	0.278	0.059	0.0693839
Ube2e3	4.23553e-06	1.24121	0.359	0.422	0.063	0.0719277
Rpl18a	4.24644e-06	222.079	0.998	0.996	-0.002	0.072113
Rps5	4.28267e-06	160.078	0.995	0.991	-0.004	0.0727283
Eif6	4.29716e-06	2.72298	0.162	0.217	0.055	0.0729745
Zbtb1	4.37979e-06	-0.410417	0.184	0.239	0.055	0.0743775
Dkk2	4.74483e-06	-8.86221	0.273	0.313	0.04	0.0805768
Gas1	4.84108e-06	6.97172	0.765	0.809	0.044	0.0822112
Rspo3	4.8904e-06	4.48054	0.105	0.06	-0.045	0.0830488
Rps15	5.13871e-06	130.915	0.991	0.988	-0.003	0.0872655
Twist1	5.18805e-06	0.691212	0.218	0.279	0.061	0.0881034
Rps21	5.25777e-06	66.0574	0.981	0.978	-0.003	0.0892875
Wsb1	5.3968e-06	-1.18353	0.623	0.674	0.051	0.0916485
Tpi1	5.97414e-06	0.833355	0.478	0.543	0.065	0.101453
Nav2	6.25004e-06	-0.40478	0.069	0.107	0.038	0.106138
H3f3b	7.08791e-06	14.0753	0.987	0.987	0	0.120367
Mmp2	7.18344e-06	0.412715	0.407	0.482	0.075	0.121989
Prom1	7.5837e-06	0.258737	0.13	0.081	-0.049	0.128786
Rpl10	7.6644e-06	145.935	0.997	0.997	0	0.130157
Fgfr3	7.69041e-06	1.17818	0.101	0.146	0.045	0.130599
Cbx4	8.32086e-06	-0.271534	0.23	0.289	0.059	0.141305
Rps19	8.40264e-06	198.079	1	1	0	0.142694
Creb3l2	8.48534e-06	3.0651	0.451	0.514	0.063	0.144098
Rtf1	8.9105e-06	-0.373041	0.498	0.561	0.063	0.151318
Rps26	8.93408e-06	74.0269	0.997	0.996	-0.001	0.151719
Ogt	9.80501e-06	-0.874982	0.564	0.616	0.052	0.166509
Nab2	9.91515e-06	1.949	0.286	0.35	0.064	0.168379
Csnk1e	1.01415e-05	-0.377802	0.257	0.315	0.058	0.172223
Rpl10a	1.04136e-05	102.078	0.966	0.951	-0.015	0.176844
Tpbg	1.09248e-05	-0.40859	0.192	0.246	0.054	0.185524
Sgk1	1.09413e-05	2.18134	0.208	0.263	0.055	0.185806
Jmjd1c	1.21585e-05	2.40167	0.483	0.537	0.054	0.206475
Phip	1.2192e-05	-1.48426	0.483	0.553	0.07	0.207045
Gm2000	1.2457e-05	24.8535	0.678	0.606	-0.072	0.211544
Rpl12	1.26234e-05	73.0573	0.95	0.926	-0.024	0.21437
Rpl37	1.36754e-05	205.078	1	0.999	-0.001	0.232235
Matn4	1.47799e-05	8.63249	0.549	0.599	0.05	0.250992
Pik3r1	1.51513e-05	-1.60051	0.199	0.253	0.054	0.257299
Ptn	1.55614e-05	2.53153	0.696	0.747	0.051	0.264263
Ptma	1.6178e-05	149.078	0.995	0.994	-0.001	0.274735
Gm8797	1.66951e-05	53.5331	0.856	0.887	0.031	0.283517
Cebpb	1.69059e-05	1.20738	0.14	0.189	0.049	0.287096
Ahdc1	1.774e-05	-0.2708	0.289	0.347	0.058	0.30126
Rpl19	1.94107e-05	115.759	0.975	0.96	-0.015	0.329633
Klf3	2.05931e-05	0.551679	0.106	0.151	0.045	0.349713
Cadm1	2.08422e-05	1.25104	0.34	0.28	-0.06	0.353942
Phf14	2.43218e-05	1.10349	0.314	0.371	0.057	0.413033
Cald1	2.48354e-05	5.46142	0.505	0.445	-0.06	0.421755
Spry1	2.50819e-05	0.677457	0.211	0.157	-0.054	0.42594
H2-D1	2.75862e-05	2.88386	0.108	0.152	0.044	0.468469
Tmsb4x	2.94227e-05	446.139	0.702	0.719	0.017	0.499656
Papss2	3.06589e-05	-0.534258	0.22	0.28	0.06	0.520649
Gm10260	3.22961e-05	105.059	0.951	0.934	-0.017	0.548453
Gng5	3.24286e-05	39.9503	0.545	0.593	0.048	0.550703
Ubb	3.27958e-05	85.071	0.989	0.993	0.004	0.556938
Rpsa	3.30549e-05	156.385	0.988	0.973	-0.015	0.561338
Tshz2	3.32292e-05	-3.75442	0.132	0.178	0.046	0.564298
Inppl1	3.53158e-05	-0.375917	0.249	0.307	0.058	0.599732
Rbm39	3.66624e-05	8.03007	0.906	0.913	0.007	0.622601
Dstn	3.66716e-05	4.27938	0.457	0.51	0.053	0.622758
Foxp1	3.70044e-05	-5.22859	0.815	0.75	-0.065	0.628408
Map4k4	4.26252e-05	6.26828	0.502	0.556	0.054	0.723861
Ephb3	4.5937e-05	-0.359247	0.218	0.272	0.054	0.780101
4931406P16Rik	4.66616e-05	1.05881	0.168	0.217	0.049	0.792406
Rpl37a	5.12452e-05	244.078	1	1	0	0.870246
Wnt5a	5.14918e-05	3.8639	0.502	0.56	0.058	0.874433
Rpl3	5.17562e-05	113.074	0.974	0.948	-0.026	0.878923
Ifitm2	5.20498e-05	9.96409	0.68	0.621	-0.059	0.88391
Thsd7a	5.55542e-05	-1.9451	0.138	0.183	0.045	0.943422
Rps18	5.67103e-05	231.765	0.999	0.995	-0.004	0.963055
Mafb	5.71828e-05	0.384768	0.116	0.074	-0.042	0.971079
Prkd3	5.90646e-05	-0.526696	0.309	0.367	0.058	1
Ahcy	5.92089e-05	1.58694	0.124	0.082	-0.042	1
Lox	6.28878e-05	2.5139	0.225	0.172	-0.053	1
Auts2	6.35744e-05	0.590679	0.655	0.694	0.039	1
Ets1	6.58219e-05	5.95332	0.209	0.261	0.052	1
Arl6ip5	7.17956e-05	1.99228	0.095	0.134	0.039	1
Rps20	7.28681e-05	116.078	0.992	0.988	-0.004	1
Ubald2	7.81697e-05	2.84944	0.199	0.25	0.051	1
Sfr1	7.82561e-05	2.52015	0.527	0.583	0.056	1
Tcf4	7.98341e-05	15.0572	0.93	0.938	0.008	1
Ahcyl2	8.13042e-05	0.720382	0.271	0.33	0.059	1
Rpl7	8.23654e-05	72.1702	0.96	0.956	-0.004	1
Rpl28	8.46187e-05	137.078	0.986	0.978	-0.008	1
Bcl11a	8.80359e-05	-0.628615	0.33	0.38	0.05	1
Chodl	8.89363e-05	11.7886	0.149	0.105	-0.044	1
Fam46a	9.97921e-05	-3.22426	0.117	0.157	0.04	1
Zmiz1	0.000104408	0.948037	0.568	0.622	0.054	1
Maf	0.000107242	8.18791	0.08	0.114	0.034	1
Tenm1	0.000110314	-0.35381	0.119	0.158	0.039	1
Marcks	0.00011162	26.0696	0.79	0.701	-0.089	1
Rps17	0.000114096	128.078	0.993	0.988	-0.005	1
Postn	0.000123953	-5.31888	0.165	0.214	0.049	1
Lrp6	0.000132548	-0.432383	0.393	0.452	0.059	1
Cirbp	0.000140372	-0.383547	0.444	0.491	0.047	1
Ccdc88a	0.000141586	0.590522	0.412	0.347	-0.065	1
Tax1bp3	0.000142041	3.75841	0.167	0.214	0.047	1
Elf2	0.000144039	-0.359769	0.279	0.335	0.056	1
Rps11	0.000156819	225.078	0.996	0.996	0	1
Spred1	0.000186814	-0.315715	0.413	0.462	0.049	1
Mpc2	0.000187745	-0.546263	0.236	0.286	0.05	1
Actg1	0.000189533	120.075	0.966	0.949	-0.017	1
Plpp3	0.000191596	0.593265	0.333	0.392	0.059	1
Pcolce	0.000194957	0.359749	0.231	0.182	-0.049	1
Mef2c	0.000199681	10.5835	0.319	0.268	-0.051	1
Rpl34	0.000200142	89.7791	0.995	0.993	-0.002	1
Id2	0.000200771	8.80225	0.494	0.557	0.063	1
Sec14l1	0.000201666	1.79525	0.169	0.215	0.046	1
Rps15a	0.000203173	142.078	0.998	0.996	-0.002	1
Timp2	0.000206165	-0.539473	0.546	0.588	0.042	1
Fn1	0.000225737	19.8318	0.665	0.717	0.052	1
Dcaf8	0.000238778	-0.323335	0.296	0.342	0.046	1
Ncam1	0.000253428	3.05908	0.38	0.324	-0.056	1
Fstl1	0.00025563	-5.79719	0.823	0.813	-0.01	1
Wwtr1	0.000269931	0.968008	0.264	0.316	0.052	1
Ehmt1	0.000272047	-0.564096	0.269	0.321	0.052	1
Srrm2	0.000272493	1.8372	0.652	0.692	0.04	1
Prkar1a	0.000274106	6.52288	0.463	0.511	0.048	1
Rpl4	0.000278162	79.0844	0.969	0.961	-0.008	1
Smad7	0.000283168	0.344689	0.301	0.354	0.053	1
Setd2	0.00029502	-0.528155	0.323	0.376	0.053	1
Top2b	0.00029769	-0.40405	0.445	0.491	0.046	1
Npepps	0.000299385	-0.55109	0.275	0.327	0.052	1
Serf2	0.000308527	72.7086	0.869	0.836	-0.033	1
Bmp2	0.000325451	1.8195	0.141	0.184	0.043	1
Sema3d	0.000331791	0.282009	0.144	0.187	0.043	1
Tbx18	0.000350032	-3.4562	0.14	0.179	0.039	1
Nfkbia	0.000353311	3.34832	0.372	0.423	0.051	1
Rpl22l1	0.000374402	40.9931	0.942	0.912	-0.03	1
Baz2b	0.000375402	0.321097	0.25	0.299	0.049	1
Crlf1	0.000387605	1.36632	0.223	0.175	-0.048	1
Tsc22d2	0.000409395	-0.354084	0.383	0.43	0.047	1
Eif5	0.000437004	3.08388	0.494	0.534	0.04	1
Myl12a	0.000460507	30.5784	0.621	0.658	0.037	1
Cdc42se1	0.000482438	0.534861	0.117	0.154	0.037	1
Mcam	0.000491294	16.6645	0.122	0.16	0.038	1
Ddx17	0.000496817	0.93826	0.696	0.731	0.035	1
Rpl11	0.000497361	107.078	0.994	0.991	-0.003	1
Akr1b3	0.000515858	2.86181	0.103	0.138	0.035	1
Lrrc8a	0.000533321	2.63624	0.189	0.232	0.043	1
Rps24	0.000543777	134.955	0.992	0.993	0.001	1
Rps2	0.000544439	291.019	0.971	0.967	-0.004	1
Spag9	0.000560983	0.41926	0.299	0.351	0.052	1
Akap13	0.000576668	3.00452	0.265	0.307	0.042	1
Rps9	0.000594996	130.079	0.996	0.993	-0.003	1
Uba52	0.000634757	130.77	0.986	0.969	-0.017	1
Col4a1	0.000650585	58.0747	0.166	0.126	-0.04	1
Shfm1	0.000669433	38.8703	0.747	0.698	-0.049	1
Wnk1	0.000678175	-0.317714	0.422	0.477	0.055	1
Fbln5	0.000706543	0.847337	0.268	0.222	-0.046	1
Ppia	0.000709484	275.331	0.958	0.94	-0.018	1
Atp1a1	0.000710119	-0.266859	0.353	0.396	0.043	1
Rpl13a	0.000729886	167.078	0.998	0.996	-0.002	1
Ddit4	0.000750638	2.69996	0.116	0.152	0.036	1
Sema5a	0.00075279	0.329614	0.262	0.215	-0.047	1
Brd3	0.000753812	-0.965375	0.514	0.543	0.029	1
Vegfa	0.000759604	-0.581386	0.335	0.385	0.05	1
Tmem245	0.000762043	-0.304354	0.174	0.215	0.041	1
Qk	0.000791053	0.312951	0.572	0.616	0.044	1
Nrep	0.000805039	-1.45597	0.804	0.828	0.024	1
Col4a2	0.000809058	44.6709	0.179	0.137	-0.042	1
Eif1	0.000836731	88.7232	0.941	0.952	0.011	1
Odc1	0.000842452	23.1592	0.323	0.27	-0.053	1
Skil	0.000844864	-1.18124	0.418	0.464	0.046	1
Crebbp	0.000873819	-0.446286	0.468	0.51	0.042	1
Sub1	0.000893539	17.9332	0.72	0.765	0.045	1
Ctsd	0.000904963	0.310023	0.255	0.3	0.045	1
Ifrd1	0.000924505	5.93741	0.284	0.33	0.046	1
Ythdc1	0.000925643	-0.957423	0.475	0.516	0.041	1
Rpl17	0.000929583	131.383	0.996	0.994	-0.002	1
Ndufa8	0.000951012	7.73085	0.186	0.23	0.044	1
Map1b	0.000982908	6.55712	0.21	0.252	0.042	1
Minos1	0.000987128	8.62272	0.512	0.555	0.043	1
Eif1ax	0.00100448	-0.325179	0.279	0.317	0.038	1
Kras	0.00100501	-0.353004	0.274	0.319	0.045	1
Glg1	0.00103318	-0.568322	0.252	0.298	0.046	1
Rpl6	0.00108995	139.093	0.993	0.993	0	1
Tanc1	0.00111561	-1.12194	0.25	0.291	0.041	1
Prrc2b	0.001153	-0.528486	0.424	0.476	0.052	1
Gtf2i	0.00117321	0.324039	0.442	0.483	0.041	1
Brd4	0.00118144	0.308082	0.44	0.486	0.046	1
Wdr89	0.00119659	61.6433	0.914	0.902	-0.012	1
Serpinh1	0.0012081	45.6133	0.79	0.76	-0.03	1
Pdgfra	0.00121231	-2.48994	0.487	0.521	0.034	1
Rps14	0.00122409	174.06	0.999	0.998	-0.001	1
Rbm25	0.00125035	3.3098	0.695	0.74	0.045	1
Ddx3y	0.00130517	-0.285956	0.273	0.317	0.044	1
Rps23	0.00132997	172.06	1	1	0	1
Pnisr	0.00138572	-1.38704	0.599	0.638	0.039	1
Ube2i	0.001403	6.77933	0.369	0.419	0.05	1
Wdr26	0.00146264	-0.289276	0.383	0.424	0.041	1
Snrpf	0.00147809	16.5921	0.633	0.588	-0.045	1
Ssu72	0.00148463	0.250845	0.143	0.18	0.037	1
Pdzd2	0.00149037	-0.571452	0.11	0.142	0.032	1
Hnrnpa0	0.00150745	0.318085	0.795	0.814	0.019	1
Nav1	0.00151818	2.33166	0.235	0.281	0.046	1
Runx1t1	0.0015404	-6.60996	0.473	0.528	0.055	1
Loxl2	0.00160271	64.0765	0.304	0.351	0.047	1
Rpl38	0.00168915	118.078	0.995	0.988	-0.007	1
Rpl36a	0.00174379	94.0803	0.987	0.982	-0.005	1
Tnrc18	0.00178654	-0.783082	0.351	0.393	0.042	1
Arpp19	0.00178862	4.61109	0.376	0.421	0.045	1
Ckap4	0.00183836	0.731712	0.515	0.55	0.035	1
Spcs2	0.00186473	0.492488	0.329	0.371	0.042	1
Ptp4a2	0.0019016	4.6154	0.518	0.558	0.04	1
Piezo2	0.00190431	2.97318	0.149	0.115	-0.034	1
Selm	0.0019321	0.341401	0.282	0.238	-0.044	1
Ndufa4	0.00202805	24.4751	0.461	0.497	0.036	1
Ccser2	0.00214404	0.290476	0.165	0.203	0.038	1
Lpar1	0.00216207	-0.32948	0.352	0.398	0.046	1
Atp6v1f	0.00233073	0.449549	0.348	0.386	0.038	1
Nme2	0.00233985	20.8873	0.42	0.37	-0.05	1
Ube2b	0.0023456	-0.253674	0.545	0.584	0.039	1
Ddx39b	0.00235153	2.4098	0.514	0.556	0.042	1
Pkn2	0.00237431	0.688697	0.351	0.4	0.049	1
Tril	0.00242615	0.766774	0.11	0.08	-0.03	1
Dbi	0.0024523	3.3992	0.481	0.508	0.027	1
Bgn	0.00247171	-1.27139	0.547	0.504	-0.043	1
Tulp4	0.00252381	-0.294256	0.373	0.414	0.041	1
Sat1	0.00252641	2.64277	0.121	0.153	0.032	1
Gpi1	0.00252669	7.87056	0.38	0.424	0.044	1
Rpl23	0.00252933	114.096	0.997	0.997	0	1
Clk1	0.00254594	2.30893	0.631	0.661	0.03	1
Sumo1	0.00261343	0.459863	0.493	0.53	0.037	1
Utrn	0.00265593	0.636906	0.299	0.257	-0.042	1
Rbms1	0.00273403	-0.353014	0.487	0.52	0.033	1
Bex2	0.00274861	2.43833	0.247	0.289	0.042	1
Srp14	0.00277138	2.59506	0.369	0.41	0.041	1
Snx2	0.0029176	1.11023	0.198	0.237	0.039	1
Mxd4	0.00294285	-0.79777	0.278	0.321	0.043	1
Ivns1abp	0.00295643	-0.638927	0.387	0.432	0.045	1
Vcp	0.00299786	2.26491	0.498	0.549	0.051	1
Nrp1	0.00310597	8.15786	0.132	0.167	0.035	1
B2m	0.00312787	15.9793	0.356	0.4	0.044	1
Ppdpf	0.00314394	5.1809	0.307	0.258	-0.049	1
Myef2	0.00331024	1.87608	0.34	0.382	0.042	1
Rpl31	0.00333006	96.0594	0.997	0.992	-0.005	1
Ski	0.00340489	-0.726073	0.527	0.57	0.043	1
Ptbp2	0.00348584	-0.484332	0.348	0.387	0.039	1
Arpc1b	0.00357812	21.1759	0.277	0.317	0.04	1
Gm8730	0.00357983	120.391	0.973	0.966	-0.007	1
Eef1a1	0.00358121	117.078	1	1	0	1
Eef1b2	0.00388099	25.3759	0.832	0.801	-0.031	1
Srsf11	0.00389163	5.14811	0.622	0.652	0.03	1
Csrp1	0.00393625	8.67201	0.133	0.165	0.032	1
Ktn1	0.00398727	0.55647	0.283	0.321	0.038	1
Ran	0.0042431	44.8239	0.512	0.466	-0.046	1
Golgb1	0.00426538	0.380344	0.304	0.349	0.045	1
Rpl23a-ps3	0.00435894	6.71424	0.697	0.635	-0.062	1
2700094K13Rik	0.00438672	13.6081	0.376	0.328	-0.048	1
Gapdh	0.00440089	80.9294	0.893	0.896	0.003	1
Tardbp	0.0044169	-0.641886	0.52	0.557	0.037	1
Cpsf2	0.00444668	4.79649	0.113	0.142	0.029	1
Tra2a	0.00446911	2.4887	0.69	0.724	0.034	1
Rpl35a	0.00456471	115.124	0.999	0.999	0	1
Rpl10-ps3	0.00464741	17.0355	0.7	0.662	-0.038	1
Eno1	0.00467527	21.9158	0.542	0.589	0.047	1
Bptf	0.00512632	6.17173	0.595	0.622	0.027	1
Stmn1	0.00516935	12.9848	0.425	0.377	-0.048	1
Dync1i2	0.00535511	19.8975	0.447	0.49	0.043	1
Hoxd10	0.00541861	-0.442182	0.273	0.312	0.039	1
Rps6ka3	0.00558866	0.555023	0.14	0.172	0.032	1
Cox4i1	0.00559474	51.0926	0.869	0.841	-0.028	1
Atp5e	0.0056131	25.3911	0.727	0.688	-0.039	1
Bcl2	0.00564251	4.36621	0.394	0.436	0.042	1
Rps4x	0.00567135	111.085	0.993	0.988	-0.005	1
Sf3b1	0.00567535	0.902116	0.579	0.604	0.025	1
Hbegf	0.00575252	4.32653	0.167	0.201	0.034	1
Prrc2c	0.00591847	0.579821	0.624	0.642	0.018	1
Id3	0.00592064	13.0036	0.729	0.77	0.041	1
Htra1	0.00596849	0.591875	0.16	0.129	-0.031	1
Mta1	0.00601907	-0.28532	0.246	0.285	0.039	1
Mfge8	0.00616917	0.257862	0.163	0.198	0.035	1
Sec61g	0.00617856	39.0769	0.889	0.866	-0.023	1
Gnas	0.00640585	252.04	0.939	0.938	-0.001	1
Pdcd4	0.0065033	0.390456	0.427	0.467	0.04	1
Pabpn1	0.00652828	0.291678	0.375	0.417	0.042	1
Rplp0	0.0066388	171.078	0.99	0.989	-0.001	1
Eif2s2	0.00693681	19.7617	0.756	0.713	-0.043	1
Tspan9	0.00700102	1.6024	0.155	0.123	-0.032	1
Srpk1	0.00710919	56.0778	0.191	0.226	0.035	1
Mapk3	0.00711488	0.975835	0.097	0.123	0.026	1
Tuba1b	0.00723346	36.0699	0.6	0.559	-0.041	1
Rps7	0.00745504	150.078	0.995	0.993	-0.002	1
Irf2bp2	0.00750526	0.840337	0.44	0.474	0.034	1
Yes1	0.00760596	0.442485	0.237	0.275	0.038	1
Hnrnpd	0.00799849	2.88929	0.542	0.483	-0.059	1
Myc	0.00818735	0.492405	0.119	0.146	0.027	1
Uqcrc1	0.00824759	3.72842	0.234	0.272	0.038	1
Rpl18	0.00863653	99.0748	0.988	0.979	-0.009	1
Ubxn4	0.00871183	-0.574582	0.259	0.291	0.032	1
Aes	0.00876841	0.939789	0.473	0.51	0.037	1
Efna5	0.00889883	-4.27836	0.401	0.364	-0.037	1
Zrsr2	0.00894689	0.261739	0.286	0.323	0.037	1
Pcbp2	0.00908689	13.8266	0.81	0.837	0.027	1
Atp6v1g1	0.00917109	1.8897	0.425	0.457	0.032	1
Amotl1	0.00949985	1.83942	0.354	0.382	0.028	1
Eif3j1	0.00957287	0.979464	0.319	0.359	0.04	1
mt-Co3	0.00968097	114.264	1	1	0	1
G3bp1	0.00972671	3.11677	0.462	0.495	0.033	1
Cdv3	0.00984333	4.33948	0.385	0.425	0.04	1
Sarnp	0.00986311	3.65471	0.391	0.417	0.026	1
Ccnd3	0.0101502	0.400966	0.344	0.377	0.033	1
Gpx4	0.0101617	23.8133	0.498	0.53	0.032	1
Hipk1	0.0102154	0.39368	0.248	0.281	0.033	1
Rps6	0.0104996	119.078	0.991	0.993	0.002	1
Tmem119	0.0108142	-0.473648	0.222	0.185	-0.037	1
Txnrd1	0.0108209	0.681237	0.112	0.086	-0.026	1
Fau	0.0108789	73.0778	0.995	0.996	0.001	1
Srsf6	0.0110098	0.640836	0.651	0.672	0.021	1
H2afv	0.0110581	5.9608	0.619	0.646	0.027	1
Rab14	0.0110652	0.627384	0.512	0.549	0.037	1
Clock	0.0111306	-1.38991	0.258	0.291	0.033	1
Slirp	0.0114735	-0.293999	0.347	0.388	0.041	1
Cltb	0.0114818	-0.661773	0.091	0.114	0.023	1
Eva1b	0.011685	0.930231	0.302	0.263	-0.039	1
Trps1	0.0118393	9.18088	0.788	0.806	0.018	1
Rps13	0.0121879	65.0778	0.991	0.985	-0.006	1
Wbp5	0.0122118	6.91184	0.882	0.887	0.005	1
Cmip	0.0123352	-0.959644	0.213	0.247	0.034	1
Psap	0.0124739	1.44234	0.582	0.605	0.023	1
Rpl9	0.0125907	113.385	0.997	0.994	-0.003	1
Rpl24	0.0125985	76.8908	0.994	0.989	-0.005	1
Raly	0.012606	10.84	0.556	0.508	-0.048	1
Tfrc	0.0127442	-0.408768	0.081	0.104	0.023	1
Kcnq1ot1	0.0131448	4.38489	0.625	0.664	0.039	1
Pfdn2	0.0134842	0.287895	0.294	0.325	0.031	1
Selk	0.0135472	6.52232	0.591	0.624	0.033	1
Eif3b	0.0136697	4.60507	0.194	0.226	0.032	1
Rps10	0.0138707	54.0302	0.985	0.975	-0.01	1
Nedd4	0.0148299	8.5356	0.873	0.88	0.007	1
Capn6	0.0154236	-0.85621	0.536	0.564	0.028	1
Cct3	0.0154613	-0.270296	0.291	0.324	0.033	1
Smarcb1	0.0155026	0.336445	0.168	0.139	-0.029	1
Slc38a1	0.0156255	-0.486176	0.271	0.3	0.029	1
Papola	0.0158551	1.24161	0.374	0.407	0.033	1
Rps18-ps3	0.0159134	14.9121	0.572	0.529	-0.043	1
Gltscr2	0.0160311	5.79681	0.487	0.449	-0.038	1
Rbx1	0.0162623	6.98694	0.435	0.471	0.036	1
Rpl8	0.0166688	115.077	0.987	0.985	-0.002	1
Ubc	0.0167908	28.2474	0.714	0.724	0.01	1
Rnf220	0.0170428	0.300467	0.221	0.19	-0.031	1
Rsu1	0.0172495	1.16095	0.128	0.155	0.027	1
Picalm	0.0174109	4.27817	0.33	0.365	0.035	1
Gm10073	0.0176151	15.9237	0.573	0.539	-0.034	1
Siva1	0.0176475	2.65966	0.323	0.286	-0.037	1
Arglu1	0.0180694	1.44696	0.585	0.607	0.022	1
Ankrd17	0.018144	-0.608237	0.456	0.482	0.026	1
Mtdh	0.0183111	4.4362	0.422	0.451	0.029	1
Dynlrb1	0.0183339	1.06212	0.421	0.449	0.028	1
Ier2	0.0184022	1.20663	0.606	0.565	-0.041	1
Anapc5	0.018626	4.99813	0.505	0.537	0.032	1
Baz1b	0.0187281	-0.411963	0.28	0.312	0.032	1
Pbrm1	0.0191185	0.61346	0.561	0.582	0.021	1
Calm2	0.019201	9.04585	0.787	0.755	-0.032	1
Gm6483	0.019734	-0.348559	0.269	0.298	0.029	1
Ube2d2a	0.0198525	1.29465	0.42	0.459	0.039	1
Prrx1	0.0202603	3.43416	0.434	0.382	-0.052	1
Ndufab1	0.0208161	4.23413	0.252	0.285	0.033	1
Park7	0.0209474	12.1371	0.39	0.359	-0.031	1
Hmgn5	0.0209631	1.17786	0.118	0.094	-0.024	1
Tnc	0.0211231	1.59737	0.141	0.117	-0.024	1
Hmgb1	0.0213155	59.6438	0.901	0.875	-0.026	1
Atp5o	0.0213979	24.8134	0.443	0.403	-0.04	1
Zfand5	0.0215302	0.432435	0.441	0.47	0.029	1
Rpl7a	0.021761	47.0753	0.927	0.904	-0.023	1
Lmx1b	0.0217939	0.288529	0.238	0.274	0.036	1
Casc4	0.0219869	-0.527974	0.247	0.279	0.032	1
Rpl5	0.0221819	28.3925	0.945	0.93	-0.015	1
Cpsf6	0.0222182	-0.624092	0.471	0.497	0.026	1
Gja1	0.0222189	4.14123	0.251	0.219	-0.032	1
Cdk2ap1	0.0224618	3.28783	0.355	0.383	0.028	1
Mrps17	0.0227032	-0.25636	0.151	0.178	0.027	1
Adgra3	0.0229135	-0.420429	0.301	0.332	0.031	1
Lars2	0.0229403	-33.2192	0.219	0.246	0.027	1
Ddr2	0.0229507	1.58097	0.234	0.265	0.031	1
Trappc6a	0.0230942	0.539815	0.109	0.131	0.022	1
Rdx	0.0232237	10.4522	0.593	0.623	0.03	1
Sfpq	0.0232501	3.84816	0.735	0.744	0.009	1
Fosb	0.0241774	8.76343	0.35	0.318	-0.032	1
Ash1l	0.0241801	0.318972	0.521	0.545	0.024	1
Higd1a	0.024518	1.05893	0.388	0.416	0.028	1
Cnn2	0.024954	5.43091	0.228	0.2	-0.028	1
Gnai2	0.0250234	53.1181	0.587	0.609	0.022	1
Rad21	0.0253097	1.27759	0.403	0.44	0.037	1
Whsc1	0.0253412	-0.377148	0.24	0.269	0.029	1
Rest	0.0254253	0.517807	0.418	0.446	0.028	1
Rrp1	0.0255222	0.268805	0.219	0.25	0.031	1
Myh10	0.0259618	4.02283	0.376	0.404	0.028	1
Luc7l3	0.0260303	-0.25475	0.398	0.422	0.024	1
Clic4	0.026428	2.13452	0.306	0.335	0.029	1
Aplp2	0.0268403	4.5254	0.349	0.378	0.029	1
Zc3h15	0.0270022	-0.507103	0.429	0.451	0.022	1
S100a10	0.0270145	12.7575	0.129	0.105	-0.024	1
Zfp618	0.0271792	-0.644644	0.372	0.403	0.031	1
Tuba1c	0.0273436	0.318757	0.166	0.194	0.028	1
Atxn7l3b	0.027495	3.75821	0.645	0.662	0.017	1
H1f0	0.0275799	9.4344	0.47	0.5	0.03	1
Col3a1	0.0276474	6.74768	0.737	0.691	-0.046	1
Ahnak	0.0278103	6.32286	0.433	0.402	-0.031	1
Calm3	0.0291027	6.7045	0.369	0.336	-0.033	1
Psmb3	0.0291165	9.03876	0.328	0.359	0.031	1
Ctnnbip1	0.0294489	2.54748	0.258	0.291	0.033	1
1810058I24Rik	0.0297923	0.923808	0.337	0.372	0.035	1
Itm2c	0.0298732	1.97749	0.388	0.414	0.026	1
Gm5617	0.0301141	-0.643434	0.09	0.111	0.021	1
Nhp2	0.0305577	8.80932	0.148	0.124	-0.024	1
Ldha	0.0306694	40.7246	0.643	0.675	0.032	1
Arpc5	0.0308642	0.523376	0.22	0.248	0.028	1
Rbm26	0.0310757	-0.3017	0.313	0.347	0.034	1
Psmb2	0.0313209	8.1862	0.307	0.336	0.029	1
Hdac2	0.0313373	0.372753	0.44	0.472	0.032	1
Itch	0.0315712	0.287366	0.259	0.29	0.031	1
Hnrnpk	0.0317543	26.0171	0.895	0.862	-0.033	1
Rps3	0.03216	139.078	0.99	0.988	-0.002	1
Strn3	0.0323813	-1.25006	0.492	0.52	0.028	1
Nudc	0.0326824	1.44123	0.243	0.272	0.029	1
Anapc16	0.0328896	0.495113	0.189	0.216	0.027	1
Ncor1	0.0329656	-0.327871	0.397	0.421	0.024	1
Cks2	0.033522	3.0935	0.238	0.207	-0.031	1
Rpl26	0.0335781	66.0778	0.976	0.974	-0.002	1
Hnrnph3	0.0336089	-0.456689	0.26	0.29	0.03	1
Rbm3	0.0342974	41.0365	0.703	0.657	-0.046	1
Hmgn2	0.034949	14.0764	0.596	0.55	-0.046	1
Ncl	0.0352561	22.0807	0.748	0.724	-0.024	1
Psmb5	0.0353647	1.71609	0.28	0.31	0.03	1
Rbfox2	0.0354198	-0.914862	0.529	0.55	0.021	1
Gmcl1	0.0359473	-9.6959	0.132	0.156	0.024	1
Adgrl2	0.0363055	-0.767239	0.247	0.27	0.023	1
Eif4e2	0.0366999	0.533016	0.237	0.267	0.03	1
Mbnl2	0.036992	-0.490727	0.604	0.621	0.017	1
Phb	0.0375942	2.91843	0.139	0.115	-0.024	1
Itm2b	0.0377199	7.30847	0.516	0.538	0.022	1
Rps3a1	0.037905	111.068	0.992	0.987	-0.005	1
Smarcc1	0.0380566	-0.575851	0.463	0.497	0.034	1
Ccnl1	0.0381029	2.98932	0.509	0.543	0.034	1
Tmem256	0.0382839	9.99909	0.478	0.435	-0.043	1
Ccnt1	0.0387114	-1.14733	0.368	0.397	0.029	1
Tpm4	0.0387907	41.775	0.363	0.391	0.028	1
Sf3b4	0.0388834	0.527882	0.153	0.177	0.024	1
Tead2	0.0392225	0.29154	0.28	0.31	0.03	1
Myl6	0.0393067	59.9865	0.559	0.52	-0.039	1
Foxp4	0.0393443	-1.02222	0.364	0.389	0.025	1
Trp53	0.0400108	6.53028	0.217	0.246	0.029	1
Eif4h	0.0401571	1.02306	0.461	0.488	0.027	1
Cenpw	0.0407622	2.851	0.116	0.096	-0.02	1
Uqcrh	0.0412549	28.9026	0.837	0.793	-0.044	1
Ralbp1	0.0418485	0.651953	0.282	0.311	0.029	1
1110004F10Rik	0.04214	1.29833	0.388	0.419	0.031	1
Lsm4	0.0429493	5.36229	0.287	0.259	-0.028	1
Rsrc2	0.0436704	1.97534	0.6	0.613	0.013	1
Thrap3	0.044452	0.421038	0.384	0.414	0.03	1
Grb10	0.0445695	18.5389	0.714	0.687	-0.027	1
Ier5l	0.0458963	0.999814	0.247	0.28	0.033	1
Ccdc50	0.0460873	-0.35402	0.243	0.269	0.026	1
Smc2	0.0461321	0.787988	0.252	0.279	0.027	1
Ppic	0.0465257	9.91796	0.348	0.371	0.023	1
Rrm2b	0.0468593	-4.75991	0.104	0.083	-0.021	1
Mpzl1	0.0478536	9.37965	0.264	0.291	0.027	1
Yme1l1	0.0478804	0.426391	0.258	0.285	0.027	1
Tnrc6b	0.0487866	-0.618198	0.395	0.415	0.02	1
Arpc2	0.0488642	11.9375	0.381	0.41	0.029	1
Arf1	0.0490104	13.5898	0.559	0.584	0.025	1
Ube2s	0.0491654	8.11874	0.585	0.605	0.02	1
Ywhah	0.0494504	12.1704	0.297	0.266	-0.031	1
Ywhae	0.0494837	25.5937	0.733	0.699	-0.034	1
Ube2k	0.0501081	4.00268	0.374	0.403	0.029	1
Magi1	0.0501477	-0.496481	0.153	0.175	0.022	1
Rps12-ps3	0.0507091	10.4327	0.448	0.413	-0.035	1
Csnk2a1	0.0511378	0.927387	0.321	0.349	0.028	1
Npm3	0.0513983	0.483905	0.254	0.228	-0.026	1
Mapre1	0.0520992	0.949718	0.427	0.455	0.028	1
Mirg	0.0523584	2.22686	0.21	0.235	0.025	1
Bri3	0.0527334	0.801186	0.367	0.394	0.027	1
Hdac7	0.0531715	3.61081	0.118	0.097	-0.021	1
Ptch1	0.0533352	1.00466	0.327	0.362	0.035	1
Pomp	0.0534652	16.4481	0.373	0.346	-0.027	1
Nid1	0.0539851	3.87601	0.161	0.138	-0.023	1
Fyn	0.0539971	5.84287	0.128	0.107	-0.021	1
Tcf25	0.0541821	2.20097	0.401	0.425	0.024	1
Fos	0.0549964	44.7809	0.743	0.659	-0.084	1
Pcbp1	0.0550822	11.8133	0.554	0.514	-0.04	1
Hnrnpr	0.055098	-0.939802	0.511	0.521	0.01	1
Igf1r	0.0551729	1.9614	0.689	0.716	0.027	1
Ndufa2	0.0554699	16.7373	0.631	0.592	-0.039	1
Lpp	0.055487	-0.263576	0.326	0.35	0.024	1
Ndufb5	0.0565026	13.1212	0.464	0.427	-0.037	1
Ttc14	0.0570037	-0.851951	0.278	0.306	0.028	1
Scand1	0.0577584	4.59712	0.48	0.44	-0.04	1
Snx5	0.0578034	1.27384	0.223	0.248	0.025	1
Zfr	0.0580102	-0.265624	0.338	0.36	0.022	1
Gpx1	0.0580643	5.08999	0.329	0.301	-0.028	1
Btg2	0.0585188	3.44932	0.178	0.202	0.024	1
Ddost	0.0594006	0.93898	0.325	0.292	-0.033	1
Pnn	0.0598464	0.354249	0.374	0.396	0.022	1
Gng2	0.0611385	2.86304	0.16	0.137	-0.023	1
Banf1	0.061617	15.3513	0.272	0.246	-0.026	1
Ube2d3	0.0616825	15.5594	0.669	0.679	0.01	1
Hprt	0.0621542	0.634815	0.093	0.111	0.018	1
Polr2m	0.0623634	0.39898	0.347	0.37	0.023	1
Kank1	0.0626456	0.250373	0.148	0.169	0.021	1
Zbtb20	0.0627097	-2.55708	0.408	0.436	0.028	1
Itgb1	0.0627811	7.02301	0.434	0.462	0.028	1
Gnb1	0.0632505	11.2052	0.585	0.545	-0.04	1
Cnpy2	0.0637958	-0.477719	0.275	0.301	0.026	1
Ddx6	0.0642974	-0.880659	0.534	0.553	0.019	1
Ralgps2	0.0644648	1.32544	0.086	0.103	0.017	1
Dek	0.0651509	6.22792	0.532	0.553	0.021	1
Lmna	0.065418	2.32314	0.541	0.562	0.021	1
Fam193a	0.0662328	-0.272405	0.237	0.261	0.024	1
Fth1	0.0663428	33.8571	0.726	0.742	0.016	1
Ccdc34	0.0679033	-2.0068	0.338	0.366	0.028	1
Sars	0.0682346	0.565021	0.142	0.163	0.021	1
Tmem26	0.0686732	3.12827	0.16	0.184	0.024	1
Mff	0.0706637	0.932856	0.243	0.267	0.024	1
Srm	0.0707174	0.583341	0.176	0.155	-0.021	1
Kif5b	0.0709299	0.717026	0.422	0.443	0.021	1
Flrt2	0.0712974	-0.514743	0.35	0.323	-0.027	1
Cdh2	0.0716996	0.386792	0.247	0.221	-0.026	1
Higd2a	0.0719002	1.62709	0.325	0.348	0.023	1
Gm11808	0.0727112	24.3798	0.738	0.706	-0.032	1
Pxdn	0.0730758	2.05357	0.446	0.473	0.027	1
mt-Nd2	0.0742	21.6496	0.862	0.86	-0.002	1
Sdcbp	0.0742951	12.4574	0.487	0.508	0.021	1
Hnrnph1	0.0755379	1.10863	0.828	0.838	0.01	1
Map1lc3a	0.0768915	0.772245	0.415	0.44	0.025	1
Ostc	0.078778	0.507634	0.367	0.339	-0.028	1
Cct7	0.0790936	4.76525	0.368	0.39	0.022	1
Taf10	0.0797055	0.662572	0.169	0.191	0.022	1
Sepw1	0.079811	19.4798	0.794	0.756	-0.038	1
Sh3bgrl3	0.080082	31.3709	0.295	0.269	-0.026	1
Rhoc	0.0804004	3.59569	0.22	0.241	0.021	1
Sptbn1	0.0804101	9.94635	0.367	0.394	0.027	1
Stt3b	0.0808284	0.497468	0.292	0.319	0.027	1
Col6a3	0.0811766	0.34762	0.301	0.277	-0.024	1
Reep3	0.0815344	0.753954	0.265	0.288	0.023	1
Sept7	0.083203	4.02361	0.488	0.507	0.019	1
Rpl36al	0.0839301	21.6356	0.716	0.698	-0.018	1
Dctn3	0.0841818	0.588876	0.171	0.192	0.021	1
Bnc2	0.0847641	0.726231	0.189	0.209	0.02	1
Atp5f1	0.0848616	13.5131	0.391	0.416	0.025	1
Mettl9	0.0851276	0.383886	0.342	0.319	-0.023	1
Caprin1	0.085508	0.714567	0.508	0.533	0.025	1
Enah	0.0855759	82.6787	0.459	0.486	0.027	1
Brk1	0.0856572	6.35931	0.281	0.303	0.022	1
Ssrp1	0.0861093	0.976678	0.329	0.355	0.026	1
Nrp2	0.086198	8.02546	0.185	0.163	-0.022	1
Tmed9	0.0863763	1.66818	0.428	0.453	0.025	1
Frg1	0.0866371	0.251356	0.129	0.148	0.019	1
Psma7	0.086729	21.6958	0.501	0.466	-0.035	1
Atp2b1	0.0868796	-0.312213	0.309	0.334	0.025	1
Psmd11	0.0868939	0.31219	0.267	0.289	0.022	1
Sbno1	0.0872261	-0.429204	0.427	0.455	0.028	1
Mrps33	0.0873324	0.827959	0.3	0.277	-0.023	1
Psmd8	0.0878476	1.18577	0.235	0.258	0.023	1
Med10	0.087904	0.295268	0.102	0.12	0.018	1
Hsp90ab1	0.088485	75.0779	0.984	0.989	0.005	1
Tecr	0.0890661	0.649649	0.324	0.35	0.026	1
Nfat5	0.0896436	1.1168	0.451	0.47	0.019	1
Hnrnpm	0.0897071	3.23337	0.65	0.658	0.008	1
Rbm8a	0.089781	1.34124	0.389	0.414	0.025	1
Csnk1d	0.0900447	0.599219	0.326	0.354	0.028	1
Aimp1	0.0901378	1.47838	0.281	0.3	0.019	1
Bloc1s1	0.0904839	0.666173	0.18	0.159	-0.021	1
Nme1	0.0929357	43.805	0.36	0.335	-0.025	1
Sec61b	0.0932622	25.8152	0.669	0.636	-0.033	1
Hmgcr	0.093343	2.09955	0.345	0.364	0.019	1
Cd81	0.0936658	43.5787	0.591	0.594	0.003	1
Atp5g1	0.0936904	17.893	0.424	0.39	-0.034	1
Gadd45b	0.094518	0.305322	0.28	0.304	0.024	1
Pitpna	0.0957146	8.77849	0.141	0.16	0.019	1
Rnps1	0.0961059	0.86149	0.382	0.408	0.026	1
Litaf	0.0961347	3.71717	0.161	0.182	0.021	1
Mrps24	0.0967306	3.55494	0.219	0.196	-0.023	1
Cox5a	0.0971063	19.1945	0.32	0.35	0.03	1
Spty2d1	0.0979724	-0.501569	0.23	0.207	-0.023	1
Fam60a	0.0980379	0.29567	0.216	0.195	-0.021	1
Grn	0.0982169	0.906527	0.232	0.253	0.021	1
BC005537	0.0988253	0.273815	0.524	0.547	0.023	1
Bnip3l	0.099026	0.834398	0.467	0.497	0.03	1
Rnf10	0.0991395	0.670797	0.363	0.387	0.024	1
Nid2	0.0999924	1.07425	0.105	0.089	-0.016	1
Mrpl20	0.100293	0.799037	0.21	0.231	0.021	1
Thbs1	0.100645	1.24675	0.344	0.323	-0.021	1
Gadd45g	0.101339	0.4462	0.119	0.137	0.018	1
Arl6ip6	0.102254	-0.534164	0.199	0.219	0.02	1
Cyc1	0.103048	2.79791	0.154	0.173	0.019	1
Vamp3	0.103508	15.6498	0.183	0.202	0.019	1
Calu	0.103983	0.296084	0.58	0.602	0.022	1
Clic1	0.104092	21.1654	0.304	0.324	0.02	1
Cflar	0.104273	0.310841	0.132	0.113	-0.019	1
Sptan1	0.104532	2.43165	0.281	0.3	0.019	1
Cst3	0.105027	4.90133	0.44	0.456	0.016	1
Mtch1	0.10521	9.54319	0.407	0.373	-0.034	1
Med16	0.105392	17.8056	0.103	0.087	-0.016	1
Aprt	0.106655	22.2864	0.338	0.315	-0.023	1
2810417H13Rik	0.107488	9.88434	0.165	0.142	-0.023	1
Psmb6	0.108076	10.4424	0.407	0.427	0.02	1
Hsp90aa1	0.108531	10.922	0.716	0.686	-0.03	1
Pfdn5	0.108865	12.291	0.752	0.711	-0.041	1
Dctpp1	0.110347	2.9286	0.145	0.127	-0.018	1
Cotl1	0.110711	14.8643	0.121	0.104	-0.017	1
Morf4l1	0.110725	9.70915	0.862	0.861	-0.001	1
Ccni	0.110805	-0.363881	0.248	0.268	0.02	1
Tma7	0.111125	16.0421	0.647	0.615	-0.032	1
Csde1	0.111831	5.51803	0.632	0.645	0.013	1
Cmtm3	0.114917	1.09567	0.105	0.089	-0.016	1
Sf3b2	0.115282	0.689479	0.45	0.465	0.015	1
Hnrnpab	0.115317	29.0905	0.638	0.654	0.016	1
Zfand6	0.115522	-0.377803	0.348	0.372	0.024	1
Tpr	0.11572	1.22028	0.401	0.418	0.017	1
Rps26-ps1	0.1159	15.9187	0.583	0.568	-0.015	1
Lsm5	0.116103	0.701465	0.4	0.375	-0.025	1
Ntng1	0.116224	0.502291	0.207	0.23	0.023	1
Gnb2l1	0.116349	47.0777	0.95	0.947	-0.003	1
Tpt1	0.117547	82.0753	0.993	0.993	0	1
Csnk1a1	0.118044	7.10766	0.741	0.758	0.017	1
Klf7	0.118242	5.89703	0.106	0.09	-0.016	1
Comt	0.118414	-17.9222	0.139	0.156	0.017	1
Mtpn	0.11893	0.726424	0.339	0.363	0.024	1
Klf2	0.119172	9.36088	0.215	0.197	-0.018	1
Anxa5	0.120204	8.83037	0.326	0.351	0.025	1
Rrbp1	0.121192	16.9218	0.718	0.739	0.021	1
Snrpa	0.1219	0.385528	0.221	0.201	-0.02	1
Ankrd10	0.122377	-0.258307	0.276	0.3	0.024	1
Capza2	0.123135	1.2343	0.346	0.368	0.022	1
Maged1	0.123567	1.36824	0.737	0.721	-0.016	1
Zfp664	0.124737	0.262813	0.241	0.262	0.021	1
Rsrp1	0.12729	1.7586	0.592	0.607	0.015	1
Mgp	0.127994	3.2486	0.45	0.414	-0.036	1
Adamts15	0.129191	-0.423699	0.11	0.094	-0.016	1
Hmgcs1	0.129974	0.428529	0.403	0.379	-0.024	1
Ndufc1	0.130265	7.90307	0.341	0.313	-0.028	1
Nudcd3	0.13034	0.402748	0.221	0.24	0.019	1
Fip1l1	0.130378	-0.303249	0.31	0.327	0.017	1
Thoc2	0.131145	0.417651	0.336	0.363	0.027	1
Atp5a1	0.131271	15.9772	0.668	0.612	-0.056	1
Jund	0.132729	4.09911	0.7	0.687	-0.013	1
Igsf3	0.132867	-0.966586	0.466	0.478	0.012	1
Tmem258	0.133687	7.14691	0.527	0.506	-0.021	1
Lrrc58	0.136958	5.09501	0.335	0.358	0.023	1
Sumo2	0.137461	28.8769	0.766	0.744	-0.022	1
Ndufa3	0.137592	8.94582	0.406	0.381	-0.025	1
Zeb1	0.137878	0.363656	0.237	0.257	0.02	1
Rad23b	0.138353	2.3794	0.328	0.349	0.021	1
Mrpl30	0.139097	0.785289	0.327	0.303	-0.024	1
Cyp51	0.139226	-0.320164	0.213	0.229	0.016	1
Nr4a1	0.139396	-0.318759	0.26	0.278	0.018	1
Cyba	0.139809	0.469503	0.178	0.196	0.018	1
Metap2	0.139879	6.755	0.431	0.444	0.013	1
C130021I20Rik	0.139984	0.535067	0.176	0.196	0.02	1
Nfix	0.140271	1.70915	0.692	0.677	-0.015	1
Chic2	0.140549	0.834922	0.341	0.36	0.019	1
Hist1h2ae	0.140757	-4.39521	0.097	0.112	0.015	1
Rheb	0.141813	2.15057	0.341	0.362	0.021	1
Zfp706	0.142396	0.582997	0.303	0.327	0.024	1
Lama4	0.142572	3.1068	0.137	0.155	0.018	1
Serinc3	0.144295	3.1359	0.237	0.256	0.019	1
Laptm4a	0.145059	1.48855	0.713	0.725	0.012	1
Sdhb	0.145553	1.34324	0.232	0.25	0.018	1
Gm42418	0.145856	15.3141	0.596	0.604	0.008	1
Paip2	0.147115	-2.19597	0.495	0.511	0.016	1
Islr	0.147925	0.974546	0.375	0.353	-0.022	1
Mex3b	0.149641	0.354078	0.363	0.378	0.015	1
Ptms	0.150042	-1.27041	0.56	0.528	-0.032	1
Hif1a	0.15101	0.300762	0.452	0.484	0.032	1
Laptm4b	0.151428	1.86876	0.16	0.178	0.018	1
Kctd12	0.151679	1.42003	0.279	0.26	-0.019	1
Sh3bp5	0.151915	0.611471	0.123	0.108	-0.015	1
Iqgap1	0.152117	3.28413	0.213	0.231	0.018	1
Utp11l	0.152757	1.91548	0.155	0.137	-0.018	1
Trib1	0.155102	-0.498075	0.314	0.332	0.018	1
mt-Cytb	0.155617	78.7641	0.998	0.995	-0.003	1
Zcrb1	0.156554	0.512569	0.315	0.334	0.019	1
mt-Nd4	0.156677	27.6323	0.97	0.958	-0.012	1
Vdac1	0.157101	2.72603	0.304	0.282	-0.022	1
Eif4g2	0.15784	11.9879	0.838	0.843	0.005	1
Mecom	0.15821	-5.97683	0.511	0.483	-0.028	1
Sh3glb1	0.159816	5.04982	0.322	0.338	0.016	1
Romo1	0.159877	0.700172	0.43	0.445	0.015	1
Vcan	0.161725	8.10907	0.758	0.786	0.028	1
Ube2c	0.162168	11.6885	0.114	0.1	-0.014	1
Ube2r2	0.163357	0.436536	0.394	0.366	-0.028	1
Hmcn1	0.164524	0.434653	0.362	0.386	0.024	1
Eif3g	0.16509	-0.343363	0.236	0.215	-0.021	1
D8Ertd738e	0.165452	4.81511	0.369	0.393	0.024	1
Lect1	0.166352	-2.58951	0.109	0.125	0.016	1
Nop56	0.166402	0.930887	0.315	0.333	0.018	1
Purb	0.167082	0.301408	0.504	0.518	0.014	1
Abracl	0.16753	3.71354	0.18	0.161	-0.019	1
Smc1a	0.167568	3.93429	0.259	0.276	0.017	1
Fam171b	0.167676	-0.302942	0.168	0.183	0.015	1
Emilin1	0.169907	-1.04617	0.364	0.381	0.017	1
Arf6	0.170528	0.828873	0.348	0.371	0.023	1
Maged2	0.170967	7.72581	0.478	0.444	-0.034	1
Ctsz	0.171444	0.903593	0.134	0.149	0.015	1
Rabac1	0.173114	1.57701	0.259	0.276	0.017	1
Copa	0.173831	0.383747	0.425	0.44	0.015	1
Hoxd13	0.174304	3.66118	0.601	0.614	0.013	1
Slbp	0.177492	0.669052	0.304	0.32	0.016	1
Thoc7	0.179648	0.39076	0.335	0.359	0.024	1
Emp3	0.180158	0.393836	0.249	0.228	-0.021	1
Tomm20	0.181951	6.9644	0.575	0.593	0.018	1
Pabpc1	0.183165	25.7379	0.755	0.749	-0.006	1
Sf3b5	0.183498	10.6282	0.221	0.206	-0.015	1
Nsmce1	0.184282	1.24245	0.122	0.109	-0.013	1
Phldb2	0.184287	0.319715	0.258	0.275	0.017	1
Nsa2	0.18525	1.10846	0.615	0.623	0.008	1
Rpl15	0.185542	115.071	0.978	0.968	-0.01	1
Gatad2a	0.186219	1.37712	0.155	0.17	0.015	1
Ndufb9	0.187527	6.4529	0.258	0.276	0.018	1
Ndufa10	0.188756	3.99053	0.283	0.298	0.015	1
Rbm5	0.188919	-0.414558	0.353	0.369	0.016	1
Rpl30	0.189162	32.0787	0.93	0.905	-0.025	1
Ptges3	0.191196	5.83123	0.531	0.545	0.014	1
Snrpd3	0.194105	0.758035	0.374	0.351	-0.023	1
Ndufb4	0.194943	1.75481	0.242	0.258	0.016	1
Ndufs6	0.195562	5.72973	0.347	0.331	-0.016	1
Tmem158	0.196915	0.844465	0.141	0.127	-0.014	1
Hspe1	0.197428	15.7342	0.637	0.613	-0.024	1
Tubb4b	0.197645	2.2827	0.191	0.209	0.018	1
Apopt1	0.197902	6.84905	0.112	0.126	0.014	1
Strap	0.198933	1.90349	0.268	0.287	0.019	1
Psma6	0.199243	0.468607	0.181	0.196	0.015	1
Tm9sf3	0.199722	0.654147	0.611	0.623	0.012	1
Slc1a3	0.200878	0.393305	0.101	0.088	-0.013	1
Cycs	0.200939	8.03924	0.27	0.253	-0.017	1
Sin3b	0.201356	0.470238	0.256	0.276	0.02	1
Sumo3	0.202497	2.73971	0.322	0.297	-0.025	1
Pttg1	0.203938	0.578361	0.1	0.113	0.013	1
Tra2b	0.204791	-0.33401	0.798	0.817	0.019	1
Trove2	0.205292	-0.255889	0.181	0.198	0.017	1
Vapa	0.205757	2.69407	0.401	0.413	0.012	1
Ndufa12	0.207737	6.31191	0.254	0.273	0.019	1
Tpm1	0.208313	5.81913	0.49	0.467	-0.023	1
Irf1	0.209754	0.523772	0.188	0.172	-0.016	1
Uba1	0.211754	0.969752	0.345	0.359	0.014	1
Lsm7	0.212254	0.261119	0.349	0.322	-0.027	1
Hspa8	0.214348	107.078	0.896	0.891	-0.005	1
Tmpo	0.214577	3.04265	0.409	0.387	-0.022	1
H3f3a	0.2149	29.5256	0.983	0.972	-0.011	1
Mknk2	0.215043	0.643202	0.16	0.175	0.015	1
Zdhhc21	0.215235	0.338798	0.171	0.157	-0.014	1
Uqcrb	0.215518	5.91872	0.393	0.416	0.023	1
Chmp5	0.21742	0.649559	0.265	0.279	0.014	1
Nfia	0.218144	4.07717	0.723	0.726	0.003	1
Ppp1cb	0.218592	0.324536	0.555	0.555	0	1
Erp29	0.219656	6.95314	0.362	0.381	0.019	1
Chtop	0.220697	-0.375176	0.285	0.304	0.019	1
Dhx9	0.221086	0.387668	0.372	0.388	0.016	1
Snrpg	0.221915	46.0739	0.921	0.906	-0.015	1
Pebp1	0.222076	7.98528	0.631	0.64	0.009	1
Oser1	0.224221	-0.451322	0.355	0.369	0.014	1
Pea15a	0.224537	4.90836	0.121	0.134	0.013	1
Pdap1	0.225226	10.8647	0.568	0.547	-0.021	1
Capns1	0.225581	1.78739	0.328	0.341	0.013	1
Pgam1	0.226115	4.07038	0.427	0.396	-0.031	1
Klf4	0.227061	0.865646	0.415	0.433	0.018	1
Zfp36l2	0.227287	-1.54202	0.413	0.394	-0.019	1
Atp1b3	0.228195	1.12268	0.163	0.178	0.015	1
Col5a2	0.228671	1.15413	0.397	0.41	0.013	1
Map1lc3b	0.229263	4.18817	0.419	0.433	0.014	1
Nmt1	0.229822	9.46739	0.234	0.249	0.015	1
Med28	0.232614	0.659581	0.209	0.193	-0.016	1
Cped1	0.23288	0.771134	0.277	0.258	-0.019	1
Kpnb1	0.232953	3.49131	0.282	0.266	-0.016	1
Srp19	0.233148	1.18488	0.261	0.245	-0.016	1
Hbb-bs	0.233806	Inf	0.124	0.137	0.013	1
Tiparp	0.235699	5.90248	0.18	0.192	0.012	1
Cfdp1	0.237142	5.95041	0.394	0.411	0.017	1
Ebna1bp2	0.237594	0.290514	0.118	0.13	0.012	1
Tsen34	0.237807	0.609393	0.311	0.328	0.017	1
Vamp8	0.238727	0.439135	0.217	0.231	0.014	1
Atp5b	0.238737	53.4536	0.685	0.651	-0.034	1
Rif1	0.240973	-0.25411	0.238	0.252	0.014	1
Mrps21	0.241483	3.53222	0.292	0.277	-0.015	1
Nckap1	0.242392	0.308373	0.21	0.225	0.015	1
Npm1	0.243091	41.1159	0.941	0.927	-0.014	1
Gdf10	0.245668	2.63061	0.109	0.097	-0.012	1
Msn	0.246138	20.64	0.144	0.157	0.013	1
Rab10	0.246834	0.557022	0.349	0.36	0.011	1
Ctdsp2	0.247227	0.417188	0.425	0.44	0.015	1
Gabarap	0.247419	4.35925	0.584	0.558	-0.026	1
Ccnd2	0.247565	10.6372	0.836	0.808	-0.028	1
Smdt1	0.248473	3.53561	0.386	0.395	0.009	1
Arpc4	0.249846	15.5857	0.205	0.221	0.016	1
Nedd8	0.252142	3.82965	0.52	0.495	-0.025	1
Mrpl34	0.25325	1.07161	0.145	0.157	0.012	1
Cct4	0.25376	1.40354	0.349	0.364	0.015	1
Upf1	0.254586	0.931376	0.208	0.222	0.014	1
Hnrnpu	0.255459	4.12724	0.637	0.607	-0.03	1
Cox7c	0.258663	37.0367	0.854	0.855	0.001	1
Ppp1r15a	0.258959	4.12452	0.32	0.33	0.01	1
Loxl1	0.259089	1.14653	0.247	0.233	-0.014	1
Celf2	0.260968	-3.4583	0.173	0.157	-0.016	1
Xpnpep1	0.261153	0.635198	0.1	0.112	0.012	1
Ndufb11	0.261397	5.15134	0.392	0.404	0.012	1
Naca	0.264237	41.9606	0.9	0.887	-0.013	1
Socs3	0.264948	0.442564	0.208	0.191	-0.017	1
Prdx4	0.266012	-0.738113	0.279	0.291	0.012	1
Ewsr1	0.266945	4.26914	0.658	0.657	-0.001	1
Sbk1	0.267895	-0.291838	0.237	0.25	0.013	1
Atf4	0.268217	0.801263	0.556	0.574	0.018	1
Snrpb2	0.27034	4.21045	0.388	0.366	-0.022	1
Lsm2	0.270648	5.61705	0.154	0.167	0.013	1
Mrpl12	0.270962	3.88309	0.104	0.115	0.011	1
Usp7	0.271271	-0.378263	0.339	0.351	0.012	1
Hells	0.27203	0.251447	0.157	0.171	0.014	1
H2afz	0.273265	60.0595	0.724	0.705	-0.019	1
Actb	0.274091	Inf	0.992	0.984	-0.008	1
Hdgf	0.274234	0.358805	0.366	0.38	0.014	1
Dync1h1	0.27729	1.39868	0.352	0.364	0.012	1
Srrm1	0.277591	2.35194	0.456	0.471	0.015	1
Xist	0.279458	4.07784	0.308	0.321	0.013	1
Psmb4	0.279587	4.92423	0.368	0.381	0.013	1
Eef2	0.281955	42.9397	0.949	0.944	-0.005	1
Hmgn1	0.282335	14.7397	0.74	0.752	0.012	1
Ttyh3	0.282548	0.50955	0.307	0.321	0.014	1
Ndufa7	0.28281	7.2341	0.502	0.481	-0.021	1
Arl6ip1	0.28634	11.5221	0.282	0.301	0.019	1
Actr3	0.289714	1.01963	0.321	0.304	-0.017	1
Smarca4	0.290579	1.0446	0.304	0.315	0.011	1
Chd3	0.2919	-4.55376	0.643	0.6	-0.043	1
Flna	0.294003	0.953645	0.388	0.399	0.011	1
Rab2a	0.294466	9.81275	0.449	0.466	0.017	1
Fkbp1a	0.294649	98.7103	0.548	0.544	-0.004	1
Ttc3	0.295169	0.474348	0.68	0.681	0.001	1
Nbl1	0.295684	10.4193	0.267	0.287	0.02	1
Il6st	0.296995	2.12709	0.318	0.302	-0.016	1
Eny2	0.29725	2.52535	0.403	0.383	-0.02	1
Sparc	0.297436	84.9026	0.72	0.687	-0.033	1
Ssb	0.297633	1.91762	0.451	0.455	0.004	1
Ptprs	0.298366	-0.398716	0.536	0.53	-0.006	1
Etf1	0.298532	0.266088	0.29	0.308	0.018	1
Mcl1	0.300073	0.565652	0.424	0.438	0.014	1
Ctsa	0.301451	0.431895	0.149	0.136	-0.013	1
Tubb5	0.301813	102.068	0.859	0.882	0.023	1
Gm26917	0.303485	-0.580417	0.39	0.398	0.008	1
Arf5	0.304729	12.491	0.571	0.58	0.009	1
Elavl1	0.306809	1.87103	0.453	0.468	0.015	1
Mfap2	0.314105	1.92075	0.651	0.621	-0.03	1
Ilk	0.314127	1.22871	0.168	0.18	0.012	1
Polr2f	0.315409	1.04408	0.332	0.32	-0.012	1
Kdelr2	0.316421	14.459	0.529	0.514	-0.015	1
Chmp2a	0.317001	1.90343	0.193	0.207	0.014	1
Ube2l3	0.319971	5.27554	0.278	0.288	0.01	1
Tmem14c	0.32035	0.528734	0.212	0.223	0.011	1
Cox6a1	0.320537	24.5307	0.505	0.488	-0.017	1
Ugdh	0.32121	0.599714	0.269	0.283	0.014	1
Cnbp	0.323112	7.45339	0.44	0.416	-0.024	1
Uqcr11	0.323129	26.8146	0.361	0.347	-0.014	1
Cenpa	0.323714	-1.03092	0.124	0.115	-0.009	1
Actl6a	0.323962	1.90889	0.159	0.171	0.012	1
Chpt1	0.325379	-3.85636	0.094	0.103	0.009	1
Rangap1	0.325697	-0.402574	0.156	0.167	0.011	1
Pum2	0.325735	-0.326947	0.469	0.478	0.009	1
Rac1	0.32672	21.7556	0.504	0.514	0.01	1
Supt20	0.327434	-0.988801	0.213	0.225	0.012	1
Tkt	0.328244	5.69708	0.329	0.312	-0.017	1
Eif5b	0.329582	0.316443	0.53	0.542	0.012	1
Nrk	0.331785	-0.270542	0.226	0.241	0.015	1
Oxa1l	0.332416	2.82317	0.169	0.157	-0.012	1
Calr	0.332609	18.8764	0.723	0.731	0.008	1
Ncoa2	0.336372	-0.520027	0.218	0.23	0.012	1
Msmo1	0.338421	0.452035	0.352	0.339	-0.013	1
Uqcrq	0.33854	40.6855	0.494	0.477	-0.017	1
Eif3f	0.339299	30.7232	0.765	0.733	-0.032	1
Fkbp10	0.340217	-0.303731	0.338	0.348	0.01	1
Prdx1	0.341375	40.3629	0.661	0.65	-0.011	1
F2r	0.343247	2.63	0.203	0.215	0.012	1
Cdk1	0.344685	5.32508	0.125	0.136	0.011	1
Plp2	0.344892	4.73046	0.136	0.147	0.011	1
Usmg5	0.34492	19.9335	0.67	0.672	0.002	1
Cct2	0.345063	7.62194	0.438	0.451	0.013	1
Nktr	0.346818	5.79218	0.663	0.664	0.001	1
Cops8	0.347242	-0.573405	0.339	0.358	0.019	1
Uqcc2	0.347337	1.61518	0.202	0.189	-0.013	1
Cbx3	0.348193	14.0212	0.681	0.657	-0.024	1
Mdh2	0.349105	7.50917	0.273	0.283	0.01	1
Adamts9	0.351391	1.82259	0.15	0.158	0.008	1
Akr1a1	0.352588	12.2658	0.479	0.494	0.015	1
mt-Atp8	0.355002	1.96467	0.575	0.591	0.016	1
Ost4	0.3568	8.74234	0.373	0.358	-0.015	1
Vdac2	0.357625	2.55982	0.274	0.286	0.012	1
Hspa9	0.357653	0.770324	0.359	0.374	0.015	1
Rp9	0.360245	0.257889	0.3	0.29	-0.01	1
Cyth2	0.361106	0.270491	0.207	0.22	0.013	1
Basp1	0.361365	-1.19021	0.332	0.319	-0.013	1
Bola2	0.364985	13.308	0.295	0.281	-0.014	1
St13	0.367006	4.48714	0.513	0.522	0.009	1
Hspa4	0.368691	0.395296	0.261	0.273	0.012	1
Anp32b	0.36916	10.7132	0.569	0.55	-0.019	1
Serpine2	0.369943	11.0674	0.385	0.397	0.012	1
Gm8186	0.37078	14.5382	0.514	0.5	-0.014	1
Thra	0.37257	-0.716131	0.324	0.307	-0.017	1
Marcksl1	0.373206	27.95	0.654	0.641	-0.013	1
Scd2	0.375484	-1.9808	0.575	0.583	0.008	1
Glud1	0.376399	3.7251	0.174	0.185	0.011	1
Rab11fip2	0.376497	0.630219	0.22	0.208	-0.012	1
Gdi2	0.37684	8.56886	0.384	0.396	0.012	1
Cox5b	0.377216	26.1135	0.477	0.483	0.006	1
Asph	0.3785	0.514063	0.11	0.118	0.008	1
Vasp	0.378626	2.22325	0.114	0.124	0.01	1
Uqcrfs1	0.379744	1.17837	0.245	0.26	0.015	1
Ddx3x	0.381884	2.61916	0.753	0.739	-0.014	1
Ppp1cc	0.383704	8.06947	0.327	0.337	0.01	1
Tspan3	0.384229	-0.704497	0.495	0.512	0.017	1
Manf	0.384411	4.48743	0.231	0.241	0.01	1
Hmga1	0.384776	1.23504	0.123	0.113	-0.01	1
Cggbp1	0.385876	2.53835	0.442	0.455	0.013	1
Rpl13-ps3	0.386437	0.39301	0.29	0.274	-0.016	1
Notch2	0.386723	-3.8284	0.336	0.339	0.003	1
Pdia6	0.387612	3.37148	0.426	0.439	0.013	1
Ier3ip1	0.388634	0.906208	0.48	0.491	0.011	1
Atp5g3	0.388657	19.3378	0.557	0.53	-0.027	1
1500015O10Rik	0.389473	-1.63015	0.152	0.142	-0.01	1
Cox7a2l	0.390105	16.7297	0.527	0.539	0.012	1
U2af2	0.390139	0.468125	0.348	0.357	0.009	1
Cltc	0.393333	1.38396	0.449	0.454	0.005	1
Eif3a	0.393711	1.95833	0.607	0.609	0.002	1
Cox6c	0.395709	28.0502	0.783	0.772	-0.011	1
Fbl	0.396134	4.04943	0.318	0.329	0.011	1
Cd24a	0.398006	1.04833	0.585	0.601	0.016	1
Rwdd1	0.400279	4.39559	0.287	0.299	0.012	1
Spc24	0.400345	0.687435	0.11	0.1	-0.01	1
Myh9	0.402514	2.05079	0.154	0.163	0.009	1
Trim28	0.403915	4.55452	0.447	0.432	-0.015	1
Dpysl2	0.405325	3.09758	0.335	0.323	-0.012	1
Vimp	0.406257	0.471446	0.284	0.295	0.011	1
Bag1	0.408538	1.05802	0.225	0.235	0.01	1
0610012G03Rik	0.411487	0.579184	0.25	0.261	0.011	1
Cox17	0.412102	1.11481	0.189	0.177	-0.012	1
C1qbp	0.413734	9.82389	0.16	0.151	-0.009	1
Rps27l	0.414126	26.1119	0.561	0.553	-0.008	1
Ptprg	0.414524	0.446354	0.208	0.216	0.008	1
Atp5j2	0.415897	30.1745	0.553	0.535	-0.018	1
Atp5g2	0.417511	35.0684	0.634	0.642	0.008	1
Alyref	0.417868	11.1909	0.47	0.458	-0.012	1
Tcf3	0.418027	0.389741	0.362	0.346	-0.016	1
Swi5	0.41861	7.97136	0.445	0.433	-0.012	1
Gm10020	0.420417	3.48331	0.273	0.26	-0.013	1
Krtcap2	0.420919	12.5144	0.528	0.536	0.008	1
Atp5h	0.420971	33.954	0.56	0.542	-0.018	1
Bex1	0.421442	3.77599	0.141	0.132	-0.009	1
Trmt112	0.422753	0.26217	0.414	0.394	-0.02	1
1190002N15Rik	0.423546	0.58309	0.243	0.254	0.011	1
Hnrnpa2b1	0.424145	14.0929	0.922	0.922	0	1
Snrpe	0.425166	12.8354	0.62	0.622	0.002	1
Psma3	0.425256	2.24888	0.361	0.372	0.011	1
Brwd1	0.425861	-0.349612	0.291	0.302	0.011	1
Psenen	0.427968	0.338087	0.298	0.282	-0.016	1
Junb	0.428509	41.1773	0.579	0.551	-0.028	1
Ddb1	0.428801	2.62878	0.442	0.458	0.016	1
Cox8a	0.429623	66.1217	0.75	0.733	-0.017	1
mt-Nd1	0.431639	114.797	0.996	0.992	-0.004	1
Grcc10	0.431679	6.94825	0.477	0.481	0.004	1
Parp1	0.432525	0.615793	0.135	0.144	0.009	1
Psmd2	0.433607	0.347092	0.308	0.313	0.005	1
Psmd7	0.43407	0.89498	0.311	0.321	0.01	1
Rtn4	0.434675	0.553637	0.443	0.432	-0.011	1
Btf3	0.435844	43.8766	0.764	0.739	-0.025	1
Akt1	0.435881	5.42285	0.349	0.355	0.006	1
Ebf3	0.43711	5.72953	0.223	0.216	-0.007	1
P3h3	0.437875	-0.560282	0.441	0.427	-0.014	1
Lamb1	0.438598	1.30652	0.147	0.156	0.009	1
Rhoa	0.439031	12.8056	0.582	0.598	0.016	1
Tbca	0.439288	2.99482	0.541	0.527	-0.014	1
Csnk2b	0.439766	4.58669	0.231	0.243	0.012	1
Rbbp4	0.442718	0.510407	0.484	0.497	0.013	1
Cox7a2	0.444099	20.5681	0.665	0.641	-0.024	1
Fam96a	0.44509	0.690378	0.173	0.164	-0.009	1
Nop58	0.446391	0.90936	0.305	0.29	-0.015	1
Anp32a	0.447698	2.47374	0.462	0.468	0.006	1
Lman1	0.450487	0.633038	0.295	0.305	0.01	1
Gsk3b	0.450792	2.82568	0.526	0.521	-0.005	1
Arpc3	0.450906	25.5156	0.254	0.264	0.01	1
Prelid1	0.451299	13.0206	0.314	0.321	0.007	1
Peg10	0.454936	0.68271	0.116	0.11	-0.006	1
Hist1h2ap	0.455717	102.078	0.317	0.325	0.008	1
Eid1	0.455808	1.43855	0.607	0.582	-0.025	1
Lamc1	0.456036	4.73655	0.164	0.172	0.008	1
Serpinb6a	0.457203	0.391242	0.11	0.102	-0.008	1
Morf4l2	0.45757	6.66191	0.732	0.737	0.005	1
Hspd1	0.457925	4.1534	0.31	0.296	-0.014	1
Vdac3	0.457978	1.61158	0.222	0.23	0.008	1
Glrx3	0.458429	0.953919	0.176	0.185	0.009	1
Snrpd1	0.45864	7.44905	0.375	0.361	-0.014	1
Lsm6	0.459765	4.44965	0.216	0.227	0.011	1
Zmat2	0.460112	0.67931	0.185	0.195	0.01	1
Rrm2	0.462268	0.596509	0.127	0.118	-0.009	1
Dtymk	0.462514	1.18066	0.234	0.227	-0.007	1
Ndufs5	0.46291	6.00469	0.35	0.336	-0.014	1
Ppib	0.463155	12.4004	0.617	0.59	-0.027	1
Chmp4b	0.463443	2.27265	0.352	0.365	0.013	1
Zfp36	0.465285	7.37849	0.217	0.228	0.011	1
Eif5a	0.465397	41.0747	0.576	0.562	-0.014	1
Ssr2	0.465468	1.14089	0.415	0.398	-0.017	1
2810428I15Rik	0.465516	0.548371	0.183	0.191	0.008	1
Peg3	0.465627	4.01842	0.622	0.618	-0.004	1
Rab11a	0.467377	11.4823	0.244	0.234	-0.01	1
Rcn3	0.468277	-3.38778	0.444	0.454	0.01	1
Psmd6	0.469312	0.595033	0.109	0.116	0.007	1
Psmb7	0.470579	1.97752	0.315	0.323	0.008	1
Canx	0.473587	5.66945	0.522	0.513	-0.009	1
Ywhab	0.475688	22.5248	0.48	0.497	0.017	1
Polr1d	0.47986	3.75027	0.37	0.355	-0.015	1
Pa2g4	0.480189	6.50019	0.202	0.209	0.007	1
Hnrnpf	0.482834	16.4404	0.602	0.575	-0.027	1
Psmb1	0.486556	6.57984	0.498	0.481	-0.017	1
Hras	0.486889	4.84949	0.113	0.121	0.008	1
Lamp2	0.487028	0.969824	0.458	0.451	-0.007	1
Atp5l	0.488178	27.8613	0.699	0.692	-0.007	1
Clstn1	0.489004	-0.516857	0.222	0.231	0.009	1
Setd5	0.490026	-0.295542	0.345	0.353	0.008	1
Ssbp2	0.490037	1.40183	0.28	0.29	0.01	1
Mcrs1	0.49118	0.664363	0.121	0.129	0.008	1
Ptbp1	0.491662	8.46907	0.509	0.495	-0.014	1
Cap1	0.492271	0.943097	0.126	0.134	0.008	1
Adgrl1	0.493902	0.947524	0.429	0.431	0.002	1
Eif4b	0.495483	0.316852	0.44	0.432	-0.008	1
Lrrc59	0.499086	0.598325	0.221	0.213	-0.008	1
Svbp	0.499188	2.67787	0.243	0.251	0.008	1
Eln	0.501692	1.76131	0.348	0.334	-0.014	1
Arl1	0.502759	0.250592	0.277	0.266	-0.011	1
Bzw1	0.503045	6.46601	0.542	0.565	0.023	1
Eef1d	0.505282	10.4342	0.437	0.422	-0.015	1
Ptrf	0.505706	11.5454	0.189	0.181	-0.008	1
Dpy30	0.50781	1.25503	0.174	0.167	-0.007	1
Prpf19	0.510907	2.3989	0.306	0.316	0.01	1
Ctnna1	0.513366	4.08239	0.375	0.384	0.009	1
Timm13	0.514479	0.492958	0.285	0.276	-0.009	1
2010107E04Rik	0.516097	15.1208	0.556	0.554	-0.002	1
Ybx3	0.517288	3.64447	0.212	0.219	0.007	1
Mrpl18	0.518462	0.261831	0.18	0.172	-0.008	1
Sdha	0.52067	0.251791	0.186	0.179	-0.007	1
Cwc15	0.521198	0.427221	0.244	0.251	0.007	1
Polr2l	0.522109	8.40524	0.245	0.255	0.01	1
Ptov1	0.523067	-2.59231	0.656	0.647	-0.009	1
Cbx5	0.523673	0.473167	0.43	0.436	0.006	1
Mllt4	0.524185	0.699034	0.106	0.1	-0.006	1
Ago2	0.52491	-0.652217	0.456	0.466	0.01	1
Ssbp3	0.527335	-3.43014	0.566	0.563	-0.003	1
Hmgn3	0.527525	-0.267701	0.262	0.27	0.008	1
mt-Co1	0.528867	157.07	1	1	0	1
Pigt	0.529314	2.57982	0.214	0.202	-0.012	1
Slit2	0.532397	2.73458	0.293	0.285	-0.008	1
Fis1	0.532997	9.112	0.286	0.292	0.006	1
Nap1l1	0.533786	5.01104	0.74	0.72	-0.02	1
Tjp1	0.535026	0.750279	0.119	0.112	-0.007	1
Fabp5	0.535309	6.56317	0.187	0.182	-0.005	1
Khdrbs1	0.538805	0.440728	0.449	0.434	-0.015	1
Mrpl54	0.541118	0.553716	0.243	0.248	0.005	1
Iqcb1	0.541562	135.744	0.123	0.129	0.006	1
Ywhaq	0.546371	20.0422	0.519	0.528	0.009	1
Oaz2	0.54762	0.493743	0.285	0.293	0.008	1
Nop10	0.547823	6.70479	0.435	0.446	0.011	1
Fam104a	0.54841	0.877126	0.295	0.304	0.009	1
Cdc37	0.549311	4.85983	0.274	0.267	-0.007	1
Fjx1	0.5543	4.51814	0.175	0.182	0.007	1
Llph	0.556013	1.44831	0.153	0.159	0.006	1
Phb2	0.559289	8.22675	0.276	0.28	0.004	1
Anxa6	0.560232	4.67077	0.433	0.434	0.001	1
Myl12b	0.560875	0.509176	0.239	0.25	0.011	1
Srgap2	0.562537	0.30437	0.127	0.121	-0.006	1
Rap1a	0.564003	0.595515	0.17	0.177	0.007	1
Bub3	0.564384	0.255764	0.249	0.241	-0.008	1
Rpl27-ps3	0.564596	1.57899	0.289	0.298	0.009	1
Mrpl57	0.565315	0.828086	0.161	0.153	-0.008	1
Bmp4	0.566583	-0.283723	0.158	0.164	0.006	1
Atxn10	0.567505	0.39392	0.318	0.326	0.008	1
Sh3bgrl	0.56829	0.253093	0.315	0.306	-0.009	1
Rpl6l	0.568321	0.273938	0.107	0.101	-0.006	1
Amotl2	0.56965	-3.94377	0.385	0.384	-0.001	1
Snrpd2	0.570125	9.99377	0.512	0.492	-0.02	1
Ppp1ca	0.570152	21.723	0.341	0.336	-0.005	1
Hmg20b	0.574364	1.13257	0.219	0.212	-0.007	1
Vcam1	0.576872	-4.39583	0.23	0.217	-0.013	1
Spats2l	0.57693	-0.285061	0.243	0.23	-0.013	1
Hnrnpdl	0.57857	2.69913	0.682	0.679	-0.003	1
6330403K07Rik	0.581248	-0.681486	0.362	0.366	0.004	1
Arrdc3	0.581603	0.277003	0.147	0.154	0.007	1
Tceb2	0.582381	19.7274	0.764	0.747	-0.017	1
Egr1	0.58477	20.0778	0.882	0.849	-0.033	1
Slc25a3	0.585594	25.7183	0.617	0.6	-0.017	1
G3bp2	0.586219	0.655628	0.369	0.359	-0.01	1
Git1	0.586549	1.2582	0.108	0.103	-0.005	1
Cyb5a	0.588709	5.74751	0.174	0.165	-0.009	1
Eif3m	0.589144	0.69127	0.385	0.387	0.002	1
Usp50	0.589482	0.269368	0.123	0.128	0.005	1
S100a11	0.590144	4.58473	0.415	0.41	-0.005	1
Srsf9	0.591004	0.370229	0.364	0.366	0.002	1
Ndufb6	0.591244	2.47957	0.26	0.266	0.006	1
Antxr1	0.591555	0.496333	0.405	0.417	0.012	1
Psma2	0.593713	9.26897	0.309	0.318	0.009	1
Tomm5	0.59496	0.511021	0.21	0.216	0.006	1
Ctnnb1	0.595414	22.5054	0.815	0.812	-0.003	1
Hsp90b1	0.596314	4.08119	0.654	0.651	-0.003	1
Atpif1	0.597029	28.5947	0.53	0.535	0.005	1
mt-Co2	0.600375	47.0767	0.981	0.981	0	1
Ndufv1	0.60059	0.329316	0.156	0.149	-0.007	1
Cct8	0.600634	1.74562	0.313	0.321	0.008	1
Anp32e	0.602003	2.26707	0.35	0.357	0.007	1
Stub1	0.603767	0.623527	0.234	0.242	0.008	1
Brd8	0.610937	-0.295933	0.376	0.382	0.006	1
Sri	0.611674	1.96571	0.182	0.175	-0.007	1
Pcmtd1	0.612246	-0.274247	0.202	0.195	-0.007	1
Srsf5	0.613121	4.76738	0.654	0.655	0.001	1
Rnf7	0.613373	1.04766	0.32	0.314	-0.006	1
Srsf1	0.613982	0.297335	0.44	0.447	0.007	1
Gm9843	0.614664	8.607	0.469	0.47	0.001	1
Nono	0.614717	2.62779	0.588	0.583	-0.005	1
Rfc1	0.614892	0.411832	0.229	0.235	0.006	1
Tcf12	0.615055	-0.574321	0.513	0.522	0.009	1
Tyms	0.619391	1.77959	0.1	0.104	0.004	1
Hspg2	0.621098	17.3931	0.251	0.256	0.005	1
Hsbp1	0.625301	8.81102	0.391	0.397	0.006	1
Fkbp3	0.62711	2.10207	0.284	0.287	0.003	1
Uqcrc2	0.62756	0.430872	0.231	0.235	0.004	1
Baz1a	0.627831	0.403599	0.123	0.118	-0.005	1
Lamtor5	0.628016	2.83163	0.181	0.175	-0.006	1
Slc25a5	0.629454	51.8616	0.372	0.38	0.008	1
Guk1	0.629789	1.17247	0.157	0.151	-0.006	1
Rnd3	0.630011	-3.70723	0.295	0.301	0.006	1
Lamp1	0.63261	1.66826	0.321	0.321	0	1
Tnrc6c	0.633847	0.385846	0.47	0.469	-0.001	1
Mdk	0.634465	16.0475	0.911	0.885	-0.026	1
Cdk4	0.635564	16.5528	0.507	0.5	-0.007	1
Pkig	0.636195	1.02877	0.101	0.097	-0.004	1
Ppp1r2	0.639314	13.6226	0.197	0.203	0.006	1
Ywhaz	0.639684	17.8888	0.606	0.59	-0.016	1
Matr3	0.64095	1.94869	0.674	0.656	-0.018	1
Dad1	0.642065	9.13924	0.541	0.545	0.004	1
Birc5	0.645904	5.83887	0.127	0.122	-0.005	1
Psmc3	0.64648	2.36684	0.277	0.281	0.004	1
Cfl1	0.649441	86.3344	0.772	0.771	-0.001	1
Top1	0.653647	-2.92761	0.661	0.656	-0.005	1
Mrpl23	0.65396	1.36181	0.195	0.201	0.006	1
Arpc1a	0.654635	0.611055	0.164	0.157	-0.007	1
Exoc5	0.654833	1.8236	0.234	0.228	-0.006	1
Tomm7	0.656671	18.2718	0.621	0.619	-0.002	1
Coa3	0.656938	2.9037	0.116	0.12	0.004	1
Rpn2	0.657063	1.10185	0.303	0.295	-0.008	1
Glrx5	0.659651	5.76526	0.147	0.153	0.006	1
Ccdc12	0.661463	1.97246	0.164	0.168	0.004	1
Idh2	0.666767	5.59409	0.35	0.341	-0.009	1
Mfap4	0.667285	-2.68478	0.583	0.566	-0.017	1
Irf2bpl	0.667331	1.78125	0.307	0.296	-0.011	1
Ndufb8	0.667522	8.27281	0.271	0.26	-0.011	1
Eif3k	0.667855	12.2131	0.623	0.602	-0.021	1
Hnrnpl	0.668863	0.353516	0.491	0.482	-0.009	1
Ppp2r5a	0.669445	0.273288	0.099	0.103	0.004	1
Ndufv3	0.671799	0.969435	0.262	0.253	-0.009	1
Rbp1	0.672131	2.55797	0.181	0.185	0.004	1
Sept11	0.673306	3.38678	0.309	0.299	-0.01	1
Nr4a2	0.676347	-5.35647	0.139	0.143	0.004	1
Tpm3	0.677179	15.8487	0.327	0.321	-0.006	1
Luzp1	0.677297	0.791891	0.249	0.252	0.003	1
Stra13	0.678536	0.567783	0.148	0.143	-0.005	1
Ndufa13	0.679072	1.25659	0.388	0.381	-0.007	1
Arhgef25	0.679578	-0.37588	0.257	0.263	0.006	1
L3mbtl3	0.680551	0.341434	0.271	0.265	-0.006	1
Bcl7c	0.680665	1.66011	0.273	0.264	-0.009	1
Ndufb2	0.680929	0.287625	0.346	0.356	0.01	1
mt-Atp6	0.683254	147.077	1	0.999	-0.001	1
Calm1	0.684823	54.5152	0.59	0.592	0.002	1
Lig1	0.684922	0.736385	0.18	0.174	-0.006	1
Anapc11	0.686009	0.977365	0.289	0.286	-0.003	1
Aco2	0.686599	0.299289	0.222	0.229	0.007	1
Ddrgk1	0.689188	0.602995	0.127	0.131	0.004	1
2410015M20Rik	0.692227	3.66987	0.367	0.357	-0.01	1
Snrpc	0.694701	0.961951	0.326	0.319	-0.007	1
Pim3	0.694802	6.82845	0.122	0.118	-0.004	1
Nras	0.697855	2.06895	0.238	0.244	0.006	1
Naa38	0.69787	1.40631	0.173	0.168	-0.005	1
Sec61a1	0.697942	0.357542	0.45	0.465	0.015	1
Gm13305	0.698332	-3.72114	0.295	0.288	-0.007	1
Lum	0.699171	-2.03056	0.101	0.105	0.004	1
Ndufs8	0.699415	0.271207	0.155	0.15	-0.005	1
Ddx5	0.701129	5.79957	0.926	0.923	-0.003	1
Fus	0.701817	6.09129	0.898	0.899	0.001	1
Mme	0.70375	-1.00395	0.17	0.173	0.003	1
Swt1	0.706525	0.319636	0.165	0.17	0.005	1
Eif3l	0.707277	1.51007	0.197	0.19	-0.007	1
Sod1	0.709805	1.69695	0.447	0.452	0.005	1
Mrpl42	0.709896	3.50082	0.232	0.235	0.003	1
Tmed10	0.710236	5.10927	0.497	0.5	0.003	1
Txn1	0.711947	42.8195	0.485	0.479	-0.006	1
Mrpl52	0.713435	1.09108	0.47	0.465	-0.005	1
Uqcr10	0.713855	23.8147	0.477	0.47	-0.007	1
Pgls	0.714783	6.587	0.24	0.234	-0.006	1
Spin1	0.71496	1.9051	0.383	0.375	-0.008	1
Dut	0.715611	12.6778	0.251	0.246	-0.005	1
Txnl1	0.716495	0.326672	0.267	0.267	0	1
Aamp	0.718832	0.320672	0.255	0.251	-0.004	1
Mkln1	0.719633	25.6598	0.369	0.362	-0.007	1
Ndufv2	0.721759	0.471029	0.17	0.174	0.004	1
Polr2j	0.723771	3.70559	0.206	0.202	-0.004	1
Hnrnpa3	0.724473	16.6899	0.789	0.778	-0.011	1
Slc6a6	0.726373	0.699835	0.147	0.142	-0.005	1
Fundc2	0.726997	1.04461	0.365	0.36	-0.005	1
Hnrnpa1	0.729373	31.1394	0.901	0.872	-0.029	1
Impdh2	0.729583	6.92049	0.287	0.278	-0.009	1
Polr2i	0.732231	1.30688	0.251	0.255	0.004	1
Cpd	0.732626	2.92504	0.134	0.139	0.005	1
Pdcd5	0.735769	-1.10321	0.336	0.345	0.009	1
Cnih1	0.736304	2.42208	0.305	0.3	-0.005	1
Map4	0.73688	1.85621	0.181	0.185	0.004	1
Adprh	0.73712	0.566573	0.18	0.175	-0.005	1
Mtch2	0.737131	2.73695	0.198	0.202	0.004	1
Arf4	0.739587	2.97456	0.784	0.78	-0.004	1
Atp5d	0.741968	27.6752	0.521	0.51	-0.011	1
Nasp	0.746439	-0.699457	0.462	0.455	-0.007	1
Gnb2	0.747089	19.8846	0.49	0.476	-0.014	1
1110008F13Rik	0.748865	1.038	0.209	0.213	0.004	1
Chchd2	0.74978	39.0767	0.795	0.793	-0.002	1
Cdc26	0.751442	1.14401	0.261	0.264	0.003	1
Arhgef7	0.754597	0.97448	0.135	0.131	-0.004	1
Zfos1	0.757293	2.35897	0.741	0.748	0.007	1
Plk2	0.758416	17.4788	0.182	0.185	0.003	1
Insig1	0.760475	3.21303	0.376	0.369	-0.007	1
Map2k2	0.761227	1.02142	0.297	0.294	-0.003	1
Hnrnpc	0.761324	9.66753	0.618	0.608	-0.01	1
Ssna1	0.76169	1.13387	0.145	0.141	-0.004	1
Prdx2	0.762522	13.1063	0.72	0.709	-0.011	1
Taldo1	0.762701	0.483956	0.227	0.222	-0.005	1
Fubp1	0.764636	1.79065	0.558	0.552	-0.006	1
Chd4	0.767419	5.10873	0.59	0.583	-0.007	1
Tspan6	0.768544	2.21135	0.171	0.174	0.003	1
Nans	0.770859	1.24966	0.112	0.109	-0.003	1
Stat3	0.771275	-3.29741	0.563	0.55	-0.013	1
U2af1	0.771349	6.23893	0.309	0.302	-0.007	1
Myeov2	0.77195	7.03572	0.476	0.477	0.001	1
Cct5	0.772893	4.86888	0.322	0.324	0.002	1
Fscn1	0.774335	9.09225	0.356	0.357	0.001	1
Sep15	0.776258	4.91258	0.403	0.407	0.004	1
Ube2m	0.779005	2.69268	0.212	0.209	-0.003	1
Actr2	0.780239	3.55358	0.241	0.246	0.005	1
Atp5k	0.78038	19.7429	0.558	0.564	0.006	1
Klf6	0.780996	7.06196	0.358	0.366	0.008	1
Sap18	0.781668	2.7547	0.276	0.281	0.005	1
Ppp4c	0.783815	2.49662	0.261	0.265	0.004	1
Gm10709	0.787337	76.6702	0.933	0.914	-0.019	1
Cox7b	0.787593	14.2317	0.515	0.513	-0.002	1
Cxx1a	0.788397	1.8136	0.175	0.176	0.001	1
Eif3c	0.789229	6.93408	0.386	0.385	-0.001	1
Efnb2	0.789746	2.52238	0.339	0.333	-0.006	1
Sypl	0.79103	0.568021	0.2	0.197	-0.003	1
Dnmt1	0.79215	4.31267	0.214	0.215	0.001	1
mt-Nd4l	0.792286	1.00517	0.517	0.51	-0.007	1
Ssr1	0.792712	0.68797	0.447	0.447	0	1
Vkorc1	0.793654	0.519079	0.195	0.199	0.004	1
Bcas2	0.796455	14.0437	0.29	0.286	-0.004	1
Pdgfrb	0.796887	-0.549772	0.114	0.111	-0.003	1
Scmh1	0.798167	-0.265025	0.119	0.122	0.003	1
Rpl29	0.799087	20.9043	0.634	0.634	0	1
Clta	0.799308	21.7805	0.525	0.51	-0.015	1
Polr2e	0.801927	2.8102	0.197	0.201	0.004	1
Sae1	0.803047	0.344162	0.175	0.178	0.003	1
Capza1	0.804558	1.62047	0.261	0.258	-0.003	1
Ube2n	0.804964	1.63224	0.346	0.352	0.006	1
Golga7	0.806337	0.256221	0.159	0.157	-0.002	1
Fam171a2	0.806695	1.17164	0.138	0.141	0.003	1
Egr2	0.808394	0.439117	0.135	0.134	-0.001	1
Ergic3	0.811026	2.23386	0.334	0.337	0.003	1
Set	0.811563	40.5923	0.72	0.721	0.001	1
Hdlbp	0.812	3.48507	0.448	0.445	-0.003	1
Oaz1	0.812596	32.2709	0.888	0.882	-0.006	1
Edf1	0.813668	16.3376	0.299	0.296	-0.003	1
Wasf2	0.815064	6.70676	0.328	0.332	0.004	1
Cks1b	0.815379	8.56868	0.4	0.4	0	1
Got2	0.815985	0.28334	0.151	0.148	-0.003	1
Ndufa1	0.8163	3.26344	0.355	0.347	-0.008	1
Lamtor2	0.821759	0.65077	0.199	0.195	-0.004	1
Ctbp1	0.822317	5.95165	0.42	0.423	0.003	1
Sept2	0.822849	8.13954	0.389	0.394	0.005	1
Tuba1a	0.824362	38.2935	0.356	0.353	-0.003	1
2310036O22Rik	0.826243	5.15917	0.33	0.333	0.003	1
Srsf3	0.826653	7.57392	0.637	0.611	-0.026	1
0610010K14Rik	0.827131	2.85336	0.13	0.127	-0.003	1
H1fx	0.827855	5.77289	0.296	0.296	0	1
Atox1	0.828856	15.5179	0.464	0.459	-0.005	1
Ndufb7	0.830279	5.00415	0.157	0.152	-0.005	1
Tusc3	0.83293	0.263453	0.216	0.215	-0.001	1
Txn2	0.833545	0.543654	0.189	0.186	-0.003	1
Rcc2	0.835434	0.878618	0.324	0.323	-0.001	1
Mrfap1	0.837424	8.86708	0.621	0.611	-0.01	1
Ndufc2	0.837812	1.79172	0.38	0.382	0.002	1
Timm10b	0.838471	3.64905	0.189	0.191	0.002	1
Dazap2	0.839497	1.80657	0.216	0.213	-0.003	1
Eif4a1	0.839911	34.6548	0.651	0.656	0.005	1
Ilf2	0.839968	0.369522	0.502	0.498	-0.004	1
Rfc2	0.842155	-6.70731	0.134	0.132	-0.002	1
Col5a1	0.843394	0.704735	0.455	0.455	0	1
Prkrir	0.843801	27.7212	0.181	0.18	-0.001	1
Piezo1	0.843927	0.335571	0.106	0.104	-0.002	1
Snx3	0.846939	19.094	0.328	0.327	-0.001	1
Ssr4	0.848087	1.44367	0.314	0.313	-0.001	1
2700060E02Rik	0.848675	14.9602	0.481	0.465	-0.016	1
Dnaja1	0.849747	8.54141	0.59	0.585	-0.005	1
Eprs	0.850578	0.331079	0.367	0.361	-0.006	1
Robo2	0.852535	-0.44347	0.274	0.272	-0.002	1
Fli1	0.855175	4.23018	0.107	0.106	-0.001	1
Dlg1	0.855224	2.12666	0.189	0.187	-0.002	1
Top2a	0.85567	6.92778	0.178	0.175	-0.003	1
Gstp1	0.85586	-0.420209	0.257	0.253	-0.004	1
Slc25a4	0.856008	14.9869	0.61	0.602	-0.008	1
H2afx	0.859032	0.830391	0.16	0.163	0.003	1
Rsf1	0.861195	0.371277	0.342	0.338	-0.004	1
Rpn1	0.862826	0.737889	0.386	0.387	0.001	1
Cnn3	0.863088	20.5523	0.498	0.494	-0.004	1
Srsf10	0.863307	2.81548	0.542	0.552	0.01	1
Ap2s1	0.864272	4.50148	0.225	0.227	0.002	1
Mrpl33	0.865304	0.294447	0.294	0.295	0.001	1
Tceb1	0.865889	1.39118	0.336	0.332	-0.004	1
Nrtn	0.86629	0.753306	0.116	0.118	0.002	1
Pcdh18	0.866483	-0.898284	0.215	0.212	-0.003	1
Prmt1	0.868284	9.50693	0.38	0.374	-0.006	1
Nucks1	0.869618	2.90064	0.503	0.502	-0.001	1
Hmgb2	0.872428	27.0578	0.526	0.525	-0.001	1
Eif4g1	0.87399	3.06112	0.436	0.429	-0.007	1
H2afy2	0.874434	2.09286	0.331	0.332	0.001	1
Ap2m1	0.879042	4.04884	0.322	0.321	-0.001	1
Hmgb3	0.879332	-0.872177	0.278	0.279	0.001	1
Atp5j	0.882112	14.6214	0.584	0.585	0.001	1
Mmp14	0.882462	1.58674	0.471	0.466	-0.005	1
Rbbp7	0.88698	0.735859	0.371	0.369	-0.002	1
Eef1g	0.887061	38.3924	0.897	0.873	-0.024	1
Sbf2	0.887469	0.341363	0.188	0.185	-0.003	1
Fkbp8	0.888193	2.7232	0.269	0.262	-0.007	1
Tomm22	0.889681	7.35644	0.275	0.272	-0.003	1
Ralb	0.890174	4.2155	0.104	0.105	0.001	1
Hspa5	0.892584	10.191	0.81	0.804	-0.006	1
Ssr3	0.89318	1.43351	0.499	0.5	0.001	1
Eif3e	0.894286	2.91199	0.62	0.606	-0.014	1
Dynlt1c	0.896264	1.65833	0.183	0.181	-0.002	1
Eif3i	0.897503	6.85955	0.402	0.397	-0.005	1
Ppig	0.898373	0.523669	0.427	0.425	-0.002	1
Erdr1	0.898515	11.8664	0.551	0.553	0.002	1
Cox6b1	0.898952	34.2309	0.621	0.618	-0.003	1
Pfdn1	0.899026	5.39123	0.288	0.289	0.001	1
Sertad2	0.899064	0.307672	0.327	0.323	-0.004	1
Rhob	0.899423	2.35563	0.259	0.263	0.004	1
Ndufa11	0.901735	3.60478	0.368	0.373	0.005	1
Dynll1	0.901849	23.0001	0.818	0.798	-0.02	1
Ndufa9	0.902211	0.638401	0.115	0.113	-0.002	1
Hint1	0.90359	34.1867	0.596	0.592	-0.004	1
Rpl27	0.903864	69.0775	0.976	0.964	-0.012	1
Pfn1	0.904264	143.352	0.723	0.711	-0.012	1
Nhp2l1	0.907432	11.1894	0.487	0.472	-0.015	1
Ccdc124	0.909178	1.28569	0.104	0.103	-0.001	1
Tmed2	0.909909	0.68592	0.586	0.58	-0.006	1
Mcm6	0.909948	0.487992	0.133	0.134	0.001	1
Serf1	0.910589	-0.808968	0.493	0.484	-0.009	1
Ppp2r1a	0.911201	1.09944	0.321	0.321	0	1
Apoa1bp	0.912976	-0.274234	0.163	0.164	0.001	1
Wdr83os	0.918634	1.09058	0.215	0.216	0.001	1
Snrpb	0.918846	21.7606	0.553	0.539	-0.014	1
Capzb	0.920102	9.35664	0.304	0.3	-0.004	1
Cdc42	0.921683	26.0994	0.543	0.541	-0.002	1
Atp5c1	0.921706	14.2768	0.46	0.456	-0.004	1
Bax	0.922756	4.55467	0.2	0.2	0	1
Mbd3	0.927469	2.55717	0.288	0.289	0.001	1
Rassf1	0.929654	0.258961	0.166	0.163	-0.003	1
Rap1b	0.929747	3.29298	0.303	0.297	-0.006	1
Ngfrap1	0.931767	1.94831	0.499	0.493	-0.006	1
Celf1	0.931957	0.358922	0.42	0.42	0	1
Gm10320	0.932519	8.26234	0.21	0.211	0.001	1
Psma4	0.937193	4.00656	0.291	0.291	0	1
Ubl5	0.938091	6.39144	0.526	0.526	0	1
Erh	0.939539	29.1537	0.614	0.604	-0.01	1
Ndufs7	0.942252	0.446955	0.218	0.216	-0.002	1
Pdia3	0.942364	1.87915	0.447	0.445	-0.002	1
H2afy	0.942925	8.89256	0.372	0.367	-0.005	1
Abhd17a	0.944125	10.0423	0.142	0.142	0	1
Tle3	0.9446	0.430613	0.316	0.315	-0.001	1
Tead1	0.944891	-0.441148	0.273	0.276	0.003	1
Slc39a1	0.951287	3.12807	0.333	0.327	-0.006	1
mt-Nd5	0.955134	1.4677	0.53	0.527	-0.003	1
Srp9	0.956854	0.717486	0.416	0.415	-0.001	1
Tmbim6	0.957285	0.313389	0.312	0.307	-0.005	1
Ptpn12	0.958342	0.312295	0.151	0.151	0	1
P4hb	0.959047	2.87569	0.631	0.631	0	1
Ndufs2	0.959457	1.85856	0.275	0.275	0	1
Arhgdia	0.959806	15.2517	0.303	0.305	0.002	1
2810004N23Rik	0.959956	0.275276	0.127	0.127	0	1
Elk3	0.960326	7.5307	0.225	0.225	0	1
Fat1	0.961345	0.640485	0.259	0.254	-0.005	1
Denr	0.963982	0.635248	0.22	0.22	0	1
Ptp4a1	0.964972	-1.39058	0.513	0.51	-0.003	1
Ctdnep1	0.965162	0.360788	0.166	0.166	0	1
Lyar	0.966512	0.271864	0.174	0.174	0	1
Nudt21	0.967392	1.59844	0.277	0.277	0	1
Tpm3-rs7	0.967712	10.251	0.306	0.303	-0.003	1
Psip1	0.970494	1.44058	0.386	0.383	-0.003	1
Id1	0.972062	19.5701	0.557	0.569	0.012	1
Col11a1	0.972974	22.5972	0.572	0.578	0.006	1
Npc2	0.975964	1.6997	0.374	0.365	-0.009	1
Ybx1	0.976028	41.0581	0.794	0.782	-0.012	1
Psma5	0.976605	1.40657	0.339	0.339	0	1
Ranbp1	0.976608	22.5895	0.41	0.41	0	1
Ppp1r14b	0.979211	10.5186	0.237	0.238	0.001	1
Cd47	0.981852	1.93891	0.308	0.306	-0.002	1
Pcna	0.982011	7.71715	0.332	0.331	-0.001	1
Rhoj	0.982829	2.95402	0.128	0.128	0	1
Zfp503	0.984044	-1.04175	0.105	0.104	-0.001	1
H2afj	0.984694	1.43623	0.247	0.246	-0.001	1
Hes1	0.985911	10.0778	0.736	0.708	-0.028	1
Serbp1	0.985937	33.0053	0.779	0.777	-0.002	1
Prdx6	0.992427	14.5691	0.235	0.235	0	1
Lmnb1	0.993594	0.733165	0.24	0.238	-0.002	1
Srsf2	0.994378	5.79428	0.652	0.646	-0.006	1
Ftl1	0.994854	91.0741	0.99	0.99	0	1
Lsm14a	0.99509	0.349083	0.295	0.293	-0.002	1
Gtf2h5	0.998942	4.22554	0.314	0.312	-0.002	1
Cdc42bpa	0.999514	-0.491074	0.206	0.205	-0.001	1

## Sheet: Gdf.pos-vs-neg.Wt
gene	p-value	avg_logFC	% expressed in Gdf5-	% expressed in Gdf5+	percentage point difference	p_val_adj
Gdf5	0	-6.89256	0	1	1	adjusted p-value
Vim	4.10317e-79	54.1823	0.901	0.655	-0.246	6.81126e-75
Hs3st3a1	7.41702e-68	-3.03349	0.098	0.361	0.263	1.23123e-63
Tsc22d1	1.5851e-63	-16.627	0.913	0.981	0.068	2.63127e-59
Dkk3	2.70908e-62	-2.69864	0.229	0.529	0.3	4.49707e-58
Sox4	5.04762e-61	-3.64957	0.731	0.906	0.175	8.37905e-57
Creb5	1.15978e-60	-1.9628	0.593	0.845	0.252	1.92524e-56
Barx2	1.93625e-58	-0.368981	0.047	0.235	0.188	3.21418e-54
Cntfr	1.32859e-55	-2.6749	0.031	0.188	0.157	2.20546e-51
Tgfbi	2.90695e-55	5.70371	0.474	0.714	0.24	4.82553e-51
Sulf1	6.61081e-54	1.22952	0.316	0.61	0.294	1.0974e-49
C2cd4b	6.98298e-54	-0.491014	0.083	0.299	0.216	1.15917e-49
Atp1a2	1.61896e-52	-2.07376	0.061	0.249	0.188	2.68748e-48
Rpl41	3.30504e-50	148.232	1	1	0	5.48637e-46
Sfrp2	1.45595e-49	-8.01109	0.486	0.73	0.244	2.41688e-45
Zfhx3	7.34431e-49	11.6493	0.663	0.358	-0.305	1.21916e-44
Sorbs2	1.0584e-47	-1.01316	0.184	0.443	0.259	1.75694e-43
Dusp1	1.43116e-47	3.96116	0.365	0.629	0.264	2.37573e-43
Col1a2	7.48312e-47	33.4797	0.821	0.586	-0.235	1.2422e-42
Rpl27a	9.23683e-47	45.35	0.999	1	0.001	1.53331e-42
Rps25	3.49846e-46	31.3508	0.997	0.997	0	5.80745e-42
Rpl14	2.77816e-43	40.4894	0.999	1	0.001	4.61174e-39
Rpl22	3.63846e-43	13.5402	0.992	0.966	-0.026	6.03985e-39
Rpl11	2.22949e-42	45.6581	0.999	1	0.001	3.70096e-38
Rpl39	2.99205e-42	55.0878	0.999	1	0.001	4.9668e-38
Lmcd1	3.12998e-42	-0.568788	0.043	0.191	0.148	5.19576e-38
Sema3c	4.88288e-42	-1.60939	0.279	0.524	0.245	8.10559e-38
Rpl10a	6.72915e-42	36.3829	0.998	0.994	-0.004	1.11704e-37
Rps2	1.65367e-41	127.295	0.998	0.998	0	2.74509e-37
Rpl18a	5.16733e-41	57.3515	0.999	1	0.001	8.57777e-37
Rpl35	5.37168e-41	65.2254	0.999	0.992	-0.007	8.91699e-37
Rpl3	7.872e-41	40.3457	0.999	0.998	-0.001	1.30675e-36
Rplp2	2.39076e-40	46.4116	0.999	1	0.001	3.96867e-36
Osr1	2.42923e-40	-2.1257	0.125	0.333	0.208	4.03252e-36
Rpl37	4.62472e-40	26.6084	0.999	0.998	-0.001	7.67703e-36
Cdon	8.0907e-40	-0.928226	0.236	0.474	0.238	1.34306e-35
Rpl21	9.14041e-40	31.3679	0.999	0.997	-0.002	1.51731e-35
Rplp1	1.12433e-39	116.039	0.998	0.998	0	1.86638e-35
Rps28	7.79027e-39	22.3534	0.999	1	0.001	1.29318e-34
Rpl36	8.0214e-39	35.4656	0.997	0.998	0.001	1.33155e-34
Rpl23a	1.66029e-38	33.0455	0.999	1	0.001	2.75608e-34
Prss23	2.37078e-38	-0.630939	0.186	0.413	0.227	3.93549e-34
Rps24	3.89502e-38	86.9449	0.999	0.998	-0.001	6.46574e-34
Emp1	6.36796e-38	14.897	0.564	0.29	-0.274	1.05708e-33
Rps8	8.46482e-38	32.3534	1	1	0	1.40516e-33
Rps18	1.37678e-37	60.3525	1	1	0	2.28546e-33
Rps16	1.58433e-37	46.3524	0.999	0.998	-0.001	2.62999e-33
Rpl32	2.10806e-37	50.3526	0.999	1	0.001	3.49938e-33
Rpl13a	2.66945e-37	52.3528	0.999	1	0.001	4.43129e-33
Rpl4	6.17377e-37	29.3525	0.999	0.998	-0.001	1.02485e-32
Sbspon	7.68356e-37	-0.357648	0.109	0.296	0.187	1.27547e-32
Rrad	8.43234e-37	-4.59576	0.079	0.248	0.169	1.39977e-32
Enpp2	8.74172e-37	-1.39859	0.184	0.4	0.216	1.45113e-32
Rps20	2.18083e-36	38.3516	0.999	1	0.001	3.62018e-32
Mest	2.21279e-36	118.351	0.891	0.746	-0.145	3.67323e-32
Rpsa	2.78645e-36	64.3038	0.998	0.992	-0.006	4.62551e-32
Rpl13	3.38944e-36	65.6602	1	1	0	5.62646e-32
Rpl22l1	4.49391e-36	13.3528	0.996	0.989	-0.007	7.45989e-32
Rpl28	6.49867e-36	38.0033	0.998	0.998	0	1.07878e-31
Ifitm2	1.92582e-35	11.4879	0.908	0.782	-0.126	3.19686e-31
Rps5	7.58485e-35	49.3525	0.998	1	0.002	1.25909e-30
Rpl6	1.13956e-34	69.6282	0.999	1	0.001	1.89168e-30
Rpl19	1.6545e-34	38.3518	1	0.998	-0.002	2.74648e-30
Inhba	2.03161e-34	-0.990431	0.059	0.206	0.147	3.37248e-30
Rpl8	2.72905e-34	31.3501	0.999	1	0.001	4.53022e-30
Rplp0	2.87456e-34	68.3504	0.999	1	0.001	4.77177e-30
Rps19	6.23912e-34	65.35	0.999	1	0.001	1.03569e-29
Rps6	8.56081e-34	34.3457	0.999	1	0.001	1.42109e-29
Rpl10	2.06498e-33	46.3524	1	1	0	3.42786e-29
Rpl12	3.30928e-33	20.3636	0.992	0.987	-0.005	5.4934e-29
Rps17	3.80428e-33	37.3318	0.998	1	0.002	6.3151e-29
Rpl38	5.92689e-33	32.1611	0.999	0.997	-0.002	9.83863e-29
Rps26	6.59058e-33	25.4142	0.999	1	0.001	1.09404e-28
Rps4x	7.66504e-33	51.3525	0.999	1	0.001	1.2724e-28
Crabp1	9.45243e-33	6.35259	0.444	0.194	-0.25	1.5691e-28
Mn1	1.03964e-32	-1.82783	0.182	0.382	0.2	1.72581e-28
Lgals1	1.34605e-32	28.4078	0.968	0.921	-0.047	2.23445e-28
Rpl34	1.52202e-32	57.0344	0.998	1	0.002	2.52656e-28
Rps29	4.59481e-32	63.3525	1	1	0	7.62738e-28
Rps21	1.03631e-31	13.4304	0.996	0.989	-0.007	1.72027e-27
Robo1	1.14805e-31	-0.722197	0.23	0.447	0.217	1.90576e-27
Rps27a	1.77192e-31	68.7727	0.999	1	0.001	2.94138e-27
Rpl31	2.14164e-31	30.2266	0.999	0.998	-0.001	3.55513e-27
Rps15	2.34731e-31	41.3039	1	0.998	-0.002	3.89653e-27
Glis1	2.36806e-31	-0.376132	0.033	0.146	0.113	3.93097e-27
Disp1	2.38147e-31	-0.602639	0.131	0.314	0.183	3.95325e-27
Rps3	2.84353e-31	50.3343	0.999	1	0.001	4.72026e-27
Ccdc80	3.72606e-31	-0.920816	0.282	0.503	0.221	6.18527e-27
Sox9	3.88403e-31	-20.9708	0.515	0.722	0.207	6.4475e-27
Pamr1	4.00881e-31	-3.3817	0.126	0.306	0.18	6.65463e-27
Rps15a	4.75577e-31	61.3038	0.998	1	0.002	7.89458e-27
Rps12	7.4305e-31	40.0395	0.998	0.998	0	1.23346e-26
Rpl29	8.82344e-31	23.3558	0.998	1	0.002	1.46469e-26
Smoc1	1.25106e-30	-0.958288	0.082	0.235	0.153	2.07676e-26
Gli3	1.32955e-30	-1.2453	0.407	0.626	0.219	2.20706e-26
Spsb4	1.90991e-30	-0.497579	0.215	0.429	0.214	3.17044e-26
Rdh10	2.46305e-30	9.17942	0.238	0.435	0.197	4.08866e-26
Sec61g	2.49511e-30	7.0052	0.974	0.934	-0.04	4.14188e-26
Six1	2.76701e-30	-1.66282	0.197	0.396	0.199	4.59323e-26
Rps11	4.04397e-30	48.3341	0.999	1	0.001	6.71299e-26
Cdh11	4.1219e-30	4.33076	0.621	0.796	0.175	6.84236e-26
Rpl26	7.13998e-30	35.3524	0.999	1	0.001	1.18524e-25
Ackr3	1.48955e-29	-0.469245	0.09	0.246	0.156	2.47266e-25
Rpl18	2.08174e-29	18.3207	0.999	1	0.001	3.45568e-25
Dcx	2.46914e-29	-0.283105	0.054	0.183	0.129	4.09878e-25
Fau	5.03316e-29	47.1748	1	1	0	8.35505e-25
Tenm4	7.14046e-29	-1.00555	0.18	0.369	0.189	1.18532e-24
Rpl17	7.93528e-29	30.3549	0.999	1	0.001	1.31726e-24
Rpl35a	1.10635e-28	24.3525	0.999	1	0.001	1.83654e-24
Rpl7a	1.11726e-28	22.6015	0.994	0.985	-0.009	1.85464e-24
Col26a1	1.94053e-28	-1.29493	0.419	0.631	0.212	3.22128e-24
Rps13	3.15828e-28	14.419	0.999	0.998	-0.001	5.24274e-24
Cd24a	3.31366e-28	29.1694	0.869	0.783	-0.086	5.50068e-24
Gas1	7.77947e-28	2.52369	0.766	0.922	0.156	1.29139e-23
Rpl23	8.47529e-28	27.0457	0.999	1	0.001	1.4069e-23
Ppia	9.92766e-28	66.35	0.998	0.992	-0.006	1.64799e-23
Pbx1	1.06206e-27	-4.49466	0.281	0.487	0.206	1.76302e-23
Cox4i1	1.08028e-27	17.3428	0.986	0.948	-0.038	1.79327e-23
Rps23	3.52855e-27	60.3525	0.999	1	0.001	5.85739e-23
Rcan1	5.7847e-27	-2.44762	0.187	0.366	0.179	9.6026e-23
Pcolce	5.80009e-27	5.40399	0.518	0.288	-0.23	9.62816e-23
Atp5e	7.04981e-27	10.687	0.929	0.833	-0.096	1.17027e-22
Tmsb10	9.33007e-27	194.352	0.988	0.966	-0.022	1.54879e-22
Rps9	1.01403e-26	34.0271	0.999	1	0.001	1.68329e-22
Rpl37a	1.1182e-26	66.3525	0.999	0.998	-0.001	1.85621e-22
Rbm3	2.25552e-26	23.0222	0.94	0.901	-0.039	3.74416e-22
Ptma	3.54841e-26	75.3525	1	1	0	5.89036e-22
Hs3st3b1	4.56038e-26	-0.383642	0.08	0.22	0.14	7.57023e-22
Rps14	1.24587e-25	50.3518	0.999	1	0.001	2.06815e-21
Npm1	1.25005e-25	26.6627	0.998	0.997	-0.001	2.07508e-21
Rps27	2.50541e-25	13.4795	1	1	0	4.15897e-21
Rpl15	4.31632e-25	17.353	0.995	0.994	-0.001	7.16509e-21
Igfbp7	4.34355e-25	0.434471	0.136	0.303	0.167	7.2103e-21
Rpl36a	5.00934e-25	26.2384	0.998	0.998	0	8.31551e-21
Sox5	6.46975e-25	-1.32781	0.289	0.498	0.209	1.07398e-20
Fgfr2	7.3444e-25	-1.06319	0.294	0.498	0.204	1.21917e-20
Wdr89	1.031e-24	4.85315	0.952	0.908	-0.044	1.71146e-20
Eef1a1	1.59066e-24	79.3592	1	1	0	2.6405e-20
Naca	3.21505e-24	16.8775	0.996	0.995	-0.001	5.33698e-20
Serf2	3.54235e-24	11.3898	0.983	0.945	-0.038	5.8803e-20
Pdlim3	4.01255e-24	-1.51072	0.085	0.223	0.138	6.66083e-20
Rpl30	5.14518e-24	6.89562	0.996	0.99	-0.006	8.541e-20
Atp5d	5.56207e-24	4.81322	0.858	0.728	-0.13	9.23304e-20
Scrg1	5.91232e-24	-0.334792	0.036	0.133	0.097	9.81446e-20
Hsp90ab1	1.12334e-23	27.3326	1	1	0	1.86475e-19
2010107E04Rik	1.44548e-23	9.14895	0.894	0.777	-0.117	2.39949e-19
Rpl24	1.74366e-23	26.6656	0.999	0.998	-0.001	2.89447e-19
Atf3	2.59786e-23	-15.6404	0.155	0.317	0.162	4.31245e-19
Shfm1	3.37301e-23	24.7621	0.918	0.837	-0.081	5.5992e-19
Sepw1	5.62569e-23	12.4622	0.961	0.913	-0.048	9.33864e-19
Ier3	5.89065e-23	3.26781	0.382	0.547	0.165	9.77847e-19
Rps10	8.08114e-23	34.3342	0.999	1	0.001	1.34147e-18
Atp5g1	1.4359e-22	6.50992	0.723	0.552	-0.171	2.38359e-18
Gm10076	2.49592e-22	3.11196	0.889	0.791	-0.098	4.14322e-18
Hspa8	2.7303e-22	55.0991	0.996	0.997	0.001	4.5323e-18
Eef1b2	5.27219e-22	14.084	0.98	0.968	-0.012	8.75184e-18
Rpl27	6.26491e-22	6.04549	0.996	0.997	0.001	1.03997e-17
Man1a	6.44231e-22	-0.381613	0.084	0.21	0.126	1.06942e-17
mt-Co3	6.75015e-22	39.3525	1	1	0	1.12053e-17
Prkca	7.54182e-22	-1.23312	0.207	0.374	0.167	1.25194e-17
Tmem258	3.16007e-21	3.22957	0.767	0.62	-0.147	5.24571e-17
Tceb2	3.40679e-21	15.4193	0.954	0.885	-0.069	5.65527e-17
Snrpd2	3.68127e-21	7.31095	0.804	0.663	-0.141	6.11091e-17
Eef1g	3.83138e-21	14.4194	0.996	0.995	-0.001	6.36008e-17
Rps7	4.63747e-21	28.6657	0.999	0.998	-0.001	7.6982e-17
Rpl9	8.64113e-21	51.2036	0.999	1	0.001	1.43443e-16
mt-Atp6	1.12717e-20	24.4034	1	1	0	1.8711e-16
Snrpf	1.19921e-20	5.45991	0.916	0.835	-0.081	1.99069e-16
Snrpg	1.48925e-20	20.1564	0.975	0.94	-0.035	2.47215e-16
Eya2	1.59666e-20	-0.374267	0.035	0.123	0.088	2.65045e-16
Twist2	1.7388e-20	4.168	0.289	0.112	-0.177	2.88641e-16
Txn1	1.96833e-20	6.58663	0.833	0.722	-0.111	3.26743e-16
Rps12-ps3	3.36145e-20	5.26164	0.961	0.914	-0.047	5.58001e-16
Serpinh1	4.1378e-20	17.9478	0.987	0.958	-0.029	6.86874e-16
Eef1d	4.23003e-20	4.44993	0.813	0.702	-0.111	7.02185e-16
Mef2c	5.69518e-20	7.61667	0.466	0.299	-0.167	9.45399e-16
Nrp1	5.69999e-20	1.21603	0.149	0.298	0.149	9.46198e-16
Col9a2	6.4792e-20	29.2154	0.457	0.654	0.197	1.07555e-15
Btf3	7.0539e-20	10.3345	0.991	0.982	-0.009	1.17095e-15
Cyr61	1.04371e-19	18.5559	0.755	0.618	-0.137	1.73256e-15
Rpl6l	1.0687e-19	9.07774	0.974	0.956	-0.018	1.77404e-15
Col2a1	1.158e-19	178.167	0.545	0.765	0.22	1.92227e-15
Tm4sf1	1.78203e-19	7.39667	0.045	0.139	0.094	2.95816e-15
Gabarap	1.93579e-19	4.03914	0.918	0.83	-0.088	3.21341e-15
Ybx1	2.1484e-19	25.3451	0.977	0.977	0	3.56634e-15
Rpl23a-ps3	2.236e-19	1.44763	0.897	0.816	-0.081	3.71176e-15
Dlgap1	2.24444e-19	-0.565952	0.062	0.168	0.106	3.72577e-15
Epha7	2.85095e-19	-0.27543	0.244	0.403	0.159	4.73258e-15
Kcnk2	4.23816e-19	10.0182	0.233	0.078	-0.155	7.03535e-15
Prrx1	4.29124e-19	5.51513	0.645	0.487	-0.158	7.12346e-15
Hmgn2	5.04567e-19	-4.95401	0.878	0.761	-0.117	8.37581e-15
Tmem256	6.39154e-19	2.14461	0.651	0.485	-0.166	1.061e-14
Tcp11l2	1.75535e-18	-0.742939	0.149	0.288	0.139	2.91389e-14
Stc1	1.92055e-18	-1.73863	0.103	0.227	0.124	3.18812e-14
mt-Nd1	3.21619e-18	40.3521	0.999	1	0.001	5.33888e-14
Angptl1	3.35636e-18	-1.91379	0.2	0.356	0.156	5.57155e-14
Hint1	3.52779e-18	16.0827	0.918	0.848	-0.07	5.85613e-14
Gm8730	1.29352e-17	4.40029	0.974	0.935	-0.039	2.14724e-13
Cox6b1	1.74028e-17	9.22487	0.864	0.749	-0.115	2.88887e-13
Tagln2	1.76977e-17	16.4418	0.25	0.398	0.148	2.93781e-13
Sox11	2.02007e-17	2.66911	0.891	0.951	0.06	3.35332e-13
Fkbp1a	2.54866e-17	47.2668	0.823	0.714	-0.109	4.23078e-13
Smoc2	2.65062e-17	6.4831	0.324	0.485	0.161	4.40003e-13
Nfkbiz	2.75918e-17	0.963403	0.151	0.29	0.139	4.58024e-13
Eif5a	2.93967e-17	14.1911	0.929	0.893	-0.036	4.87986e-13
Hmgb1	3.54758e-17	25.2975	0.982	0.948	-0.034	5.88898e-13
Igfbp4	6.21817e-17	45.3525	0.948	0.976	0.028	1.03222e-12
Bgn	8.9038e-17	6.02946	0.82	0.714	-0.106	1.47803e-12
Rps3a1	1.05952e-16	20.3066	0.999	1	0.001	1.7588e-12
Tuba1b	1.08826e-16	23.3525	0.92	0.859	-0.061	1.80652e-12
S100a6	1.29989e-16	4.90042	0.238	0.089	-0.149	2.15781e-12
Cox5b	1.36543e-16	3.67561	0.756	0.638	-0.118	2.26661e-12
Ndrg2	1.88533e-16	-0.29473	0.194	0.341	0.147	3.12965e-12
Pthlh	2.37189e-16	-3.29066	0.036	0.113	0.077	3.93734e-12
Sec61b	2.4566e-16	11.3867	0.898	0.84	-0.058	4.07795e-12
Tnfaip8	2.63666e-16	-0.861427	0.314	0.477	0.163	4.37685e-12
Eif2s2	2.74082e-16	9.76262	0.874	0.796	-0.078	4.54977e-12
Atp5o	3.25664e-16	4.23365	0.77	0.621	-0.149	5.40602e-12
mt-Cytb	4.69421e-16	17.3525	0.999	1	0.001	7.79238e-12
Crabp2	4.73337e-16	1.97502	0.628	0.455	-0.173	7.85739e-12
Atp5g2	5.28931e-16	14.8695	0.902	0.848	-0.054	8.78025e-12
Eif4a1	5.38116e-16	12.1564	0.956	0.948	-0.008	8.93272e-12
Hmga2	6.18364e-16	1.02189	0.233	0.091	-0.142	1.02648e-11
Gnb2l1	6.74571e-16	13.4899	0.994	0.992	-0.002	1.11979e-11
Ndufa2	6.76936e-16	0.744628	0.845	0.733	-0.112	1.12371e-11
Phlda1	6.79187e-16	34.3378	0.393	0.547	0.154	1.12745e-11
Cox8a	7.27699e-16	18.3796	0.94	0.903	-0.037	1.20798e-11
Runx2	7.97918e-16	0.988495	0.129	0.018	-0.111	1.32454e-11
Csrnp1	8.23433e-16	-0.830271	0.269	0.414	0.145	1.3669e-11
Prrx2	8.36758e-16	3.43639	0.469	0.294	-0.175	1.38902e-11
Lsm4	9.3075e-16	4.34375	0.604	0.448	-0.156	1.54505e-11
Rps26-ps1	1.23333e-15	3.13333	0.864	0.754	-0.11	2.04733e-11
Eif1a	1.73972e-15	-1.28726	0.574	0.434	-0.14	2.88793e-11
Chadl	1.78138e-15	-0.346611	0.234	0.382	0.148	2.95709e-11
mt-Co2	1.81918e-15	18.3943	0.999	1	0.001	3.01983e-11
Hspe1	2.37308e-15	6.98841	0.9	0.824	-0.076	3.9393e-11
Sms	2.44845e-15	6.04736	0.526	0.38	-0.146	4.06442e-11
Ost4	2.4886e-15	3.6287	0.655	0.521	-0.134	4.13108e-11
Sema3a	2.51547e-15	-0.799216	0.138	0.264	0.126	4.17568e-11
Gnas	2.67258e-15	128.938	0.997	0.994	-0.003	4.43649e-11
Eif3f	2.76604e-15	3.38298	0.989	0.977	-0.012	4.59163e-11
Ftl1	3.14189e-15	83.3525	0.998	1	0.002	5.21554e-11
Tomm7	3.3506e-15	6.05245	0.832	0.727	-0.105	5.562e-11
Igf1	3.55928e-15	-5.82245	0.15	0.277	0.127	5.9084e-11
2700094K13Rik	3.89187e-15	8.06851	0.67	0.524	-0.146	6.46051e-11
Ran	3.95675e-15	25.1526	0.835	0.761	-0.074	6.56821e-11
Ier2	4.22117e-15	10.2771	0.921	0.869	-0.052	7.00714e-11
Gm10073	6.15226e-15	8.66063	0.714	0.597	-0.117	1.02128e-10
Eif3k	7.03839e-15	2.92255	0.944	0.892	-0.052	1.16837e-10
Pde12	7.66889e-15	1.55774	0.312	0.162	-0.15	1.27304e-10
Batf3	9.50129e-15	1.30649	0.249	0.107	-0.142	1.57721e-10
Nenf	1.09537e-14	0.990603	0.664	0.518	-0.146	1.81832e-10
Aprt	1.14033e-14	7.32426	0.631	0.479	-0.152	1.89294e-10
Pfdn5	1.40621e-14	-2.30863	0.959	0.905	-0.054	2.33431e-10
Pabpc1	1.49475e-14	0.884773	0.975	0.951	-0.024	2.48128e-10
Tnc	1.76173e-14	2.36391	0.233	0.097	-0.136	2.92447e-10
Stmn1	2.21007e-14	7.35494	0.78	0.655	-0.125	3.66871e-10
Rps27rt	2.94183e-14	4.97196	0.975	0.951	-0.024	4.88344e-10
Spry2	2.9622e-14	8.9848	0.338	0.484	0.146	4.91725e-10
Eif3i	3.09104e-14	4.86665	0.811	0.723	-0.088	5.13112e-10
Dusp14	3.31835e-14	-2.88573	0.082	0.18	0.098	5.50847e-10
Gm12840	3.46841e-14	-2.84326	0.057	0.141	0.084	5.75756e-10
Ppp1ca	3.56203e-14	5.54515	0.76	0.634	-0.126	5.91296e-10
Sh3bgrl3	7.82302e-14	14.895	0.641	0.495	-0.146	1.29862e-09
Por	8.00283e-14	-0.848581	0.28	0.424	0.144	1.32847e-09
Siva1	8.43978e-14	1.47264	0.598	0.448	-0.15	1.401e-09
Anapc13	9.45195e-14	0.376765	0.474	0.319	-0.155	1.56902e-09
Nnat	9.6859e-14	7.29948	0.667	0.516	-0.151	1.60786e-09
Ndufa3	1.01091e-13	1.31369	0.717	0.583	-0.134	1.67811e-09
Rpl9-ps6	1.24291e-13	3.05542	0.855	0.782	-0.073	2.06323e-09
mt-Nd4	1.36824e-13	15.6525	0.999	0.998	-0.001	2.27128e-09
Uqcc2	1.44308e-13	1.06545	0.429	0.275	-0.154	2.39551e-09
Tubb2b	1.73841e-13	3.28458	0.376	0.231	-0.145	2.88576e-09
Fxyd6	1.78209e-13	-1.30898	0.436	0.273	-0.163	2.95827e-09
Pth1r	1.87609e-13	6.49831	0.295	0.157	-0.138	3.11431e-09
Col8a1	1.98572e-13	-1.72367	0.105	0.21	0.105	3.2963e-09
Anp32b	2.09452e-13	7.21997	0.828	0.741	-0.087	3.4769e-09
Oaz1	2.1887e-13	11.3036	0.993	0.994	0.001	3.63323e-09
Atp5j	2.18961e-13	8.14614	0.886	0.799	-0.087	3.63475e-09
Ptms	2.27237e-13	5.54477	0.829	0.731	-0.098	3.77214e-09
Lsm6	2.87147e-13	2.57809	0.454	0.309	-0.145	4.76664e-09
Uqcrh	3.08833e-13	0.390701	0.972	0.94	-0.032	5.12663e-09
Park7	3.75416e-13	4.19625	0.742	0.631	-0.111	6.23191e-09
Ctsb	4.34711e-13	18.3017	0.658	0.77	0.112	7.2162e-09
Col1a1	4.39317e-13	62.6657	0.858	0.778	-0.08	7.29267e-09
Myl6	4.75141e-13	25.7297	0.883	0.811	-0.072	7.88734e-09
Dnajb9	5.72977e-13	-0.439948	0.398	0.539	0.141	9.51142e-09
Calm3	6.18502e-13	0.698722	0.476	0.325	-0.151	1.02671e-08
Ebf1	7.5265e-13	4.47913	0.57	0.419	-0.151	1.2494e-08
Uba52	7.62847e-13	5.65112	0.847	0.757	-0.09	1.26633e-08
Grin3a	8.04467e-13	-0.286721	0.087	0.181	0.094	1.33542e-08
Mrfap1	8.78078e-13	6.09595	0.94	0.914	-0.026	1.45761e-08
Cox7a2	1.12198e-12	5.17599	0.867	0.825	-0.042	1.86248e-08
Srsf2	1.13384e-12	3.86649	0.916	0.843	-0.073	1.88218e-08
Cox6c	1.24267e-12	7.87679	0.927	0.883	-0.044	2.06284e-08
Erh	1.26917e-12	12.0162	0.917	0.888	-0.029	2.10683e-08
Fbxo7	1.37839e-12	-0.281962	0.101	0.199	0.098	2.28812e-08
Gm10036	1.50643e-12	-0.60369	0.752	0.631	-0.121	2.50068e-08
Tnfrsf12a	1.63984e-12	10.2074	0.26	0.401	0.141	2.72214e-08
Ubl5	1.86524e-12	1.86585	0.77	0.663	-0.107	3.09629e-08
Tbca	1.98913e-12	1.38323	0.855	0.769	-0.086	3.30195e-08
Ebf2	2.20827e-12	1.5403	0.231	0.107	-0.124	3.66572e-08
Selm	2.31558e-12	1.86263	0.55	0.408	-0.142	3.84386e-08
Chd3	2.43074e-12	2.13373	0.748	0.61	-0.138	4.03502e-08
Atp5j2	2.49672e-12	3.40019	0.798	0.71	-0.088	4.14455e-08
Limd2	2.63324e-12	1.32829	0.475	0.33	-0.145	4.37118e-08
Tns3	2.7156e-12	1.95351	0.517	0.369	-0.148	4.5079e-08
Snrpe	2.87636e-12	8.35778	0.893	0.828	-0.065	4.77476e-08
Cox6a1	3.03842e-12	3.15215	0.788	0.706	-0.082	5.04377e-08
2700060E02Rik	3.06356e-12	1.39879	0.905	0.853	-0.052	5.0855e-08
Nell2	3.428e-12	-0.59575	0.049	0.121	0.072	5.69048e-08
Pid1	3.849e-12	-1.48537	0.227	0.348	0.121	6.38934e-08
Banf1	3.89064e-12	1.53647	0.574	0.429	-0.145	6.45847e-08
Dynll1	3.89265e-12	19.1073	0.954	0.901	-0.053	6.46179e-08
Gpx1	4.01798e-12	59.5858	0.655	0.523	-0.132	6.66984e-08
Nedd4	4.41191e-12	5.78523	0.894	0.82	-0.074	7.32377e-08
Rspo3	4.54254e-12	16.7611	0.215	0.097	-0.118	7.54062e-08
Rpl5	4.72633e-12	12.3168	0.995	0.998	0.003	7.84571e-08
Dpysl3	5.51636e-12	1.39011	0.259	0.134	-0.125	9.15715e-08
Rpl10-ps3	6.97658e-12	2.64198	0.878	0.84	-0.038	1.15811e-07
H3f3a	7.39979e-12	24.3525	0.998	0.998	0	1.22837e-07
Osr2	7.67621e-12	0.504452	0.166	0.278	0.112	1.27425e-07
Fmod	7.95736e-12	-0.633971	0.178	0.298	0.12	1.32092e-07
Tspan13	8.37251e-12	0.635337	0.087	0.175	0.088	1.38984e-07
Gdi2	8.5225e-12	4.0498	0.817	0.738	-0.079	1.41474e-07
Tma7	9.13208e-12	2.67709	0.866	0.769	-0.097	1.51593e-07
Gm9843	9.5469e-12	5.177	0.952	0.922	-0.03	1.58479e-07
Trmt112	9.72646e-12	0.758506	0.72	0.61	-0.11	1.61459e-07
Tubb5	1.00865e-11	21.3534	0.988	0.982	-0.006	1.67436e-07
Prdx1	1.0422e-11	12.2523	0.919	0.896	-0.023	1.73005e-07
Pfn1	1.15896e-11	41.1137	0.694	0.597	-0.097	1.92387e-07
Actg1	1.20864e-11	46.3523	0.995	0.998	0.003	2.00634e-07
Snhg18	1.36198e-11	1.32609	0.516	0.371	-0.145	2.26088e-07
Gltscr2	1.4766e-11	-1.37337	0.836	0.738	-0.098	2.45115e-07
Adgrl3	1.68698e-11	-1.10985	0.253	0.372	0.119	2.80038e-07
Atp5k	1.7824e-11	3.83841	0.726	0.602	-0.124	2.95879e-07
Ahnak	1.87667e-11	0.63713	0.466	0.32	-0.146	3.11527e-07
Tcf4	2.02952e-11	2.75518	0.863	0.905	0.042	3.369e-07
Ctsl	2.06182e-11	1.57728	0.547	0.654	0.107	3.42262e-07
Adgrg2	2.27646e-11	-0.427775	0.145	0.251	0.106	3.77892e-07
Ltbp3	3.07495e-11	-0.497806	0.289	0.411	0.122	5.10442e-07
Srsf3	3.09867e-11	-5.53785	0.885	0.801	-0.084	5.14379e-07
Emp3	3.15068e-11	6.80645	0.537	0.398	-0.139	5.23013e-07
Atp5c1	3.26539e-11	3.11202	0.86	0.785	-0.075	5.42055e-07
Ngfrap1	3.49727e-11	5.24567	0.79	0.706	-0.084	5.80546e-07
Slc25a4	3.52196e-11	6.35692	0.932	0.88	-0.052	5.84646e-07
Cct5	4.53488e-11	9.94966	0.785	0.697	-0.088	7.5279e-07
Cnn2	4.62514e-11	0.753707	0.479	0.335	-0.144	7.67773e-07
Trps1	5.18821e-11	0.512923	0.555	0.676	0.121	8.61244e-07
Cytl1	5.20111e-11	65.0392	0.207	0.1	-0.107	8.63384e-07
Rin2	5.559e-11	-0.405019	0.191	0.299	0.108	9.22794e-07
Lhfp	5.91093e-11	-0.897873	0.481	0.595	0.114	9.81215e-07
Ppib	6.17344e-11	4.36418	0.923	0.864	-0.059	1.02479e-06
Ywhaq	6.41754e-11	6.64191	0.871	0.83	-0.041	1.06531e-06
Nr2f2	7.47231e-11	0.812632	0.3	0.173	-0.127	1.2404e-06
Tnfaip6	9.87986e-11	2.397	0.27	0.392	0.122	1.64006e-06
Col4a1	1.09057e-10	25.6669	0.207	0.095	-0.112	1.81035e-06
Hnrnpd	1.37633e-10	2.64539	0.629	0.511	-0.118	2.2847e-06
Plagl1	1.37767e-10	5.58784	0.318	0.46	0.142	2.28693e-06
Runx1t1	1.56045e-10	1.89054	0.37	0.502	0.132	2.59034e-06
Ppdpf	1.64503e-10	0.703172	0.637	0.497	-0.14	2.73074e-06
Uqcr10	1.68963e-10	8.07567	0.689	0.573	-0.116	2.80478e-06
Sumo2	1.75172e-10	20.9818	0.968	0.971	0.003	2.90786e-06
Nucks1	1.95919e-10	0.497809	0.533	0.414	-0.119	3.25225e-06
Sulf2	1.97352e-10	-0.871421	0.468	0.589	0.121	3.27604e-06
Sfrp1	2.07491e-10	-0.589965	0.075	0.154	0.079	3.44435e-06
Cxcl14	2.07904e-10	19.3751	0.435	0.304	-0.131	3.4512e-06
Chchd2	2.3559e-10	16.8406	0.973	0.953	-0.02	3.91079e-06
Crip1	2.71718e-10	16.4951	0.232	0.121	-0.111	4.51051e-06
Fam134b	2.80975e-10	0.457982	0.041	0.102	0.061	4.66418e-06
Clta	2.81266e-10	9.34911	0.87	0.814	-0.056	4.66902e-06
Nhp2l1	2.88442e-10	2.8945	0.845	0.769	-0.076	4.78813e-06
Alcam	2.99066e-10	-0.951838	0.336	0.448	0.112	4.96449e-06
Eif3l	3.04652e-10	0.8632	0.651	0.542	-0.109	5.05722e-06
Tcp1	3.3884e-10	5.04146	0.831	0.748	-0.083	5.62475e-06
Serbp1	3.45426e-10	13.6569	0.927	0.869	-0.058	5.73407e-06
Atp5l	3.52839e-10	8.5485	0.919	0.885	-0.034	5.85713e-06
Impdh2	3.59442e-10	1.59244	0.67	0.57	-0.1	5.96673e-06
Uqcr11	3.65782e-10	3.53228	0.553	0.439	-0.114	6.07199e-06
Zfp36	3.69097e-10	9.32893	0.503	0.375	-0.128	6.12701e-06
P4hb	3.90698e-10	5.06819	0.756	0.657	-0.099	6.48558e-06
Hn1l	4.20123e-10	2.63559	0.301	0.184	-0.117	6.97404e-06
Atp5a1	4.39231e-10	0.381941	0.936	0.903	-0.033	7.29123e-06
Egr1	4.73641e-10	1.35246	0.94	0.908	-0.032	7.86244e-06
Mettl9	5.20719e-10	7.99526	0.727	0.639	-0.088	8.64393e-06
H19	5.31255e-10	62.4474	0.97	0.984	0.014	8.81883e-06
Cbfb	5.47028e-10	1.15057	0.584	0.484	-0.1	9.08066e-06
Ndufa11	5.5786e-10	18.8296	0.583	0.466	-0.117	9.26047e-06
Parm1	6.14697e-10	0.276884	0.101	0.186	0.085	1.0204e-05
Prmt1	6.32654e-10	4.43442	0.707	0.584	-0.123	1.05021e-05
Adamts1	6.35108e-10	-2.10246	0.255	0.377	0.122	1.05428e-05
Foxf2	6.542e-10	-3.51711	0.16	0.065	-0.095	1.08597e-05
Msmo1	6.9321e-10	5.01175	0.54	0.422	-0.118	1.15073e-05
Ift57	7.41755e-10	-0.257647	0.159	0.257	0.098	1.23131e-05
Sept6	7.56772e-10	0.401248	0.383	0.252	-0.131	1.25624e-05
Cpe	7.98137e-10	31.8928	0.546	0.672	0.126	1.32491e-05
Hmgn1	8.09229e-10	8.73324	0.955	0.927	-0.028	1.34332e-05
Ndufs5	8.15438e-10	3.0399	0.591	0.468	-0.123	1.35363e-05
Rpl36al	9.49554e-10	10.3707	0.919	0.885	-0.034	1.57626e-05
Cox7b	9.93153e-10	3.65301	0.769	0.683	-0.086	1.64863e-05
Ndufa13	1.01244e-09	1.01417	0.721	0.62	-0.101	1.68065e-05
Knstrn	1.0408e-09	1.32027	0.13	0.044	-0.086	1.72773e-05
Pcdh7	1.06185e-09	-0.435606	0.124	0.214	0.09	1.76267e-05
Sf3b5	1.11504e-09	2.32305	0.474	0.359	-0.115	1.85097e-05
Malat1	1.16846e-09	Inf	0.997	1	0.003	1.93964e-05
Srsf9	1.19219e-09	0.931814	0.544	0.416	-0.128	1.97903e-05
Hs6st2	1.2284e-09	0.446831	0.288	0.178	-0.11	2.03915e-05
Pomp	1.26733e-09	12.0551	0.701	0.602	-0.099	2.10377e-05
Atp5f1	1.28095e-09	2.91055	0.829	0.754	-0.075	2.12638e-05
S100a10	1.31493e-09	11.8645	0.454	0.327	-0.127	2.18278e-05
Fdps	1.35274e-09	6.69083	0.463	0.348	-0.115	2.24554e-05
Thsd7a	1.48093e-09	0.782225	0.063	0.133	0.07	2.45835e-05
Mia	1.53085e-09	3.37589	0.459	0.644	0.185	2.54121e-05
Fth1	1.57241e-09	161.352	0.96	0.919	-0.041	2.61021e-05
Tkt	1.59193e-09	0.914395	0.583	0.479	-0.104	2.64261e-05
Cfl1	1.81298e-09	38.1929	0.977	0.961	-0.016	3.00954e-05
Col9a1	1.82605e-09	39.9931	0.34	0.505	0.165	3.03125e-05
Atp5h	1.95851e-09	4.15043	0.857	0.777	-0.08	3.25112e-05
Hnrnpa1	2.05323e-09	4.7074	0.988	0.989	0.001	3.40837e-05
Uqcrb	2.15173e-09	6.32586	0.816	0.722	-0.094	3.57187e-05
Fjx1	2.27506e-09	-3.8676	0.188	0.29	0.102	3.7766e-05
Poc1a	2.4271e-09	-1.14731	0.074	0.146	0.072	4.02899e-05
Pcbp1	2.51945e-09	1.55616	0.798	0.704	-0.094	4.18229e-05
Uqcrq	2.62369e-09	3.94556	0.59	0.482	-0.108	4.35532e-05
Ets1	2.6261e-09	-0.55265	0.155	0.251	0.096	4.35932e-05
Fundc2	2.831e-09	0.880003	0.695	0.592	-0.103	4.69946e-05
Nedd8	3.22715e-09	4.40662	0.803	0.746	-0.057	5.35706e-05
Lsm7	3.39891e-09	0.367752	0.574	0.45	-0.124	5.64219e-05
Nav2	3.44176e-09	-0.586862	0.078	0.15	0.072	5.71333e-05
Mdk	3.5294e-09	12.3465	0.982	0.976	-0.006	5.8588e-05
Nme1	3.60416e-09	6.103	0.632	0.537	-0.095	5.98291e-05
Atpif1	3.66906e-09	4.36004	0.8	0.714	-0.086	6.09065e-05
Ntm	3.76282e-09	2.13613	0.117	0.039	-0.078	6.24628e-05
Ndufb5	3.80983e-09	0.952161	0.814	0.736	-0.078	6.32432e-05
Mrpl52	3.95055e-09	-0.868721	0.768	0.675	-0.093	6.55791e-05
Tceb1	4.13801e-09	1.247	0.706	0.615	-0.091	6.8691e-05
Acan	4.19635e-09	16.6838	0.174	0.291	0.117	6.96594e-05
Grb10	4.2158e-09	4.59617	0.759	0.665	-0.094	6.99823e-05
Cenpw	4.37728e-09	3.30328	0.223	0.12	-0.103	7.26628e-05
Tgfb2	4.57891e-09	1.20762	0.406	0.508	0.102	7.60099e-05
Hnrnpa3	4.81962e-09	9.20916	0.85	0.79	-0.06	8.00057e-05
Swi5	5.0185e-09	6.90041	0.779	0.696	-0.083	8.33071e-05
Polr2f	5.24549e-09	0.568459	0.569	0.46	-0.109	8.70752e-05
Txndc17	5.29016e-09	0.855514	0.554	0.424	-0.13	8.78167e-05
Rbx1	5.31331e-09	4.03577	0.741	0.639	-0.102	8.82009e-05
Lhx9	5.84283e-09	-0.360908	0.188	0.288	0.1	9.6991e-05
Msx1	6.24647e-09	3.32598	0.279	0.383	0.104	0.000103691
Cct2	6.41335e-09	3.61293	0.726	0.646	-0.08	0.000106462
Pebp1	6.56536e-09	5.8558	0.925	0.875	-0.05	0.000108985
Cd63	7.25621e-09	4.44639	0.936	0.968	0.032	0.000120453
Fkbp9	7.70246e-09	4.17697	0.617	0.51	-0.107	0.000127861
Mthfd2	7.94787e-09	1.16192	0.217	0.12	-0.097	0.000131935
Ranbp1	7.98793e-09	13.3039	0.686	0.607	-0.079	0.0001326
Errfi1	8.33919e-09	15.2353	0.25	0.351	0.101	0.000138431
Tspan4	9.05151e-09	9.66407	0.17	0.081	-0.089	0.000150255
Prelid1	9.30718e-09	9.64868	0.659	0.555	-0.104	0.000154499
Gnai2	9.33592e-09	25.7345	0.793	0.691	-0.102	0.000154976
Prdm16	1.06057e-08	-0.460375	0.219	0.322	0.103	0.000176054
Cux1	1.0999e-08	-0.424886	0.357	0.456	0.099	0.000182584
Romo1	1.10217e-08	1.35233	0.693	0.6	-0.093	0.00018296
Cpm	1.10669e-08	-0.310987	0.063	0.128	0.065	0.00018371
Stk26	1.13982e-08	0.917396	0.144	0.06	-0.084	0.000189211
Ostc	1.18116e-08	3.61844	0.736	0.629	-0.107	0.000196073
Atp5b	1.19127e-08	19.4003	0.928	0.908	-0.02	0.00019775
Tmem59	1.20755e-08	-2.24693	0.724	0.799	0.075	0.000200454
Vdac1	1.26702e-08	1.07223	0.731	0.67	-0.061	0.000210326
Junb	1.29047e-08	15.4995	0.86	0.785	-0.075	0.000214218
Tax1bp3	1.33825e-08	0.898024	0.395	0.505	0.11	0.000222149
Rpl13-ps3	1.37356e-08	1.66412	0.778	0.704	-0.074	0.000228011
Ndufb11	1.53557e-08	4.29748	0.707	0.628	-0.079	0.000254904
Lef1	1.64192e-08	0.751263	0.111	0.037	-0.074	0.000272558
Tspan12	1.68409e-08	-0.32546	0.186	0.282	0.096	0.000279558
Mrpl23	1.68818e-08	1.21266	0.431	0.317	-0.114	0.000280237
Fam104a	1.7657e-08	1.90697	0.586	0.492	-0.094	0.000293106
Tmem176a	1.84864e-08	0.41901	0.329	0.217	-0.112	0.000306874
Lrrc59	1.88711e-08	1.59822	0.47	0.372	-0.098	0.00031326
Ywhae	1.94557e-08	10.3545	0.926	0.913	-0.013	0.000322965
Lmna	2.28148e-08	14.5885	0.676	0.574	-0.102	0.000378725
Snrpd1	2.31625e-08	6.13715	0.682	0.594	-0.088	0.000384498
Timm13	2.57525e-08	0.793402	0.57	0.461	-0.109	0.000427492
Gm11808	2.79917e-08	6.2116	0.809	0.743	-0.066	0.000464663
Nsa2	2.84254e-08	0.994746	0.729	0.631	-0.098	0.000471861
Myeov2	2.95593e-08	0.80452	0.744	0.68	-0.064	0.000490685
Wdr1	2.98682e-08	6.51759	0.414	0.524	0.11	0.000495811
Ptrf	2.99147e-08	0.620005	0.273	0.168	-0.105	0.000496584
Fis1	3.39707e-08	0.596978	0.615	0.502	-0.113	0.000563914
Usmg5	3.40924e-08	4.39776	0.887	0.845	-0.042	0.000565934
Aldh2	3.42301e-08	1.01659	0.59	0.487	-0.103	0.00056822
Pdgfrb	3.64734e-08	0.68701	0.213	0.118	-0.095	0.000605458
Rhoa	3.74018e-08	3.20781	0.813	0.756	-0.057	0.00062087
Cnbp	3.74861e-08	2.41718	0.907	0.856	-0.051	0.000622269
Lockd	3.9512e-08	2.81971	0.155	0.071	-0.084	0.0006559
Pdap1	3.96565e-08	0.797943	0.71	0.628	-0.082	0.000658298
Pim1	4.01846e-08	4.6663	0.343	0.233	-0.11	0.000667064
Fam212a	4.04921e-08	1.38063	0.317	0.209	-0.108	0.000672169
Npm3	4.18557e-08	1.05642	0.53	0.413	-0.117	0.000694804
Col4a2	4.20508e-08	7.70389	0.208	0.115	-0.093	0.000698044
Birc5	4.24811e-08	8.07214	0.211	0.117	-0.094	0.000705187
Snrpb	4.32954e-08	12.4634	0.889	0.827	-0.062	0.000718704
Gm17056	4.45795e-08	-0.558837	0.083	0.152	0.069	0.00074002
Commd1	4.59027e-08	0.264184	0.443	0.33	-0.113	0.000761985
Atp5g3	4.75507e-08	7.6202	0.734	0.639	-0.095	0.000789341
Cox7c	5.56831e-08	14.826	0.977	0.966	-0.011	0.000924339
Pnrc1	5.78426e-08	-5.35581	0.793	0.851	0.058	0.000960187
Mrpl42	6.06725e-08	0.785822	0.516	0.406	-0.11	0.00100716
mt-Nd2	6.2681e-08	15.3411	0.997	0.984	-0.013	0.00104051
H2afy	6.27094e-08	5.99549	0.624	0.534	-0.09	0.00104098
Gas2	6.27364e-08	5.71415	0.57	0.469	-0.101	0.00104142
Rcn1	6.33052e-08	7.50406	0.663	0.573	-0.09	0.00105087
Eva1a	6.50772e-08	-0.916703	0.217	0.306	0.089	0.00108028
Cops6	6.63326e-08	0.494707	0.442	0.327	-0.115	0.00110112
Nme2	7.00723e-08	0.287183	0.26	0.16	-0.1	0.0011632
Dynlrb1	7.02592e-08	4.54846	0.83	0.764	-0.066	0.0011663
S100a11	7.19869e-08	9.73955	0.818	0.722	-0.096	0.00119498
Sod1	7.27378e-08	0.306533	0.551	0.453	-0.098	0.00120745
1110004F10Rik	7.33702e-08	0.81399	0.668	0.549	-0.119	0.00121794
Mfap2	7.90293e-08	7.39672	0.93	0.9	-0.03	0.00131189
Wdr83os	7.93735e-08	0.754705	0.465	0.359	-0.106	0.0013176
2810001G20Rik	8.13815e-08	-0.433523	0.194	0.285	0.091	0.00135093
Cdca3	8.83687e-08	3.36337	0.18	0.092	-0.088	0.00146692
Phgdh	9.16752e-08	3.69074	0.389	0.286	-0.103	0.00152181
Actb	9.74505e-08	-35.6475	0.996	0.995	-0.001	0.00161768
Matn3	9.92207e-08	45.7661	0.103	0.037	-0.066	0.00164706
Litaf	1.01294e-07	3.30076	0.43	0.327	-0.103	0.00168147
Tspan18	1.03464e-07	0.39395	0.121	0.049	-0.072	0.00171751
Ndufb2	1.07816e-07	0.590155	0.588	0.472	-0.116	0.00178975
Tmem176b	1.08854e-07	-0.469403	0.713	0.612	-0.101	0.00180698
Ap2s1	1.09145e-07	5.68139	0.501	0.4	-0.101	0.00181181
Pgrmc1	1.09592e-07	3.02555	0.757	0.676	-0.081	0.00181923
Gm9844	1.09664e-07	3.04835	0.436	0.327	-0.109	0.00182042
Mrps33	1.12307e-07	0.260221	0.566	0.456	-0.11	0.0018643
Son	1.15584e-07	4.08969	0.881	0.927	0.046	0.0019187
Ndufc1	1.19416e-07	3.70875	0.536	0.426	-0.11	0.00198231
Psip1	1.20548e-07	3.09984	0.593	0.482	-0.111	0.0020011
Ap2m1	1.20613e-07	-0.561192	0.7	0.618	-0.082	0.00200217
Prdx2	1.20914e-07	8.20956	0.958	0.929	-0.029	0.00200718
Timp3	1.24659e-07	0.293781	0.452	0.558	0.106	0.00206933
Col9a3	1.27506e-07	37.2264	0.467	0.61	0.143	0.0021166
mt-Co1	1.35025e-07	5.67214	0.999	1	0.001	0.00224141
Ddah1	1.35827e-07	0.571895	0.173	0.089	-0.084	0.00225472
Lsm3	1.40033e-07	0.973976	0.419	0.314	-0.105	0.00232455
Cenpa	1.40278e-07	5.26324	0.222	0.133	-0.089	0.00232862
Hn1	1.46757e-07	11.6571	0.572	0.477	-0.095	0.00243616
Tomm20	1.52131e-07	7.16405	0.895	0.875	-0.02	0.00252537
Nfkbia	1.67233e-07	4.04221	0.622	0.67	0.048	0.00277606
Psmg4	1.673e-07	0.312141	0.413	0.298	-0.115	0.00277718
Cdc42ep3	1.6881e-07	0.267943	0.264	0.369	0.105	0.00280224
Lrig3	1.85121e-07	-0.365244	0.421	0.516	0.095	0.00307301
Mgp	1.86903e-07	0.35338	0.525	0.416	-0.109	0.00310259
Krtcap2	1.87e-07	5.56636	0.802	0.739	-0.063	0.00310421
Rac1	2.00435e-07	3.08359	0.771	0.707	-0.064	0.00332721
Efemp2	2.04929e-07	1.5732	0.45	0.341	-0.109	0.00340182
Phb2	2.08055e-07	3.39446	0.672	0.571	-0.101	0.00345372
Cks1b	2.10639e-07	1.23883	0.685	0.613	-0.072	0.00349661
Sh3bgrl	2.15746e-07	0.617479	0.595	0.49	-0.105	0.00358138
Btg1	2.21737e-07	-5.45024	0.907	0.942	0.035	0.00368083
Slc1a3	2.27897e-07	2.08379	0.204	0.118	-0.086	0.0037831
Gm10263	2.34119e-07	0.269601	0.338	0.236	-0.102	0.00388637
Flnb	2.38615e-07	1.37692	0.273	0.18	-0.093	0.00396101
Fabp5	2.463e-07	-1.57905	0.414	0.319	-0.095	0.00408858
Dctpp1	2.56508e-07	3.02671	0.33	0.227	-0.103	0.00425804
Eef2	2.98233e-07	12.3525	0.998	0.998	0	0.00495067
Polr2c	2.98527e-07	0.484331	0.417	0.314	-0.103	0.00495555
Ptges3	3.03595e-07	1.90507	0.672	0.605	-0.067	0.00503967
Ndufc2	3.03971e-07	0.704354	0.716	0.636	-0.08	0.00504592
Gnb4	3.06203e-07	0.507671	0.214	0.126	-0.088	0.00508298
Fbl	3.06561e-07	2.59911	0.63	0.549	-0.081	0.00508891
Pgls	3.1248e-07	5.26163	0.577	0.485	-0.092	0.00518717
Cdc42ep4	3.25197e-07	0.381764	0.294	0.201	-0.093	0.00539827
Mrps21	3.26823e-07	0.687061	0.49	0.393	-0.097	0.00542526
Sde2	3.32011e-07	0.273249	0.402	0.299	-0.103	0.00551138
Tpm3	3.41004e-07	2.27559	0.644	0.565	-0.079	0.00566067
mt-Nd5	3.41015e-07	4.78978	0.8	0.727	-0.073	0.00566085
Col11a1	3.49047e-07	31.8534	0.545	0.476	-0.069	0.00579418
Arf5	3.51887e-07	7.52271	0.917	0.864	-0.053	0.00584132
Rpn2	3.59165e-07	2.71461	0.553	0.453	-0.1	0.00596213
Eif3e	3.60636e-07	5.26584	0.971	0.947	-0.024	0.00598656
Psmb3	3.60753e-07	0.74854	0.648	0.568	-0.08	0.00598849
Nop10	3.63032e-07	1.48451	0.644	0.555	-0.089	0.00602633
Ap3s1	3.69253e-07	0.70131	0.672	0.599	-0.073	0.0061296
Colgalt1	3.76123e-07	0.649067	0.33	0.228	-0.102	0.00624365
Ssr2	3.96262e-07	3.92488	0.783	0.714	-0.069	0.00657795
Fam46a	4.01923e-07	0.901508	0.1	0.17	0.07	0.00667191
Lsm5	4.04763e-07	8.80687	0.68	0.602	-0.078	0.00671906
Tpt1	4.2824e-07	19.2144	0.999	1	0.001	0.00710878
Ndufs6	4.28391e-07	0.755913	0.556	0.464	-0.092	0.00711129
Rnf187	4.3829e-07	1.55445	0.705	0.604	-0.101	0.00727561
Plod2	4.83186e-07	1.21947	0.261	0.361	0.1	0.00802088
Rprm	4.98048e-07	9.70486	0.181	0.099	-0.082	0.00826759
Mat2b	5.03945e-07	-0.565345	0.282	0.367	0.085	0.00836549
Gpc4	5.15102e-07	0.471987	0.246	0.155	-0.091	0.00855069
Eif3c	5.40363e-07	0.841579	0.548	0.448	-0.1	0.00897003
Penk	5.59247e-07	5.75219	0.167	0.089	-0.078	0.00928351
Ndufa7	5.62201e-07	1.2349	0.801	0.748	-0.053	0.00933253
Msx2	5.63726e-07	-2.08716	0.108	0.176	0.068	0.00935785
Prkcdbp	5.708e-07	13.3764	0.258	0.167	-0.091	0.00947528
Marcks	5.82934e-07	4.31567	0.803	0.702	-0.101	0.0096767
Ssbp2	6.10295e-07	1.04274	0.537	0.422	-0.115	0.0101309
Cdc37	6.45186e-07	1.38755	0.654	0.565	-0.089	0.0107101
Eri3	6.64932e-07	0.455785	0.509	0.406	-0.103	0.0110379
Emg1	6.69674e-07	0.61809	0.462	0.366	-0.096	0.0111166
Hnrnpc	6.82193e-07	3.213	0.884	0.822	-0.062	0.0113244
Maz	7.38886e-07	0.284499	0.443	0.338	-0.105	0.0122655
Pdcd5	8.00901e-07	1.26376	0.596	0.497	-0.099	0.013295
mt-Nd3	8.5827e-07	7.32154	0.96	0.955	-0.005	0.0142473
Cenpm	9.03761e-07	0.661534	0.147	0.074	-0.073	0.0150024
Odc1	9.27497e-07	2.77579	0.473	0.383	-0.09	0.0153964
Hsp90aa1	9.28288e-07	19.5626	0.925	0.911	-0.014	0.0154096
Col6a1	9.57564e-07	-0.266092	0.35	0.445	0.095	0.0158956
Zfp706	9.80837e-07	2.91489	0.673	0.578	-0.095	0.0162819
H2afy2	1.0403e-06	0.375138	0.65	0.594	-0.056	0.017269
Map2k2	1.05937e-06	0.590863	0.594	0.506	-0.088	0.0175855
Sephs1	1.07707e-06	0.530681	0.311	0.214	-0.097	0.0178793
H2afx	1.08293e-06	1.47353	0.383	0.293	-0.09	0.0179766
Ube2c	1.11693e-06	11.529	0.208	0.125	-0.083	0.018541
Arhgdia	1.14553e-06	6.48948	0.616	0.534	-0.082	0.0190158
Bcl2	1.14601e-06	-0.551269	0.463	0.369	-0.094	0.0190237
Srsf10	1.17763e-06	1.1646	0.669	0.581	-0.088	0.0195487
Rhoj	1.20687e-06	0.516903	0.243	0.155	-0.088	0.020034
Gstm5	1.24067e-06	0.689906	0.556	0.45	-0.106	0.0205951
Col16a1	1.28046e-06	0.955397	0.297	0.206	-0.091	0.0212557
Alyref	1.28136e-06	0.741258	0.382	0.286	-0.096	0.0212706
Ube2d3	1.29602e-06	7.27903	0.935	0.929	-0.006	0.021514
Ncl	1.30608e-06	8.35842	0.846	0.782	-0.064	0.0216809
Smarca2	1.34058e-06	0.377694	0.423	0.324	-0.099	0.0222537
Nrk	1.40494e-06	2.00787	0.207	0.125	-0.082	0.023322
Mrpl33	1.46142e-06	0.363109	0.547	0.455	-0.092	0.0242595
Ndufb9	1.49864e-06	1.84526	0.565	0.471	-0.094	0.0248774
Tbcb	1.52954e-06	0.406132	0.431	0.333	-0.098	0.0253904
Tmpo	1.56388e-06	2.38595	0.579	0.497	-0.082	0.0259603
Vkorc1	1.58158e-06	0.903248	0.45	0.345	-0.105	0.0262542
Runx1	1.59281e-06	0.517453	0.177	0.1	-0.077	0.0264407
Gm8186	1.6067e-06	0.94059	0.593	0.51	-0.083	0.0266713
Pdlim7	1.61072e-06	-0.683501	0.321	0.411	0.09	0.026738
Hspd1	1.66944e-06	2.8443	0.596	0.511	-0.085	0.0277128
Snrpb2	1.67402e-06	1.30417	0.736	0.662	-0.074	0.0277888
Slc2a1	1.74732e-06	2.89774	0.217	0.307	0.09	0.0290055
Tbrg1	1.7813e-06	1.39229	0.465	0.377	-0.088	0.0295696
Srsf1	1.78774e-06	0.966961	0.626	0.521	-0.105	0.0296764
Sep15	1.83035e-06	5.39158	0.843	0.806	-0.037	0.0303837
Ndufb7	1.84239e-06	0.343363	0.283	0.193	-0.09	0.0305837
Hnrnpa2b1	1.87655e-06	2.63626	0.956	0.927	-0.029	0.0311507
Dtymk	1.92423e-06	3.72887	0.418	0.325	-0.093	0.0319423
Prdx5	1.96244e-06	0.756798	0.553	0.463	-0.09	0.0325765
Cct3	2.07317e-06	1.11982	0.566	0.477	-0.089	0.0344146
Sf3b6	2.17033e-06	0.46402	0.583	0.498	-0.085	0.0360274
Nap1l1	2.17279e-06	3.87762	0.903	0.867	-0.036	0.0360683
Plp2	2.18388e-06	-0.475882	0.38	0.277	-0.103	0.0362524
Psma5	2.28954e-06	0.669214	0.742	0.672	-0.07	0.0380064
Rps27l	2.30541e-06	6.21967	0.775	0.72	-0.055	0.0382698
Hmgn3	2.37641e-06	0.668552	0.515	0.419	-0.096	0.0394485
Slirp	2.44705e-06	1.09415	0.599	0.511	-0.088	0.040621
Bmp7	2.56794e-06	0.493768	0.203	0.121	-0.082	0.0426278
Snrpc	2.5763e-06	1.16265	0.628	0.555	-0.073	0.0427665
Bola2	2.61568e-06	2.20596	0.408	0.316	-0.092	0.0434203
Ogn	2.69507e-06	-2.01707	0.316	0.22	-0.096	0.0447382
Tmed2	3.06138e-06	3.61578	0.898	0.851	-0.047	0.0508189
Ssr1	3.06847e-06	0.927063	0.614	0.524	-0.09	0.0509366
Tuba1c	3.10204e-06	5.46336	0.288	0.375	0.087	0.0514939
Cct4	3.19757e-06	2.59228	0.792	0.725	-0.067	0.0530796
Tsc22d3	3.20346e-06	1.11992	0.337	0.249	-0.088	0.0531774
C1qbp	3.3052e-06	2.80377	0.456	0.351	-0.105	0.0548663
Gpx4	3.3248e-06	12.2821	0.789	0.749	-0.04	0.0551917
Tle1	3.43881e-06	-0.452258	0.2	0.285	0.085	0.0570843
1810011O10Rik	3.51667e-06	-0.348462	0.069	0.123	0.054	0.0583767
Tmem30b	3.5433e-06	-0.894176	0.143	0.22	0.077	0.0588188
Nab1	3.57592e-06	0.741562	0.238	0.157	-0.081	0.0593602
Tuba1a	3.61796e-06	12.0391	0.829	0.783	-0.046	0.0600581
Ccnd2	3.65863e-06	1.22701	0.903	0.796	-0.107	0.0607333
Trib2	3.75259e-06	0.266004	0.152	0.081	-0.071	0.0622929
Txnrd1	3.90125e-06	0.33185	0.236	0.155	-0.081	0.0647607
Ndufa6	3.92033e-06	1.41459	0.802	0.714	-0.088	0.0650775
Gnb2	4.10281e-06	6.9095	0.874	0.822	-0.052	0.0681067
Nfib	4.14032e-06	5.52079	0.786	0.85	0.064	0.0687292
Meox2	4.26791e-06	2.80544	0.171	0.099	-0.072	0.0708472
Elavl1	4.39182e-06	0.770726	0.623	0.539	-0.084	0.0729042
Gdf10	4.43551e-06	7.41177	0.251	0.173	-0.078	0.0736294
Klf7	4.60895e-06	0.353834	0.227	0.147	-0.08	0.0765086
Snx3	4.69112e-06	7.83413	0.716	0.629	-0.087	0.0778727
Serpinb6a	4.69992e-06	0.279608	0.273	0.188	-0.085	0.0780188
Klf2	4.70654e-06	15.0832	0.466	0.375	-0.091	0.0781286
Caprin1	4.74993e-06	1.79229	0.579	0.492	-0.087	0.0788488
Lurap1l	4.84457e-06	1.9183	0.102	0.044	-0.058	0.0804198
Srm	5.0726e-06	1.70198	0.375	0.288	-0.087	0.0842051
Eif3m	5.22967e-06	0.714326	0.789	0.728	-0.061	0.0868125
Gm6133	5.36243e-06	3.10812	0.758	0.688	-0.07	0.0890164
Cops2	5.36244e-06	0.251097	0.402	0.311	-0.091	0.0890165
1500009L16Rik	5.81704e-06	0.442733	0.226	0.147	-0.079	0.0965628
Tpm2	6.05436e-06	1.71282	0.288	0.204	-0.084	0.100502
Hint2	6.05888e-06	0.255069	0.256	0.17	-0.086	0.100577
Rps18-ps3	6.10381e-06	0.862418	0.479	0.395	-0.084	0.101323
Kctd12	6.73433e-06	7.24381	0.377	0.283	-0.094	0.11179
Klf13	6.76789e-06	-0.828657	0.412	0.492	0.08	0.112347
Atox1	6.77259e-06	8.80704	0.67	0.602	-0.068	0.112425
Thbs2	7.01516e-06	0.493641	0.128	0.066	-0.062	0.116452
Gsto1	7.21448e-06	0.495465	0.38	0.288	-0.092	0.11976
Cdca8	7.24505e-06	1.62287	0.146	0.078	-0.068	0.120268
Ndufb4	7.32438e-06	0.823281	0.486	0.39	-0.096	0.121585
Gap43	7.37091e-06	1.95719	0.157	0.089	-0.068	0.122357
Foxp2	7.37334e-06	-0.445539	0.587	0.506	-0.081	0.122397
Smdt1	7.76764e-06	5.845	0.636	0.544	-0.092	0.128943
Dad1	7.84008e-06	4.10404	0.773	0.718	-0.055	0.130145
Hjurp	8.11474e-06	2.25585	0.289	0.209	-0.08	0.134705
Pabpc4	8.20814e-06	0.34368	0.373	0.278	-0.095	0.136255
Lox	8.21598e-06	1.71038	0.328	0.238	-0.09	0.136385
Crtap	8.3456e-06	0.466953	0.375	0.285	-0.09	0.138537
Paics	8.51981e-06	1.32279	0.591	0.523	-0.068	0.141429
Rfc4	8.61476e-06	0.283708	0.193	0.118	-0.075	0.143005
Arf6	8.74532e-06	2.37369	0.612	0.531	-0.081	0.145172
Sf3a1	8.74861e-06	0.252699	0.288	0.202	-0.086	0.145227
Metap2	8.80931e-06	1.13045	0.691	0.625	-0.066	0.146235
Ndufv2	9.10305e-06	1.01114	0.475	0.371	-0.104	0.151111
Epb41l2	9.8053e-06	0.29789	0.275	0.189	-0.086	0.162768
Pja1	9.84102e-06	0.282313	0.274	0.191	-0.083	0.163361
Npc2	1.02694e-05	7.45463	0.761	0.683	-0.078	0.170471
Reep3	1.06081e-05	0.525526	0.348	0.264	-0.084	0.176094
Ldhb	1.08432e-05	3.00741	0.519	0.595	0.076	0.179996
Hnrnpul1	1.09917e-05	0.283027	0.414	0.314	-0.1	0.182462
Filip1l	1.11615e-05	-0.722058	0.085	0.141	0.056	0.18528
Sptssa	1.13371e-05	0.947777	0.671	0.589	-0.082	0.188196
Socs3	1.1427e-05	0.91015	0.552	0.471	-0.081	0.189688
Fat1	1.21286e-05	0.394015	0.251	0.17	-0.081	0.201335
H1fx	1.23558e-05	-2.47678	0.46	0.361	-0.099	0.205106
U2af1	1.2505e-05	4.1809	0.639	0.57	-0.069	0.207582
Efnb1	1.2637e-05	0.523762	0.197	0.126	-0.071	0.209775
Cks2	1.29409e-05	3.35082	0.376	0.294	-0.082	0.214819
Mrps24	1.31921e-05	0.596838	0.475	0.387	-0.088	0.218989
Icam1	1.32586e-05	0.637646	0.163	0.094	-0.069	0.220093
P3h3	1.35228e-05	1.4506	0.68	0.602	-0.078	0.224478
Uqcrc2	1.37598e-05	1.05781	0.611	0.518	-0.093	0.228412
Tpx2	1.39079e-05	0.809919	0.116	0.057	-0.059	0.230872
Fam101b	1.39724e-05	1.0497	0.213	0.139	-0.074	0.231942
Vapa	1.41837e-05	0.603247	0.718	0.654	-0.064	0.23545
Ndufab1	1.4733e-05	0.810009	0.536	0.455	-0.081	0.244569
Nt5dc2	1.47936e-05	2.92478	0.457	0.369	-0.088	0.245574
Wtap	1.48862e-05	0.417798	0.466	0.372	-0.094	0.247111
Emc10	1.53254e-05	1.50941	0.678	0.607	-0.071	0.254401
Shisa2	1.53866e-05	-0.288674	0.195	0.265	0.07	0.255417
Ppp1cc	1.54074e-05	3.64063	0.703	0.644	-0.059	0.255763
Mbd3	1.54346e-05	1.81206	0.551	0.46	-0.091	0.256214
Kdelr2	1.56455e-05	7.35564	0.732	0.659	-0.073	0.259715
Ctbp1	1.56725e-05	0.537463	0.711	0.633	-0.078	0.260164
Akr1b3	1.57192e-05	3.66849	0.248	0.328	0.08	0.260938
Maged2	1.57197e-05	2.35416	0.752	0.684	-0.068	0.260947
Oxct1	1.59401e-05	1.05497	0.542	0.451	-0.091	0.264606
Denr	1.60648e-05	0.677936	0.456	0.359	-0.097	0.266676
Fscn1	1.61861e-05	19.3468	0.722	0.667	-0.055	0.268689
Aurkaip1	1.66542e-05	0.337366	0.402	0.311	-0.091	0.27646
Eid1	1.78495e-05	0.699745	0.684	0.61	-0.074	0.296302
Nudt21	1.79175e-05	2.2976	0.635	0.553	-0.082	0.29743
D8Ertd738e	1.89705e-05	1.82624	0.679	0.612	-0.067	0.314911
Igf2	1.90897e-05	3.54362	0.846	0.872	0.026	0.316888
2410015M20Rik	1.93112e-05	0.262268	0.657	0.573	-0.084	0.320566
Xpo1	1.97242e-05	0.41594	0.294	0.214	-0.08	0.327422
Smc4	2.02924e-05	6.33565	0.324	0.241	-0.083	0.336854
Psmb1	2.05131e-05	3.2804	0.847	0.793	-0.054	0.340518
2810417H13Rik	2.08813e-05	21.1134	0.214	0.141	-0.073	0.346629
Ddx39b	2.09392e-05	3.95388	0.685	0.617	-0.068	0.347591
Btbd3	2.2352e-05	-2.46617	0.165	0.23	0.065	0.371043
Ppa1	2.28368e-05	0.659842	0.315	0.236	-0.079	0.37909
Sqle	2.33913e-05	1.05233	0.375	0.285	-0.09	0.388296
0610012G03Rik	2.35175e-05	0.55003	0.479	0.4	-0.079	0.390391
Ctnnbip1	2.36148e-05	2.92188	0.505	0.429	-0.076	0.392006
Sema6a	2.36197e-05	2.32842	0.457	0.544	0.087	0.392087
Psmb2	2.36612e-05	1.16242	0.693	0.638	-0.055	0.392777
2610001J05Rik	2.4012e-05	0.39946	0.397	0.312	-0.085	0.398599
Nab2	2.41834e-05	1.80841	0.389	0.304	-0.085	0.401445
Ppp3ca	2.47814e-05	-0.624941	0.577	0.652	0.075	0.411371
Rbm17	2.48989e-05	0.460903	0.498	0.413	-0.085	0.413321
Spc24	2.58675e-05	3.00284	0.204	0.131	-0.073	0.429401
Ctdsp2	2.59109e-05	0.372178	0.489	0.416	-0.073	0.43012
Stoml2	2.66737e-05	0.504629	0.367	0.285	-0.082	0.442783
Stub1	2.70267e-05	1.43304	0.504	0.419	-0.085	0.448644
Jarid2	2.74071e-05	-0.261399	0.199	0.272	0.073	0.454959
Tbx5	2.75231e-05	-0.436433	0.296	0.372	0.076	0.456884
Psenen	2.77352e-05	0.848946	0.564	0.476	-0.088	0.460404
Mrpl28	2.77981e-05	0.415281	0.355	0.272	-0.083	0.461448
Csnk1e	2.78581e-05	-0.256078	0.344	0.429	0.085	0.462444
Cycs	2.84034e-05	4.9812	0.542	0.455	-0.087	0.471496
Etfb	2.8915e-05	0.366231	0.357	0.278	-0.079	0.479989
Grcc10	2.89259e-05	0.483395	0.494	0.411	-0.083	0.48017
Cdk2ap1	3.01001e-05	0.522997	0.436	0.348	-0.088	0.499661
Rgs10	3.01293e-05	0.738031	0.145	0.084	-0.061	0.500146
Mfge8	3.07568e-05	3.16173	0.283	0.207	-0.076	0.510563
Arpc2	3.10407e-05	14.2544	0.729	0.693	-0.036	0.515275
Arpc4	3.14521e-05	2.95721	0.503	0.421	-0.082	0.522106
Olfml3	3.21214e-05	0.680909	0.36	0.267	-0.093	0.533215
Mrpl12	3.30168e-05	0.318989	0.297	0.22	-0.077	0.548079
Lig1	3.31803e-05	2.45043	0.224	0.15	-0.074	0.550793
Dynll2	3.36901e-05	0.262157	0.358	0.273	-0.085	0.559256
Naa38	3.41762e-05	0.325342	0.333	0.254	-0.079	0.567325
Ppic	3.46148e-05	6.01158	0.719	0.641	-0.078	0.574606
Hnrnph1	3.49656e-05	1.61534	0.798	0.751	-0.047	0.580428
Tceal8	3.63419e-05	0.693405	0.677	0.594	-0.083	0.603276
Lamtor1	3.6411e-05	0.627243	0.391	0.309	-0.082	0.604423
Lmo4	3.71004e-05	4.1384	0.528	0.604	0.076	0.615866
Cenph	3.72092e-05	0.437219	0.117	0.061	-0.056	0.617673
Ctnnb1	3.74361e-05	4.52834	0.818	0.775	-0.043	0.62144
Pofut2	3.76353e-05	0.845244	0.57	0.503	-0.067	0.624747
Psma7	3.82597e-05	8.15741	0.756	0.689	-0.067	0.635112
Nfat5	4.16444e-05	-0.328053	0.322	0.396	0.074	0.691297
Ssr4	4.28343e-05	2.08169	0.61	0.536	-0.074	0.711049
Glrx3	4.29724e-05	2.45173	0.624	0.55	-0.074	0.713342
Ndufa8	4.30955e-05	0.321718	0.447	0.369	-0.078	0.715386
Hoxa9	4.42287e-05	0.86464	0.165	0.1	-0.065	0.734196
Eif4b	4.49603e-05	0.700019	0.681	0.636	-0.045	0.746342
Syne2	4.5004e-05	-0.500205	0.179	0.248	0.069	0.747067
Aamp	4.51884e-05	0.460156	0.494	0.416	-0.078	0.750128
Lasp1	4.53941e-05	0.279735	0.324	0.244	-0.08	0.753542
Sfpq	4.80042e-05	-0.328797	0.804	0.748	-0.056	0.79687
Gapdh	4.81041e-05	26.4762	0.982	0.992	0.01	0.798528
Cdc16	4.86743e-05	0.346498	0.408	0.324	-0.084	0.807993
Arpc3	4.87998e-05	7.726	0.555	0.482	-0.073	0.810077
Sfr1	4.94101e-05	0.377944	0.824	0.783	-0.041	0.820207
Morf4l1	5.08493e-05	6.60628	0.961	0.956	-0.005	0.844098
Mrpl17	5.13862e-05	0.324756	0.226	0.155	-0.071	0.853012
Ywhah	5.1565e-05	7.21584	0.612	0.539	-0.073	0.855979
Acat2	5.24488e-05	0.571955	0.329	0.244	-0.085	0.87065
Hnrnpu	5.31792e-05	3.68406	0.722	0.644	-0.078	0.882774
Vgll4	5.32284e-05	-0.265291	0.388	0.477	0.089	0.883591
Pin1	5.34686e-05	0.316486	0.31	0.233	-0.077	0.887579
Grasp	5.35802e-05	-0.939615	0.165	0.227	0.062	0.889432
Sept2	5.58554e-05	0.586467	0.629	0.545	-0.084	0.9272
Cox7a2l	5.75148e-05	7.67728	0.883	0.861	-0.022	0.954746
Lum	5.78928e-05	34.1912	0.248	0.175	-0.073	0.96102
Mrps14	5.88581e-05	0.759124	0.436	0.353	-0.083	0.977044
Colec12	5.88685e-05	-0.90816	0.157	0.218	0.061	0.977217
Bcas2	6.16787e-05	1.51132	0.574	0.502	-0.072	1
Pam16	6.29067e-05	0.377241	0.288	0.214	-0.074	1
Basp1	6.33922e-05	4.11447	0.507	0.413	-0.094	1
Apoa1bp	6.54957e-05	0.318393	0.443	0.362	-0.081	1
Marcksl1	6.6918e-05	17.2058	0.923	0.885	-0.038	1
Ccnb2	6.73438e-05	-1.00469	0.15	0.091	-0.059	1
Cd83	6.76161e-05	39.5611	0.08	0.129	0.049	1
Nudcd2	6.98171e-05	0.412085	0.334	0.254	-0.08	1
Etfa	6.99895e-05	0.326228	0.337	0.256	-0.081	1
Rtn4	7.02607e-05	1.39822	0.648	0.571	-0.077	1
Uhrf1	7.13771e-05	0.470726	0.129	0.071	-0.058	1
Cdk4	7.21288e-05	9.32663	0.881	0.822	-0.059	1
Calm2	7.21894e-05	-2.96813	0.953	0.947	-0.006	1
Rnaseh2c	7.30878e-05	1.34857	0.34	0.27	-0.07	1
Mrpl51	7.38366e-05	0.421417	0.29	0.217	-0.073	1
Phpt1	7.43173e-05	0.303338	0.526	0.447	-0.079	1
Snrpd3	7.52936e-05	1.32753	0.654	0.576	-0.078	1
Haus4	7.5323e-05	0.314733	0.144	0.084	-0.06	1
Glrx5	7.71814e-05	0.33885	0.343	0.269	-0.074	1
Snrpa	7.75578e-05	0.638829	0.56	0.487	-0.073	1
Ddit4	8.07484e-05	1.13708	0.185	0.251	0.066	1
Atoh8	8.08117e-05	0.588764	0.154	0.095	-0.059	1
Emd	8.09426e-05	0.272798	0.397	0.312	-0.085	1
Klhl13	8.31548e-05	1.27569	0.162	0.102	-0.06	1
Ndufa1	8.34467e-05	0.996297	0.596	0.523	-0.073	1
Dpysl2	8.38101e-05	0.328839	0.48	0.396	-0.084	1
Psmb7	8.50549e-05	0.862642	0.65	0.589	-0.061	1
Ltbp1	8.55901e-05	-2.56391	0.494	0.566	0.072	1
Ewsr1	8.89082e-05	1.02842	0.744	0.704	-0.04	1
Tpd52l1	8.96611e-05	0.302551	0.235	0.167	-0.068	1
Ets2	9.14475e-05	-1.35852	0.336	0.408	0.072	1
Emc8	9.37066e-05	0.667546	0.223	0.155	-0.068	1
Cstb	9.40269e-05	0.871556	0.507	0.43	-0.077	1
Dpy30	9.59373e-05	0.839841	0.427	0.351	-0.076	1
Cnih1	9.67107e-05	1.54587	0.661	0.602	-0.059	1
Rpl27-ps3	9.79781e-05	0.850923	0.628	0.54	-0.088	1
Eif4h	9.85482e-05	0.706654	0.683	0.626	-0.057	1
Stra13	9.92613e-05	0.264269	0.351	0.272	-0.079	1
Jun	9.99894e-05	-0.647157	0.74	0.83	0.09	1
Cox20	0.000100637	-0.272216	0.373	0.296	-0.077	1
Galk1	0.000101467	0.453634	0.27	0.197	-0.073	1
Id1	0.000102749	15.356	0.783	0.728	-0.055	1
Tob1	0.000102962	-0.255894	0.412	0.49	0.078	1
Scd2	0.000103085	2.80637	0.492	0.408	-0.084	1
Pfdn1	0.000103415	0.374552	0.507	0.435	-0.072	1
Nhp2	0.000104808	0.656592	0.346	0.262	-0.084	1
Sf3b2	0.000105371	3.67833	0.68	0.608	-0.072	1
Hoxd12	0.000110106	0.44635	0.421	0.346	-0.075	1
Atp6v1g1	0.000110374	4.74664	0.747	0.723	-0.024	1
Cirbp	0.000110752	-0.766378	0.724	0.761	0.037	1
Top2a	0.000110904	3.37428	0.187	0.125	-0.062	1
Nudc	0.000111911	1.51378	0.488	0.411	-0.077	1
Esd	0.000114086	1.36385	0.657	0.574	-0.083	1
Glud1	0.000114608	0.267653	0.366	0.286	-0.08	1
Brk1	0.000115233	1.19819	0.654	0.581	-0.073	1
Anapc5	0.000115373	0.906131	0.767	0.72	-0.047	1
Rnf7	0.000115948	1.97268	0.644	0.581	-0.063	1
Col27a1	0.00011603	13.1503	0.497	0.592	0.095	1
Gm9493	0.00011654	1.17096	0.883	0.833	-0.05	1
Rnd3	0.000116692	-2.56613	0.282	0.345	0.063	1
Gng2	0.000118239	0.458936	0.238	0.172	-0.066	1
Hsbp1	0.000119171	2.83331	0.745	0.67	-0.075	1
Eif5	0.000119743	1.21377	0.694	0.754	0.06	1
Morf4l2	0.000121116	3.71948	0.893	0.874	-0.019	1
Rbm8a	0.000122895	1.24122	0.656	0.586	-0.07	1
Ndufs4	0.000123437	0.318713	0.4	0.319	-0.081	1
Cope	0.000125776	1.13465	0.627	0.547	-0.08	1
Ndufb3	0.000126468	0.483795	0.459	0.385	-0.074	1
Chodl	0.000128649	30.1684	0.153	0.094	-0.059	1
Ube2i	0.000128969	4.54309	0.662	0.595	-0.067	1
Spats2l	0.000132317	1.17205	0.438	0.338	-0.1	1
Hist1h2ae	0.000132671	3.99251	0.129	0.073	-0.056	1
Rp9	0.00013284	-1.12265	0.6	0.516	-0.084	1
Stard4	0.000134148	0.524008	0.201	0.139	-0.062	1
Mlec	0.000134695	0.449503	0.344	0.273	-0.071	1
Ldlr	0.000135283	0.353026	0.316	0.236	-0.08	1
Trip6	0.000135546	0.304366	0.421	0.338	-0.083	1
Trim28	0.000135682	3.299	0.677	0.62	-0.057	1
Lnp	0.000139867	0.417939	0.354	0.277	-0.077	1
Fam195b	0.000142142	1.05752	0.568	0.505	-0.063	1
Rsl24d1	0.000144408	0.342062	0.413	0.338	-0.075	1
Fat4	0.0001447	0.373565	0.269	0.337	0.068	1
Bri3	0.000144911	-0.928116	0.649	0.574	-0.075	1
St13	0.000147342	-0.685702	0.761	0.683	-0.078	1
Gcsh	0.000147398	0.394998	0.299	0.222	-0.077	1
Ccnb1	0.000147447	-3.61553	0.106	0.057	-0.049	1
H2afj	0.000149008	0.358028	0.407	0.328	-0.079	1
Pfdn2	0.000149259	0.439942	0.53	0.456	-0.074	1
Rpl7	0.000151353	34.0323	0.998	1	0.002	1
Elovl4	0.000151482	-0.350469	0.096	0.146	0.05	1
Psmb5	0.000153097	1.70867	0.593	0.5	-0.093	1
Eif3h	0.000154729	-3.64415	0.967	0.961	-0.006	1
Neo1	0.00015545	0.25105	0.306	0.23	-0.076	1
Gtf2h5	0.000156186	0.390377	0.512	0.442	-0.07	1
Actr3	0.000167706	10.4796	0.542	0.461	-0.081	1
Rasl11b	0.000169014	-2.29753	0.339	0.414	0.075	1
Syce2	0.000169456	-1.02797	0.191	0.128	-0.063	1
Irf1	0.000169792	0.833477	0.359	0.282	-0.077	1
Sri	0.000170064	0.422565	0.417	0.337	-0.08	1
Surf4	0.000171638	1.21496	0.5	0.422	-0.078	1
Hmgb2	0.000171992	20.304	0.779	0.746	-0.033	1
Dpm3	0.000172844	0.358226	0.448	0.372	-0.076	1
Hypk	0.00017547	0.811097	0.416	0.34	-0.076	1
Dap	0.000178448	0.52358	0.48	0.405	-0.075	1
Minos1	0.000179345	2.72873	0.734	0.697	-0.037	1
Cct8	0.000182012	3.52557	0.645	0.592	-0.053	1
Rcn3	0.000187143	4.33841	0.789	0.754	-0.035	1
Nrtn	0.000188379	6.22622	0.174	0.117	-0.057	1
Nudt5	0.000196188	0.616431	0.266	0.196	-0.07	1
Ppp1r14b	0.000197044	3.25535	0.374	0.301	-0.073	1
0610007P14Rik	0.000201611	0.367838	0.282	0.215	-0.067	1
Eif4g2	0.000201968	6.71717	0.912	0.89	-0.022	1
Hnrnpl	0.000204666	0.749491	0.565	0.498	-0.067	1
Snhg12	0.000207173	0.294102	0.489	0.409	-0.08	1
Slc25a5	0.00021129	10.9525	0.745	0.709	-0.036	1
Mdh1	0.000211672	0.729674	0.562	0.49	-0.072	1
Gar1	0.000216229	0.280749	0.293	0.222	-0.071	1
Ptch1	0.000217086	5.69989	0.376	0.309	-0.067	1
Tmem14c	0.000219377	1.81651	0.517	0.432	-0.085	1
Dek	0.00021946	7.86801	0.758	0.725	-0.033	1
Ppp2r4	0.000220095	0.702734	0.332	0.261	-0.071	1
Isyna1	0.000220959	0.882513	0.377	0.307	-0.07	1
Ndufv3	0.000221042	1.26509	0.454	0.375	-0.079	1
Naa50	0.000222369	0.362219	0.446	0.372	-0.074	1
Akr7a5	0.000224484	0.875118	0.304	0.231	-0.073	1
Cmtm3	0.000228015	3.22829	0.337	0.262	-0.075	1
Clint1	0.00023137	0.264812	0.28	0.214	-0.066	1
Bag1	0.000238721	1.08521	0.502	0.437	-0.065	1
Ccna2	0.000239539	-0.288219	0.144	0.089	-0.055	1
Sgk1	0.000240799	6.71886	0.258	0.325	0.067	1
Cdc20	0.000250859	-4.64591	0.118	0.068	-0.05	1
Fbn2	0.000256005	-6.51203	0.835	0.883	0.048	1
Gtf2i	0.000261027	0.73312	0.492	0.417	-0.075	1
Srp9	0.000264117	0.547025	0.746	0.723	-0.023	1
Ptn	0.000266677	0.484523	0.763	0.846	0.083	1
Rwdd1	0.000270546	1.11828	0.561	0.485	-0.076	1
Zfp36l2	0.000270848	4.58437	0.545	0.468	-0.077	1
Fzr1	0.000272129	0.765929	0.149	0.094	-0.055	1
H2afz	0.000273548	43.3524	0.903	0.893	-0.01	1
Fbln5	0.000281195	1.56525	0.448	0.362	-0.086	1
Mmd	0.000284332	0.254935	0.187	0.128	-0.059	1
Pmepa1	0.000288004	-0.815758	0.367	0.443	0.076	1
Cox6b2	0.000302744	-1.11135	0.269	0.204	-0.065	1
Dcakd	0.000304886	0.973119	0.597	0.524	-0.073	1
Clns1a	0.0003064	0.258566	0.425	0.353	-0.072	1
Igsf8	0.000307598	-0.88951	0.209	0.27	0.061	1
Serpine2	0.000310382	6.21106	0.501	0.583	0.082	1
Sae1	0.000313486	0.783525	0.381	0.312	-0.069	1
Ahcyl2	0.000323062	1.34893	0.385	0.46	0.075	1
Fbln1	0.000324322	2.77599	0.402	0.337	-0.065	1
Meaf6	0.000328115	0.253892	0.241	0.178	-0.063	1
Ndufs7	0.000351582	0.282728	0.453	0.38	-0.073	1
Chchd7	0.0003524	0.363865	0.398	0.328	-0.07	1
Rpp21	0.00035436	0.262253	0.288	0.22	-0.068	1
Mtpn	0.000355593	0.446266	0.431	0.359	-0.072	1
Phlda2	0.000365286	14.586	0.147	0.094	-0.053	1
Slc39a1	0.000366956	1.19256	0.418	0.343	-0.075	1
Dut	0.000369372	5.00473	0.454	0.382	-0.072	1
Ccne1	0.000374456	0.362203	0.161	0.105	-0.056	1
Ndufs8	0.000375468	0.507918	0.387	0.32	-0.067	1
Csnk2b	0.000379995	0.597896	0.524	0.461	-0.063	1
Rbmx	0.000382652	0.625194	0.404	0.341	-0.063	1
Cfdp1	0.000391729	0.92093	0.654	0.57	-0.084	1
Gmnn	0.000404245	0.459942	0.13	0.079	-0.051	1
Oat	0.000407216	-1.9721	0.471	0.529	0.058	1
Mrps16	0.000412098	0.264564	0.409	0.343	-0.066	1
Smarcb1	0.000413457	0.318678	0.389	0.324	-0.065	1
Babam1	0.000424483	0.610884	0.211	0.15	-0.061	1
Pdlim4	0.000435425	0.594804	0.366	0.296	-0.07	1
Cdk1	0.000435548	2.32314	0.2	0.142	-0.058	1
Sumo1	0.00044251	2.87056	0.857	0.835	-0.022	1
Pfdn6	0.000449958	0.280709	0.341	0.273	-0.068	1
Smc1a	0.000451609	5.0866	0.365	0.299	-0.066	1
Ptbp1	0.000460273	0.910836	0.647	0.591	-0.056	1
Tubb2a	0.000466119	1.28136	0.22	0.162	-0.058	1
Scarf2	0.000476127	0.358178	0.376	0.314	-0.062	1
Nans	0.00051205	0.381758	0.307	0.241	-0.066	1
0610010K14Rik	0.000514154	0.430389	0.339	0.269	-0.07	1
Sdhd	0.000523182	0.365681	0.37	0.304	-0.066	1
Tshz1	0.000532019	2.47537	0.255	0.189	-0.066	1
Polr2k	0.000537379	0.492275	0.524	0.445	-0.079	1
Armcx2	0.000550316	0.310116	0.437	0.366	-0.071	1
Ywhaz	0.000553999	0.390837	0.601	0.539	-0.062	1
Tshz2	0.000556179	-0.764089	0.155	0.21	0.055	1
Agtr2	0.000575588	17.0459	0.368	0.299	-0.069	1
Nsmce1	0.000581222	0.259857	0.268	0.202	-0.066	1
Insig1	0.000599485	5.1246	0.466	0.401	-0.065	1
Ifitm3	0.000600689	4.37492	0.263	0.202	-0.061	1
Kpnb1	0.000605723	0.629084	0.387	0.316	-0.071	1
Fhl1	0.00060903	1.51225	0.194	0.252	0.058	1
Rala	0.000618153	0.397318	0.469	0.401	-0.068	1
Cbx6	0.000634757	-0.268291	0.28	0.345	0.065	1
Hmga1	0.000639981	0.250334	0.193	0.136	-0.057	1
Polr2j	0.000653368	0.302314	0.444	0.38	-0.064	1
Fkbp3	0.000653795	8.41343	0.612	0.545	-0.067	1
Blvrb	0.000657238	2.12358	0.236	0.175	-0.061	1
Mpped2	0.00065896	10.8642	0.455	0.529	0.074	1
Cetn3	0.000661457	1.49702	0.585	0.523	-0.062	1
Hnrnpdl	0.000675838	4.74289	0.871	0.85	-0.021	1
Larp7	0.00067846	0.460369	0.323	0.259	-0.064	1
Psmb4	0.000696586	1.92636	0.713	0.647	-0.066	1
Arl5b	0.0007132	-0.263436	0.321	0.388	0.067	1
Rdx	0.00071582	6.18797	0.782	0.744	-0.038	1
Eny2	0.000716943	1.34441	0.62	0.576	-0.044	1
Timm10b	0.000718789	0.441309	0.328	0.262	-0.066	1
Ndufb8	0.000751578	1.90318	0.531	0.46	-0.071	1
Akr1a1	0.000752146	7.11407	0.882	0.83	-0.052	1
Ugp2	0.00075739	1.00136	0.361	0.296	-0.065	1
Fam110b	0.00076483	0.384637	0.227	0.168	-0.059	1
Ninj1	0.000773311	2.54654	0.162	0.218	0.056	1
4930523C07Rik	0.000777155	1.37606	0.11	0.066	-0.044	1
Spcs1	0.000780303	0.995262	0.695	0.646	-0.049	1
Traf4	0.000792373	0.707885	0.471	0.403	-0.068	1
Ank2	0.000795333	0.305345	0.172	0.12	-0.052	1
Med30	0.000853626	0.523549	0.281	0.217	-0.064	1
Psat1	0.000854436	0.385023	0.208	0.152	-0.056	1
Cox5a	0.000861982	4.82964	0.626	0.563	-0.063	1
Copz1	0.000876422	0.260097	0.464	0.398	-0.066	1
Igfbp5	0.000888552	12.7684	0.41	0.359	-0.051	1
Hdac2	0.000891102	4.65616	0.668	0.618	-0.05	1
2310036O22Rik	0.000901867	1.78574	0.63	0.558	-0.072	1
Mad2l1	0.000907194	0.331515	0.124	0.078	-0.046	1
Cenpf	0.000918783	0.424881	0.11	0.066	-0.044	1
Pmf1	0.000966885	0.707789	0.187	0.136	-0.051	1
Rtkn	0.000967871	-0.258557	0.274	0.328	0.054	1
Snx5	0.000974031	1.45789	0.459	0.396	-0.063	1
Rap1b	0.000995031	5.18645	0.617	0.557	-0.06	1
Nfatc1	0.00100009	-0.359995	0.253	0.316	0.063	1
Fkbp10	0.00102149	0.597543	0.589	0.532	-0.057	1
Hmgb3	0.00103631	1.77514	0.607	0.549	-0.058	1
Cmpk1	0.00104908	0.273884	0.533	0.474	-0.059	1
Tacc3	0.00106066	0.593496	0.127	0.081	-0.046	1
Fkbp4	0.00106416	3.79254	0.625	0.566	-0.059	1
Cdc42	0.00111119	7.92009	0.891	0.874	-0.017	1
Prrc2c	0.00111451	-2.31871	0.572	0.523	-0.049	1
Tmed9	0.00111594	1.2756	0.769	0.731	-0.038	1
Mlf2	0.00113446	0.947916	0.717	0.667	-0.05	1
Emilin1	0.00114267	15.2451	0.516	0.44	-0.076	1
Lbh	0.0011504	0.306181	0.118	0.074	-0.044	1
Gm1673	0.00115597	0.277559	0.591	0.531	-0.06	1
Sh3glb1	0.00116117	4.91384	0.599	0.555	-0.044	1
Lsm2	0.00116548	1.65605	0.388	0.327	-0.061	1
Immp1l	0.00118281	0.374187	0.454	0.387	-0.067	1
Cd81	0.00120946	21.4217	0.907	0.871	-0.036	1
Taldo1	0.00121609	0.590877	0.495	0.432	-0.063	1
Arpc1a	0.00123763	0.570158	0.436	0.377	-0.059	1
Mfap4	0.00124171	8.46592	0.863	0.807	-0.056	1
Psma4	0.00125179	2.40556	0.628	0.579	-0.049	1
Oaf	0.00126982	0.400015	0.463	0.388	-0.075	1
Nfia	0.00127406	4.0578	0.645	0.707	0.062	1
Rcc2	0.00127549	0.498377	0.407	0.343	-0.064	1
Dctd	0.00130093	0.280046	0.183	0.131	-0.052	1
Pcna	0.00130753	3.20252	0.393	0.333	-0.06	1
Psrc1	0.00132734	-0.448667	0.114	0.071	-0.043	1
Cyp51	0.00132918	1.0227	0.383	0.327	-0.056	1
Nusap1	0.00135848	2.56248	0.112	0.07	-0.042	1
Uhrf2	0.00135912	-0.308789	0.302	0.361	0.059	1
Cox17	0.00136692	0.354972	0.294	0.235	-0.059	1
Pde4b	0.00136896	0.477438	0.146	0.099	-0.047	1
Rab2a	0.00137892	-0.256677	0.764	0.717	-0.047	1
Khdrbs1	0.00139568	0.732242	0.71	0.65	-0.06	1
Ptov1	0.00143487	-1.98808	0.937	0.916	-0.021	1
Rab10	0.00143586	0.409908	0.537	0.477	-0.06	1
Ppp4c	0.0014562	1.3362	0.546	0.494	-0.052	1
Ubc	0.00148617	0.506607	0.939	0.966	0.027	1
Islr	0.00149557	-0.554027	0.521	0.442	-0.079	1
Naa10	0.0015008	0.405721	0.359	0.299	-0.06	1
Dazap1	0.00151453	1.29969	0.604	0.55	-0.054	1
Ddb1	0.00152037	2.25804	0.511	0.451	-0.06	1
Dkk2	0.00153879	-5.61008	0.351	0.364	0.013	1
Polr1d	0.00154576	1.05199	0.752	0.704	-0.048	1
Hnrnpf	0.0015629	2.43966	0.859	0.828	-0.031	1
Kdelr1	0.00156452	0.392252	0.734	0.694	-0.04	1
Erg	0.00158673	-1.74591	0.216	0.272	0.056	1
Postn	0.00159864	10.2941	0.195	0.251	0.056	1
Drap1	0.00162007	0.433252	0.574	0.515	-0.059	1
Pkp4	0.00162256	-1.55354	0.15	0.199	0.049	1
Rbms3	0.00163189	0.611339	0.415	0.343	-0.072	1
Matn1	0.00163414	37.6182	0.122	0.081	-0.041	1
Myl9	0.0016407	25.0022	0.24	0.186	-0.054	1
Epcam	0.00166498	1.5645	0.14	0.094	-0.046	1
Manf	0.00171764	1.30979	0.486	0.422	-0.064	1
Usp14	0.00174517	0.251925	0.288	0.228	-0.06	1
Rab26os	0.00175507	0.510382	0.377	0.324	-0.053	1
Hnrnpm	0.00177875	4.81794	0.75	0.735	-0.015	1
Capn6	0.00178247	-0.522932	0.635	0.686	0.051	1
Pbk	0.00178292	6.42557	0.103	0.063	-0.04	1
Arf1	0.00181013	7.98449	0.886	0.84	-0.046	1
Tmem158	0.00182708	2.36668	0.244	0.189	-0.055	1
Mki67	0.00183446	0.437814	0.124	0.081	-0.043	1
Hmgcr	0.00183581	1.04412	0.362	0.307	-0.055	1
Cxcl12	0.00185652	-3.14578	0.238	0.183	-0.055	1
Clic1	0.00189501	8.71545	0.667	0.61	-0.057	1
Sumo3	0.00190203	0.81009	0.632	0.576	-0.056	1
Idi1	0.00191302	1.12404	0.332	0.278	-0.054	1
Thrap3	0.00191773	0.505881	0.416	0.359	-0.057	1
Tk1	0.0019209	4.73865	0.108	0.068	-0.04	1
Ndufb6	0.00195904	0.762383	0.523	0.456	-0.067	1
Kifap3	0.00196399	1.20504	0.347	0.293	-0.054	1
Myc	0.001987	-0.367964	0.13	0.176	0.046	1
Yeats4	0.002006	0.402401	0.366	0.309	-0.057	1
Usp1	0.00208509	0.460081	0.275	0.222	-0.053	1
Pbdc1	0.00210072	0.40629	0.427	0.369	-0.058	1
Sat1	0.00211154	2.32911	0.276	0.325	0.049	1
Eif3b	0.0021612	0.302167	0.342	0.288	-0.054	1
Tecr	0.00224989	-0.780698	0.714	0.676	-0.038	1
Anp32a	0.00230277	0.582904	0.697	0.641	-0.056	1
Crlf1	0.00230427	-6.06571	0.371	0.317	-0.054	1
Eif1b	0.002312	0.937243	0.678	0.62	-0.058	1
Mrpl54	0.00233854	0.779744	0.459	0.405	-0.054	1
Chchd1	0.00233915	0.541498	0.375	0.316	-0.059	1
Gpx8	0.0023492	2.79679	0.472	0.409	-0.063	1
Slc25a3	0.00241371	6.1958	0.916	0.903	-0.013	1
Gnb1	0.00242647	10.5137	0.758	0.712	-0.046	1
Eif3g	0.00242865	1.34575	0.54	0.484	-0.056	1
Spc25	0.00243417	0.886916	0.131	0.087	-0.044	1
Bud31	0.00244702	-0.551604	0.506	0.447	-0.059	1
Asap1	0.00245923	-0.634622	0.438	0.385	-0.053	1
Klhdc2	0.00247412	0.316073	0.476	0.421	-0.055	1
Tomm22	0.00247477	0.915032	0.628	0.555	-0.073	1
Bbip1	0.00248008	0.251752	0.282	0.228	-0.054	1
Mdm2	0.00252438	-0.312172	0.307	0.361	0.054	1
P3h1	0.00253352	0.336159	0.328	0.27	-0.058	1
Ssr3	0.00254747	1.30953	0.742	0.707	-0.035	1
Hoxa10	0.00256413	2.06308	0.39	0.34	-0.05	1
Gm10020	0.0025656	1.57971	0.431	0.369	-0.062	1
Vcan	0.00257439	2.94566	0.558	0.625	0.067	1
Ctsz	0.00257812	11.0276	0.373	0.316	-0.057	1
Sin3b	0.00257869	0.313267	0.452	0.39	-0.062	1
Nbl1	0.00258303	16.247	0.38	0.46	0.08	1
Arf4	0.00260616	1.51122	0.936	0.93	-0.006	1
Coq10b	0.00260674	-0.453283	0.336	0.392	0.056	1
Bax	0.00264377	0.784072	0.489	0.424	-0.065	1
Lmo1	0.00268771	0.264581	0.103	0.065	-0.038	1
U2surp	0.00269038	0.321408	0.475	0.426	-0.049	1
Dnajb1	0.00272002	3.59864	0.54	0.498	-0.042	1
Utrn	0.00276794	0.32735	0.258	0.204	-0.054	1
Angptl2	0.00278882	-0.386443	0.198	0.251	0.053	1
Snd1	0.00285763	0.274308	0.283	0.227	-0.056	1
Eif1ax	0.00291869	0.773673	0.514	0.45	-0.064	1
Svbp	0.00294149	0.643601	0.5	0.439	-0.061	1
Sertad1	0.00299068	1.58831	0.521	0.481	-0.04	1
Ezr	0.00305703	0.314159	0.171	0.123	-0.048	1
Btbd1	0.00310083	0.367776	0.382	0.322	-0.06	1
Psap	0.00315578	24.0951	0.693	0.715	0.022	1
Cbx5	0.00318427	0.866487	0.426	0.375	-0.051	1
Igf2r	0.00320009	0.895982	0.361	0.303	-0.058	1
Stat3	0.00325395	1.27626	0.622	0.587	-0.035	1
Cops4	0.00327369	0.767341	0.438	0.377	-0.061	1
Polr1c	0.00333388	0.384718	0.412	0.353	-0.059	1
Htra1	0.003361	11.6671	0.196	0.252	0.056	1
Mrps17	0.00339378	0.891206	0.397	0.338	-0.059	1
1810058I24Rik	0.00346796	3.18081	0.612	0.566	-0.046	1
Npnt	0.00347562	-1.51948	0.149	0.193	0.044	1
Ctbp2	0.00348709	-0.294831	0.211	0.259	0.048	1
Ube2e3	0.00349378	3.2751	0.676	0.759	0.083	1
Bmper	0.00350107	0.399607	0.119	0.079	-0.04	1
H2afv	0.00350519	-1.52125	0.856	0.859	0.003	1
Cdc25b	0.003512	0.733386	0.129	0.087	-0.042	1
Serinc2	0.00352295	0.316113	0.43	0.371	-0.059	1
Thyn1	0.00360229	0.341977	0.194	0.146	-0.048	1
Rarg	0.00360834	-0.616515	0.547	0.599	0.052	1
Ndufa4	0.00361685	5.42811	0.761	0.718	-0.043	1
Ntan1	0.00363336	0.772304	0.512	0.455	-0.057	1
Fzd9	0.00367065	0.379986	0.141	0.189	0.048	1
Hey1	0.00368074	0.958192	0.169	0.123	-0.046	1
mt-Atp8	0.00370026	0.282298	0.437	0.383	-0.054	1
Cwc15	0.00372648	0.469351	0.524	0.469	-0.055	1
Col25a1	0.00374541	1.80294	0.174	0.128	-0.046	1
Atad2	0.00374921	0.460286	0.146	0.104	-0.042	1
Nop58	0.0037881	2.33671	0.454	0.406	-0.048	1
Cdkn2d	0.00379906	1.36284	0.189	0.144	-0.045	1
Zbtb1	0.00381839	0.27664	0.257	0.314	0.057	1
Asnsd1	0.00387694	0.426406	0.36	0.303	-0.057	1
Hhip	0.00392728	0.281022	0.091	0.129	0.038	1
Hadh	0.00395688	0.327952	0.52	0.464	-0.056	1
Cnn3	0.00396852	5.27266	0.829	0.79	-0.039	1
Atf4	0.00397371	8.08769	0.833	0.819	-0.014	1
Tox	0.00397607	0.270136	0.166	0.121	-0.045	1
Csnk1a1	0.00404551	0.488255	0.769	0.741	-0.028	1
Jag1	0.00405854	0.35642	0.138	0.097	-0.041	1
Tpr	0.00406398	0.975898	0.491	0.427	-0.064	1
Sdc1	0.00409421	1.22376	0.601	0.545	-0.056	1
Psma6	0.00410694	0.308672	0.551	0.492	-0.059	1
Cacybp	0.00411146	-0.780391	0.56	0.513	-0.047	1
Ube2n	0.00411424	1.03015	0.735	0.694	-0.041	1
Gipc1	0.00412201	0.31459	0.279	0.225	-0.054	1
Znhit1	0.00413395	0.355739	0.364	0.311	-0.053	1
Cd9	0.00415848	13.9369	0.573	0.607	0.034	1
Prpf19	0.00418577	0.437078	0.444	0.38	-0.064	1
Set	0.00423101	5.28333	0.827	0.814	-0.013	1
Smc6	0.00425081	0.739411	0.416	0.364	-0.052	1
Ube2l3	0.004273	0.420436	0.542	0.492	-0.05	1
Snrpa1	0.00435934	0.372605	0.333	0.28	-0.053	1
Kars	0.00435991	0.305817	0.256	0.207	-0.049	1
Cbx3	0.00437298	6.09456	0.748	0.704	-0.044	1
Eif1	0.0044551	-2.64754	0.999	0.997	-0.002	1
Adgrl2	0.00448434	-0.859251	0.206	0.256	0.05	1
Tcaf1	0.00451525	-0.43643	0.226	0.275	0.049	1
Snhg6	0.00456291	0.448475	0.707	0.678	-0.029	1
Anxa5	0.00462033	12.847	0.631	0.591	-0.04	1
Tmed3	0.00471504	0.561902	0.485	0.434	-0.051	1
Hnrnpa0	0.00471529	-0.706812	0.612	0.574	-0.038	1
Hdlbp	0.00473742	1.02253	0.479	0.424	-0.055	1
Racgap1	0.00478073	-0.314453	0.126	0.087	-0.039	1
Papss2	0.00479865	6.16581	0.267	0.227	-0.04	1
Pcyt2	0.00485913	0.258768	0.218	0.17	-0.048	1
Rab34	0.00487865	0.456407	0.531	0.472	-0.059	1
Aspn	0.00489952	3.69046	0.109	0.073	-0.036	1
Snai1	0.00498145	0.97885	0.209	0.163	-0.046	1
Klf5	0.00498295	0.467593	0.133	0.094	-0.039	1
Mbnl1	0.0049852	0.439565	0.271	0.325	0.054	1
Prkar1a	0.00499402	0.492569	0.617	0.662	0.045	1
Hdgfrp3	0.00501847	0.392312	0.347	0.288	-0.059	1
Vars	0.00505247	0.263905	0.212	0.163	-0.049	1
Glo1	0.00510817	0.511771	0.502	0.458	-0.044	1
Fzd7	0.00511996	0.265371	0.144	0.102	-0.042	1
Canx	0.00523311	0.929356	0.629	0.599	-0.03	1
Nptn	0.00529021	0.397704	0.387	0.34	-0.047	1
Cggbp1	0.0053131	0.932744	0.478	0.421	-0.057	1
Pcbp2	0.00531628	2.40455	0.96	0.953	-0.007	1
Srsf5	0.0053172	-0.925474	0.923	0.872	-0.051	1
Ppp1cb	0.00532533	0.297605	0.63	0.599	-0.031	1
Psma3	0.00553849	1.67574	0.746	0.727	-0.019	1
Edf1	0.00558479	3.07955	0.564	0.5	-0.064	1
Psmb6	0.00564551	4.52022	0.736	0.709	-0.027	1
Eif4a2	0.00569844	1.37455	0.91	0.956	0.046	1
Thbs1	0.00570373	3.09818	0.255	0.21	-0.045	1
Ube2e1	0.00571188	1.92558	0.519	0.468	-0.051	1
Med28	0.00575663	0.270872	0.493	0.43	-0.063	1
Deb1	0.0058178	0.424297	0.193	0.147	-0.046	1
Mecom	0.00595726	1.93638	0.543	0.497	-0.046	1
Cotl1	0.00597435	17.3125	0.303	0.251	-0.052	1
G3bp1	0.00609614	2.96895	0.644	0.592	-0.052	1
Tcf3	0.00611532	1.04887	0.588	0.549	-0.039	1
Lman1	0.0061283	0.532408	0.408	0.353	-0.055	1
Sh3bp5	0.00616095	0.358913	0.227	0.178	-0.049	1
Sord	0.00635266	-0.609295	0.107	0.142	0.035	1
Ndn	0.00638403	2.69864	0.518	0.461	-0.057	1
Chtop	0.00638643	0.279142	0.487	0.434	-0.053	1
Etv5	0.00662582	0.265335	0.12	0.083	-0.037	1
Syncrip	0.00670661	0.627517	0.518	0.472	-0.046	1
Cuta	0.00682388	0.305524	0.458	0.411	-0.047	1
Qdpr	0.00694004	0.494813	0.231	0.184	-0.047	1
Fxyd4	0.00694047	0.348808	0.19	0.144	-0.046	1
Pam	0.00695441	-1.55533	0.149	0.193	0.044	1
Sostdc1	0.00710204	12.1988	0.169	0.126	-0.043	1
Gnl3	0.0071039	0.378897	0.332	0.285	-0.047	1
Bub3	0.00710507	3.69657	0.43	0.385	-0.045	1
Erf	0.00712379	-0.604538	0.414	0.471	0.057	1
Rgcc	0.00714313	-3.49687	0.123	0.162	0.039	1
Cd164	0.00721031	0.478097	0.51	0.463	-0.047	1
Eprs	0.00724955	0.5134	0.451	0.395	-0.056	1
Cenpq	0.00732046	0.320121	0.138	0.099	-0.039	1
Id2	0.00762051	14.2312	0.817	0.824	0.007	1
Robo2	0.00770411	2.4977	0.342	0.288	-0.054	1
Ech1	0.00774669	0.313472	0.305	0.254	-0.051	1
Ak2	0.00791697	0.903169	0.388	0.34	-0.048	1
Anp32e	0.00794283	0.272245	0.469	0.419	-0.05	1
Pdia6	0.00803512	6.18963	0.74	0.71	-0.03	1
Uqcrc1	0.00829277	2.61341	0.522	0.485	-0.037	1
Spry1	0.00835481	1.95601	0.302	0.252	-0.05	1
Bnip3l	0.00840128	1.31813	0.736	0.775	0.039	1
Eif5b	0.00842512	1.31912	0.658	0.62	-0.038	1
Sypl	0.0084292	0.252507	0.329	0.277	-0.052	1
Fam220a	0.00857753	-0.726297	0.425	0.38	-0.045	1
1810037I17Rik	0.00863439	1.91985	0.602	0.544	-0.058	1
Hspa9	0.00871891	0.730662	0.49	0.434	-0.056	1
Capns1	0.00872521	0.747846	0.645	0.587	-0.058	1
Lyar	0.00873696	-0.318521	0.35	0.296	-0.054	1
Rfc5	0.00874893	0.405731	0.112	0.078	-0.034	1
Cmc2	0.00896841	0.254019	0.146	0.107	-0.039	1
Fus	0.00906672	2.81448	0.916	0.903	-0.013	1
Zc3h15	0.00907548	0.759263	0.602	0.561	-0.041	1
Psmd7	0.00911349	4.62413	0.598	0.565	-0.033	1
Mtdh	0.0092646	0.687705	0.681	0.636	-0.045	1
Pcdh9	0.00936048	1.15769	0.208	0.252	0.044	1
Wnt5a	0.00939697	1.39443	0.491	0.545	0.054	1
1500015O10Rik	0.00965052	2.35074	0.212	0.254	0.042	1
Xist	0.00991314	-2.64204	0.69	0.706	0.016	1
Hnrnpab	0.0099546	7.97714	0.762	0.744	-0.018	1
Kdelr3	0.0102578	1.08613	0.316	0.27	-0.046	1
Arhgef1	0.0102764	0.457965	0.381	0.437	0.056	1
Itm2a	0.0103276	53.3551	0.606	0.673	0.067	1
Rcn2	0.0104379	4.99132	0.752	0.725	-0.027	1
Ncapd2	0.0106092	0.575321	0.137	0.1	-0.037	1
Cd200	0.0106155	2.5547	0.095	0.129	0.034	1
Ndufs2	0.0107175	0.306316	0.624	0.571	-0.053	1
Rnf126	0.0107178	0.251018	0.308	0.262	-0.046	1
Pgam1	0.0108385	3.56016	0.688	0.665	-0.023	1
Zfp367	0.0109994	0.474014	0.132	0.095	-0.037	1
Ier3ip1	0.0111557	15.95	0.739	0.736	-0.003	1
Dnajc8	0.0112956	0.761923	0.517	0.482	-0.035	1
Mapk1ip1l	0.0113881	0.259684	0.328	0.286	-0.042	1
Rnps1	0.0116647	0.53093	0.502	0.448	-0.054	1
Rabac1	0.0117589	1.44184	0.553	0.498	-0.055	1
1700025G04Rik	0.0118006	1.15728	0.287	0.238	-0.049	1
Cyp26b1	0.0119801	1.10235	0.159	0.12	-0.039	1
Ndufs3	0.0120094	0.324491	0.427	0.377	-0.05	1
Dnajc19	0.0122599	0.279947	0.363	0.316	-0.047	1
Nfkbib	0.0125854	0.60692	0.128	0.092	-0.036	1
Pdrg1	0.012644	0.751461	0.359	0.311	-0.048	1
Hist1h2ap	0.0126603	3.92513	0.134	0.097	-0.037	1
Baz1b	0.0128697	0.286249	0.25	0.204	-0.046	1
Vimp	0.012893	2.11499	0.498	0.447	-0.051	1
Timp2	0.0129169	-1.30253	0.679	0.728	0.049	1
Mdh2	0.0131529	1.72728	0.641	0.589	-0.052	1
Dcaf8	0.0132267	-0.327745	0.304	0.348	0.044	1
Prss35	0.0132744	0.761272	0.088	0.12	0.032	1
Hist1h4i	0.013357	0.387702	0.111	0.078	-0.033	1
Apex1	0.0134058	0.34502	0.354	0.301	-0.053	1
Dbf4	0.013514	-2.58228	0.167	0.129	-0.038	1
Tmed1	0.0136632	0.33584	0.384	0.337	-0.047	1
Mcm5	0.013898	0.533452	0.188	0.149	-0.039	1
Fam101a	0.0140187	0.648946	0.203	0.248	0.045	1
Hdgf	0.0140303	0.439718	0.68	0.646	-0.034	1
Map2k3	0.0140921	0.431181	0.201	0.16	-0.041	1
Pkig	0.0141383	0.43524	0.266	0.22	-0.046	1
Polr2m	0.0142404	1.07514	0.72	0.689	-0.031	1
Matn4	0.0142464	29.6354	0.424	0.519	0.095	1
Psmc6	0.0142589	0.822243	0.511	0.464	-0.047	1
Fubp1	0.0143392	0.624951	0.64	0.591	-0.049	1
Psmd8	0.0144859	0.59817	0.575	0.519	-0.056	1
Copb1	0.0145592	0.267486	0.425	0.377	-0.048	1
Limch1	0.0146233	0.359707	0.226	0.18	-0.046	1
Rfc2	0.0150463	1.57782	0.279	0.236	-0.043	1
Nudt4	0.0151444	0.276452	0.313	0.269	-0.044	1
Cbx4	0.0154999	-0.271095	0.257	0.298	0.041	1
Cdv3	0.0157687	0.369762	0.54	0.49	-0.05	1
Trappc1	0.0158759	0.261286	0.228	0.186	-0.042	1
Gins2	0.015969	0.764999	0.157	0.121	-0.036	1
Wsb1	0.016328	0.579672	0.696	0.728	0.032	1
Magoh	0.0164823	0.721276	0.581	0.54	-0.041	1
Efemp1	0.0164949	1.14291	0.117	0.084	-0.033	1
Reep5	0.0166952	0.400736	0.599	0.552	-0.047	1
Nol7	0.016696	0.254011	0.41	0.359	-0.051	1
Ccng2	0.0166972	0.382294	0.272	0.227	-0.045	1
Ankrd11	0.0169162	0.754186	0.606	0.561	-0.045	1
Zcrb1	0.0170556	0.758019	0.593	0.555	-0.038	1
Itpa	0.0171206	0.278825	0.345	0.301	-0.044	1
Urod	0.0171418	1.11755	0.188	0.149	-0.039	1
Rab11a	0.0173044	3.91581	0.475	0.427	-0.048	1
H1f0	0.0174245	16.2188	0.794	0.759	-0.035	1
Foxp1	0.0174831	-18.6474	0.792	0.767	-0.025	1
Nasp	0.0176568	8.34065	0.535	0.49	-0.045	1
Dnaja2	0.0176861	0.380329	0.54	0.506	-0.034	1
Actn1	0.017905	-1.18201	0.464	0.419	-0.045	1
Laptm4a	0.0181647	4.57042	0.934	0.924	-0.01	1
Mmp14	0.0182564	-0.263306	0.589	0.634	0.045	1
Sdhb	0.0184198	0.418674	0.469	0.422	-0.047	1
Ifrd1	0.0184547	13.865	0.391	0.455	0.064	1
Tpi1	0.0187546	1.55572	0.782	0.765	-0.017	1
Golph3	0.0188049	0.250051	0.379	0.328	-0.051	1
Fos	0.0188844	10.3523	0.934	0.869	-0.065	1
Rnf2	0.0193306	0.430956	0.424	0.375	-0.049	1
Mast4	0.0196742	0.51141	0.206	0.168	-0.038	1
Uqcrfs1	0.0198914	0.285987	0.606	0.557	-0.049	1
Ccdc34	0.0201884	1.49473	0.459	0.411	-0.048	1
Hes1	0.0202117	5.37062	0.896	0.88	-0.016	1
Lrrc8a	0.0202777	-0.286718	0.266	0.309	0.043	1
Gm2a	0.0208422	0.276189	0.197	0.159	-0.038	1
Zfp207	0.0209048	1.31713	0.66	0.631	-0.029	1
Grn	0.021416	2.47709	0.313	0.27	-0.043	1
Immt	0.0214458	0.255348	0.287	0.246	-0.041	1
Fam168b	0.021676	0.305831	0.307	0.265	-0.042	1
Rab5c	0.0222386	0.345256	0.431	0.383	-0.048	1
Emc6	0.022369	0.281365	0.307	0.267	-0.04	1
Mrpl21	0.0223996	0.498271	0.339	0.293	-0.046	1
Tmem167	0.0227284	3.17551	0.667	0.638	-0.029	1
Ywhab	0.0228556	3.60844	0.692	0.657	-0.035	1
Ube2j2	0.0229535	0.252437	0.421	0.388	-0.033	1
Zdhhc20	0.0229723	-0.653804	0.501	0.545	0.044	1
Pa2g4	0.023046	0.858662	0.479	0.434	-0.045	1
Phf5a	0.0230622	0.621332	0.499	0.455	-0.044	1
Tead2	0.0231233	0.641715	0.698	0.649	-0.049	1
Pum2	0.0231383	0.347702	0.459	0.414	-0.045	1
Rrbp1	0.0234064	4.31243	0.766	0.744	-0.022	1
Vat1	0.0238839	0.550988	0.189	0.149	-0.04	1
Bnc2	0.0240649	0.253034	0.202	0.165	-0.037	1
Slc16a2	0.024114	-0.400486	0.182	0.215	0.033	1
Nrep	0.0241945	0.302866	0.66	0.709	0.049	1
Tpm1	0.0242694	4.02723	0.607	0.542	-0.065	1
Imp3	0.0245631	0.260354	0.459	0.421	-0.038	1
Tnfsf9	0.0246998	0.251208	0.111	0.081	-0.03	1
Kif5b	0.024757	1.74757	0.571	0.617	0.046	1
Guk1	0.0248155	0.25411	0.38	0.338	-0.042	1
Gnai3	0.0248833	0.408577	0.455	0.419	-0.036	1
Ctnnbl1	0.0250921	0.365437	0.243	0.206	-0.037	1
Prdx4	0.025452	5.63574	0.59	0.529	-0.061	1
Gm11837	0.0257276	-0.260943	0.097	0.125	0.028	1
Ilf2	0.0259447	0.295444	0.671	0.644	-0.027	1
Col6a2	0.0260189	6.59055	0.409	0.359	-0.05	1
Ddt	0.0262687	-0.360199	0.343	0.296	-0.047	1
Hmgcs1	0.0263871	2.19604	0.502	0.463	-0.039	1
Zbtb20	0.0265728	7.78676	0.389	0.427	0.038	1
Rad23b	0.0267131	-0.281535	0.508	0.471	-0.037	1
Ska2	0.0269683	0.470506	0.182	0.147	-0.035	1
Calr	0.0271038	10.446	0.875	0.864	-0.011	1
Sdc2	0.0275664	-0.301738	0.395	0.346	-0.049	1
Vdac3	0.0278544	0.819564	0.539	0.505	-0.034	1
Plscr1	0.0282071	2.42978	0.161	0.131	-0.03	1
Ccnd3	0.0282185	0.905624	0.645	0.6	-0.045	1
Bpgm	0.0282306	3.54141	0.125	0.155	0.03	1
Fibin	0.0285789	2.24904	0.302	0.261	-0.041	1
Tubb4b	0.0287676	3.47619	0.341	0.306	-0.035	1
Fam96a	0.0291732	3.06864	0.454	0.4	-0.054	1
Txnl4a	0.0296895	0.363703	0.341	0.306	-0.035	1
Zfos1	0.0297917	-1.95498	0.89	0.921	0.031	1
Cdkn1c	0.0301777	65.35	0.948	0.966	0.018	1
Srrt	0.0303123	0.2503	0.348	0.303	-0.045	1
Mrpl9	0.0306312	1.82743	0.221	0.181	-0.04	1
Tulp3	0.0309581	0.869471	0.168	0.133	-0.035	1
Igfbp2	0.0309842	-3.41484	0.308	0.333	0.025	1
Smc3	0.0310605	0.484256	0.459	0.424	-0.035	1
Mdfi	0.0314291	2.83185	0.359	0.32	-0.039	1
Pdgfra	0.0315414	-1.18526	0.476	0.516	0.04	1
Med16	0.031834	6.70908	0.135	0.104	-0.031	1
Nono	0.0318453	1.15296	0.841	0.83	-0.011	1
Maged1	0.0319062	2.45935	0.883	0.856	-0.027	1
Vdac2	0.0323716	3.80989	0.61	0.594	-0.016	1
Hk2	0.0325574	0.35278	0.18	0.146	-0.034	1
Lamp1	0.0327488	5.51685	0.679	0.678	-0.001	1
Pih1d1	0.0332485	0.279272	0.208	0.173	-0.035	1
Gna13	0.0337297	0.291083	0.216	0.18	-0.036	1
Prkacb	0.0338492	0.335519	0.284	0.244	-0.04	1
Fam3c	0.0340662	-0.694572	0.353	0.398	0.045	1
Lmnb1	0.0352709	2.40189	0.367	0.33	-0.037	1
Ralgps2	0.03579	0.332905	0.16	0.128	-0.032	1
Mier1	0.0367626	0.320406	0.34	0.303	-0.037	1
Tram1	0.0371547	0.386174	0.409	0.375	-0.034	1
Taf1d	0.0377358	0.475423	0.573	0.549	-0.024	1
6330403K07Rik	0.0380728	-0.680655	0.672	0.621	-0.051	1
Tyms	0.0381383	4.99469	0.211	0.178	-0.033	1
Mex3b	0.03871	-0.25608	0.389	0.435	0.046	1
Ttc3	0.0393468	2.50173	0.786	0.765	-0.021	1
Eif3j1	0.0393923	0.928922	0.465	0.43	-0.035	1
Smarca4	0.039954	0.69527	0.394	0.353	-0.041	1
Rnh1	0.0402351	0.32563	0.343	0.299	-0.044	1
Fgf18	0.0408892	-0.285308	0.084	0.108	0.024	1
Aes	0.0411368	1.79731	0.701	0.662	-0.039	1
Map1b	0.0417265	3.12344	0.342	0.379	0.037	1
Polr2l	0.0418142	0.275132	0.227	0.193	-0.034	1
N4bp2l2	0.0418517	0.356108	0.416	0.38	-0.036	1
Elof1	0.0420378	0.278395	0.341	0.304	-0.037	1
Lrrn1	0.042673	-0.250642	0.114	0.141	0.027	1
Siah2	0.0429036	0.835275	0.22	0.257	0.037	1
Erp29	0.0432222	0.365317	0.642	0.612	-0.03	1
Mcam	0.0434564	-0.294448	0.124	0.154	0.03	1
Pls3	0.0436588	0.480453	0.215	0.18	-0.035	1
Tmem26	0.0437186	2.23591	0.165	0.134	-0.031	1
Rad21	0.0444311	2.19785	0.414	0.379	-0.035	1
Slc3a2	0.044672	1.51589	0.448	0.408	-0.04	1
Hbegf	0.0447409	0.928606	0.172	0.204	0.032	1
Ldb2	0.0447616	2.56594	0.161	0.129	-0.032	1
Acbd6	0.0450545	0.514432	0.414	0.383	-0.031	1
Cdca7	0.0454153	0.740385	0.16	0.128	-0.032	1
Ugdh	0.0456108	6.94406	0.383	0.358	-0.025	1
Psmd2	0.0460037	0.406336	0.433	0.395	-0.038	1
Hmgn5	0.0460749	1.74599	0.194	0.16	-0.034	1
Rnf167	0.0468964	0.250455	0.37	0.34	-0.03	1
Frmd6	0.0471208	-0.286053	0.206	0.243	0.037	1
Wfdc2	0.0474872	0.361478	0.116	0.089	-0.027	1
Lgmn	0.0475787	18.6265	0.172	0.139	-0.033	1
Cct7	0.0479349	4.81372	0.626	0.586	-0.04	1
Col11a2	0.0479483	2.42347	0.154	0.196	0.042	1
Tiparp	0.0481088	0.382719	0.246	0.214	-0.032	1
Eif4ebp1	0.0483333	0.445588	0.235	0.199	-0.036	1
Rpa3	0.0491963	0.344291	0.297	0.259	-0.038	1
Rpgrip1	0.0502505	1.02764	0.239	0.206	-0.033	1
Hnrnpk	0.05036	6.2821	0.983	0.981	-0.002	1
Mtch1	0.0503871	4.05449	0.613	0.579	-0.034	1
Dbi	0.0507778	30.0147	0.669	0.639	-0.03	1
Psma1	0.0507988	0.493181	0.55	0.511	-0.039	1
Myl12b	0.0513281	0.251623	0.431	0.393	-0.038	1
Rrm2	0.0516025	2.46306	0.207	0.175	-0.032	1
2210013O21Rik	0.052933	0.352765	0.522	0.482	-0.04	1
Hmox2	0.0533132	-0.516201	0.286	0.251	-0.035	1
Atp6v0d1	0.0533342	0.455174	0.328	0.286	-0.042	1
Rer1	0.0533649	0.808311	0.475	0.448	-0.027	1
Cox4i2	0.0538321	0.359617	0.114	0.089	-0.025	1
Nid2	0.0547398	0.251957	0.124	0.097	-0.027	1
Trim59	0.0548262	0.253045	0.172	0.142	-0.03	1
Gadd45b	0.0549441	-6.09364	0.489	0.526	0.037	1
Tipin	0.056233	0.817108	0.329	0.298	-0.031	1
Vps37b	0.0562962	0.257632	0.216	0.183	-0.033	1
Ss18	0.0564733	0.480275	0.43	0.396	-0.034	1
Cebpb	0.0575861	3.39205	0.139	0.17	0.031	1
Nap1l4	0.0577039	0.348634	0.371	0.337	-0.034	1
Spop	0.0585481	0.313284	0.478	0.439	-0.039	1
Notch2	0.0588132	0.566429	0.352	0.311	-0.041	1
Wbp1	0.0590645	0.472271	0.415	0.366	-0.049	1
Sec31a	0.0592465	0.425882	0.454	0.421	-0.033	1
Jmjd1c	0.0612126	-0.271182	0.472	0.505	0.033	1
Sap18	0.0613798	0.611769	0.463	0.422	-0.041	1
Fam129b	0.0615571	0.278452	0.146	0.12	-0.026	1
Lect1	0.0617148	11.2831	0.105	0.134	0.029	1
Supt16	0.0619091	0.45305	0.25	0.217	-0.033	1
Arl2bp	0.0621014	0.269404	0.5	0.468	-0.032	1
Hras	0.0630437	1.50917	0.233	0.197	-0.036	1
Cdo1	0.0630547	1.14971	0.302	0.27	-0.032	1
Col3a1	0.0633654	44.0337	0.755	0.738	-0.017	1
Gm26917	0.0637411	-1.28385	0.334	0.298	-0.036	1
Ogt	0.0642116	-0.341091	0.466	0.505	0.039	1
Srsf7	0.0642266	3.33325	0.668	0.642	-0.026	1
Sf3b1	0.0643508	-4.09667	0.752	0.71	-0.042	1
Tgif1	0.0647148	0.285605	0.265	0.301	0.036	1
Fkbp11	0.0651205	0.500657	0.164	0.136	-0.028	1
Antxr1	0.0658391	-0.448639	0.369	0.409	0.04	1
Zcchc11	0.066082	0.446191	0.446	0.396	-0.05	1
Gtf2ird1	0.0660995	0.25191	0.298	0.257	-0.041	1
Ucp2	0.0663115	0.387577	0.169	0.139	-0.03	1
Elk3	0.0677199	0.894685	0.307	0.27	-0.037	1
Agl	0.0683012	3.97832	0.112	0.087	-0.025	1
Ccdc88a	0.0683892	1.37286	0.469	0.44	-0.029	1
Arpc1b	0.0689915	10.1514	0.598	0.566	-0.032	1
Mcl1	0.0693885	-0.521605	0.484	0.443	-0.041	1
U2af2	0.0702573	0.743456	0.467	0.427	-0.04	1
Prcp	0.0710368	5.76363	0.112	0.087	-0.025	1
Sarnp	0.0719414	0.734958	0.61	0.586	-0.024	1
Rangap1	0.0721892	-1.14798	0.21	0.181	-0.029	1
Fam49b	0.0721933	1.34781	0.334	0.299	-0.035	1
Tcea1	0.0723392	0.396272	0.469	0.443	-0.026	1
Psmc4	0.0729929	0.9125	0.429	0.387	-0.042	1
Psma2	0.0744418	1.7962	0.645	0.617	-0.028	1
Rbbp6	0.0753445	-0.782948	0.646	0.623	-0.023	1
Prickle1	0.0755113	0.274137	0.155	0.129	-0.026	1
Pea15a	0.0766038	1.13635	0.191	0.163	-0.028	1
Pkm	0.0771357	14.4669	0.881	0.887	0.006	1
Kdm6b	0.0777436	-0.888986	0.434	0.468	0.034	1
Gng11	0.078585	19.6652	0.154	0.126	-0.028	1
Rbm25	0.0789906	1.37228	0.774	0.752	-0.022	1
Safb2	0.0795171	0.284354	0.263	0.231	-0.032	1
Psmc3	0.0810115	0.77886	0.488	0.456	-0.032	1
Pnn	0.0826539	1.00136	0.509	0.531	0.022	1
Gm42418	0.0836986	57.2254	0.519	0.476	-0.043	1
Puf60	0.0858218	0.550756	0.508	0.468	-0.04	1
Luc7l2	0.0867804	0.594572	0.755	0.782	0.027	1
Actn4	0.086889	1.51176	0.48	0.519	0.039	1
Idh1	0.0870258	0.290776	0.195	0.167	-0.028	1
Vbp1	0.0870736	0.321979	0.436	0.408	-0.028	1
Hnrnpll	0.0890872	0.258177	0.403	0.374	-0.029	1
Arid4b	0.0892106	-0.332308	0.506	0.54	0.034	1
Aldoa	0.0892227	9.72526	0.725	0.765	0.04	1
Wbp5	0.0901151	0.666765	0.971	0.966	-0.005	1
Ppig	0.0901868	1.62029	0.577	0.534	-0.043	1
Sdcbp	0.0905645	2.41441	0.652	0.629	-0.023	1
Cald1	0.0909976	0.999406	0.647	0.607	-0.04	1
Tsen34	0.0912849	0.474539	0.568	0.536	-0.032	1
Ezh2	0.091852	-0.399427	0.357	0.324	-0.033	1
Glg1	0.0937181	-0.589803	0.344	0.375	0.031	1
Gtf2a2	0.0939278	0.64083	0.577	0.565	-0.012	1
Mxd4	0.0941429	-0.42453	0.391	0.417	0.026	1
Anxa6	0.0941877	2.84222	0.584	0.555	-0.029	1
Prdx6	0.0942945	1.29804	0.585	0.56	-0.025	1
Tra2b	0.0956628	2.65338	0.921	0.921	0	1
Cst3	0.0956709	18.8723	0.731	0.707	-0.024	1
Mospd1	0.0958447	0.596477	0.18	0.154	-0.026	1
Anxa2	0.0965541	31.8725	0.513	0.547	0.034	1
Tspan7	0.0981187	0.271116	0.157	0.129	-0.028	1
Zfp503	0.0982344	0.804094	0.193	0.163	-0.03	1
Dstn	0.0986803	1.76805	0.743	0.731	-0.012	1
Rfc1	0.0988632	0.405434	0.298	0.264	-0.034	1
Acsl3	0.100356	-0.260489	0.163	0.189	0.026	1
Pbrm1	0.100375	0.872512	0.548	0.571	0.023	1
Ccdc12	0.100809	0.54917	0.367	0.337	-0.03	1
Akap12	0.103121	0.394337	0.099	0.121	0.022	1
Gpx7	0.103483	2.53328	0.455	0.421	-0.034	1
Piezo2	0.103712	0.421686	0.189	0.163	-0.026	1
Timm17a	0.105019	0.422454	0.339	0.314	-0.025	1
Tmsb4x	0.10516	533.93	0.918	0.895	-0.023	1
Ly6h	0.10596	0.462674	0.115	0.094	-0.021	1
Gga2	0.106258	0.263316	0.26	0.236	-0.024	1
Bclaf1	0.1074	0.253797	0.467	0.439	-0.028	1
Gna11	0.107547	0.380216	0.381	0.345	-0.036	1
Abhd17a	0.107834	1.74901	0.233	0.204	-0.029	1
Ikzf4	0.109135	0.510456	0.256	0.227	-0.029	1
Mcm2	0.10922	0.255614	0.204	0.18	-0.024	1
Gsk3b	0.111175	0.924093	0.626	0.594	-0.032	1
Igf1r	0.112181	0.635644	0.555	0.524	-0.031	1
Evi5	0.112495	0.350124	0.306	0.337	0.031	1
Eln	0.113207	7.29618	0.508	0.521	0.013	1
Bex2	0.113529	1.37121	0.306	0.285	-0.021	1
Srp19	0.115019	0.252353	0.426	0.396	-0.03	1
Ankrd17	0.116797	0.251221	0.433	0.405	-0.028	1
Exoc4	0.116917	-0.436867	0.157	0.183	0.026	1
Neat1	0.117479	12.3342	0.138	0.118	-0.02	1
Hsp90b1	0.121763	5.86413	0.763	0.751	-0.012	1
Ppp1r9a	0.12356	-0.421735	0.145	0.17	0.025	1
Eif6	0.125083	0.265988	0.336	0.301	-0.035	1
Dnaja1	0.125494	1.0793	0.831	0.819	-0.012	1
Pop5	0.127109	2.32719	0.162	0.189	0.027	1
Mtch2	0.128793	0.369063	0.429	0.405	-0.024	1
Tsg101	0.130504	0.250638	0.434	0.466	0.032	1
Smarce1	0.132446	0.638485	0.622	0.602	-0.02	1
Hist3h2a	0.132527	-0.33458	0.223	0.248	0.025	1
Gpbp1	0.13287	0.868798	0.443	0.419	-0.024	1
Purb	0.133109	0.257443	0.417	0.393	-0.024	1
Srp14	0.133569	0.640881	0.645	0.62	-0.025	1
Ipo5	0.13357	0.3529	0.303	0.277	-0.026	1
B2m	0.135532	31.9648	0.675	0.652	-0.023	1
Yap1	0.137352	-0.307141	0.328	0.296	-0.032	1
Tnrc6b	0.137784	-0.341792	0.358	0.388	0.03	1
Rbmxl1	0.139754	0.957275	0.484	0.469	-0.015	1
Rap1a	0.143453	3.16165	0.423	0.403	-0.02	1
Pfn2	0.146978	-0.403245	0.595	0.61	0.015	1
Zmym5	0.147139	-0.397105	0.237	0.261	0.024	1
Arpp19	0.147516	1.67219	0.618	0.608	-0.01	1
Lsp1	0.148213	11.5468	0.171	0.15	-0.021	1
Ube2d2a	0.14834	0.734263	0.764	0.752	-0.012	1
Cyc1	0.149815	0.390929	0.403	0.379	-0.024	1
Hspa1a	0.150036	17.676	0.103	0.086	-0.017	1
Rsrp1	0.15142	0.933335	0.886	0.872	-0.014	1
Txnl1	0.151999	0.946739	0.541	0.521	-0.02	1
Mif	0.154202	27.3511	0.922	0.937	0.015	1
Cers2	0.155519	-0.298496	0.36	0.396	0.036	1
Bcl11a	0.156788	-0.927115	0.392	0.421	0.029	1
Loxl1	0.158156	0.260539	0.408	0.383	-0.025	1
Cyba	0.158917	13.0969	0.378	0.358	-0.02	1
Tmem119	0.160709	-1.88357	0.451	0.403	-0.048	1
Tpm4	0.162768	35.642	0.694	0.696	0.002	1
1110008F13Rik	0.163397	0.409137	0.471	0.448	-0.023	1
Camk2d	0.164294	1.57128	0.233	0.209	-0.024	1
Tcf19	0.168167	0.48496	0.102	0.086	-0.016	1
Nmt1	0.168453	-0.953385	0.382	0.348	-0.034	1
Plpp3	0.169022	2.8061	0.445	0.426	-0.019	1
Msn	0.169034	2.53531	0.218	0.193	-0.025	1
Pole4	0.169986	0.297984	0.362	0.341	-0.021	1
Mkrn1	0.170169	1.36063	0.174	0.196	0.022	1
Myo10	0.170489	1.77611	0.129	0.149	0.02	1
Srp54b	0.172955	-0.577147	0.482	0.455	-0.027	1
Ube2s	0.173512	3.12447	0.857	0.872	0.015	1
mt-Nd4l	0.173551	0.669521	0.593	0.561	-0.032	1
Atp6v0e	0.176852	1.55357	0.454	0.479	0.025	1
Dnajc9	0.177678	0.948642	0.293	0.27	-0.023	1
Msi2	0.17814	0.521375	0.357	0.401	0.044	1
Eif4e	0.179909	0.315279	0.571	0.545	-0.026	1
Bzw1	0.183046	0.348364	0.725	0.715	-0.01	1
Zfp36l1	0.183827	4.07356	0.748	0.772	0.024	1
Ing1	0.183833	0.253957	0.379	0.409	0.03	1
Rbm4b	0.18761	1.43459	0.791	0.752	-0.039	1
Papola	0.190107	0.328003	0.523	0.494	-0.029	1
Rpa2	0.19215	0.911859	0.224	0.202	-0.022	1
Rbbp4	0.192472	-0.634455	0.59	0.587	-0.003	1
Rbp1	0.19292	5.77079	0.405	0.358	-0.047	1
Ip6k2	0.195563	-0.396682	0.469	0.484	0.015	1
Aqp1	0.19729	-0.598463	0.142	0.162	0.02	1
Flna	0.19738	0.953055	0.486	0.458	-0.028	1
Parp1	0.197715	71.6392	0.173	0.154	-0.019	1
Tm9sf3	0.198973	1.71297	0.596	0.568	-0.028	1
Elovl6	0.200748	0.41757	0.25	0.23	-0.02	1
Ept1	0.202298	-0.728219	0.111	0.128	0.017	1
Nrm	0.207058	0.660918	0.126	0.108	-0.018	1
Kmt2e	0.207353	-0.677472	0.479	0.455	-0.024	1
App	0.207398	-1.47519	0.61	0.634	0.024	1
Btf3l4	0.209277	0.613982	0.554	0.528	-0.026	1
Myef2	0.20995	0.447804	0.334	0.304	-0.03	1
Nfkb1	0.211827	-1.20569	0.154	0.172	0.018	1
Lbr	0.213352	0.262016	0.19	0.173	-0.017	1
Foxp4	0.213966	-0.271284	0.398	0.361	-0.037	1
Col12a1	0.21638	1.30214	0.563	0.591	0.028	1
Sec22b	0.218788	0.265302	0.451	0.427	-0.024	1
Flrt2	0.222208	4.83299	0.251	0.282	0.031	1
Psmc5	0.224366	1.03496	0.314	0.298	-0.016	1
Rbbp7	0.226428	0.327056	0.577	0.578	0.001	1
Tnrc18	0.227083	0.904456	0.32	0.296	-0.024	1
Ppp1r2	0.227767	3.34499	0.377	0.359	-0.018	1
Srsf11	0.230193	1.30635	0.85	0.816	-0.034	1
Spcs2	0.2313	0.886542	0.648	0.673	0.025	1
Mpc2	0.233707	0.255269	0.504	0.479	-0.025	1
Sntb2	0.234837	2.51276	0.257	0.236	-0.021	1
Snx1	0.235295	0.404957	0.18	0.162	-0.018	1
Cd47	0.235701	2.41797	0.39	0.417	0.027	1
Rheb	0.237407	0.574667	0.712	0.688	-0.024	1
Dtl	0.241705	1.57272	0.388	0.371	-0.017	1
Ccni	0.242238	0.325676	0.491	0.472	-0.019	1
Vasp	0.242905	0.975056	0.287	0.264	-0.023	1
Capza2	0.243717	0.595275	0.548	0.521	-0.027	1
Pfdn4	0.245977	0.375129	0.441	0.424	-0.017	1
Vcp	0.246421	1.32696	0.747	0.752	0.005	1
Lars2	0.247063	0.308759	0.095	0.11	0.015	1
Zmiz1	0.248492	-0.609566	0.6	0.595	-0.005	1
Arl6ip1	0.250585	15.0371	0.379	0.362	-0.017	1
Kdm2a	0.252583	-0.28357	0.314	0.33	0.016	1
Rab11b	0.252737	0.608937	0.634	0.62	-0.014	1
Phlda3	0.253469	3.64678	0.121	0.105	-0.016	1
Socs2	0.255471	1.09341	0.445	0.432	-0.013	1
Cmas	0.255868	1.05745	0.19	0.172	-0.018	1
Idh2	0.256633	1.70754	0.65	0.625	-0.025	1
Rexo2	0.257106	0.377054	0.28	0.264	-0.016	1
Arf2	0.257504	0.296608	0.247	0.228	-0.019	1
Ppm1g	0.26025	0.369648	0.38	0.411	0.031	1
Hoxd13	0.26282	-0.44889	0.74	0.722	-0.018	1
Pmpca	0.263036	0.278672	0.139	0.123	-0.016	1
Gpc3	0.266734	1.52216	0.831	0.85	0.019	1
Gpr107	0.268635	0.290048	0.115	0.1	-0.015	1
9530068E07Rik	0.270544	-0.27247	0.544	0.515	-0.029	1
Myl12a	0.272217	13.1777	0.905	0.924	0.019	1
Rsrc2	0.272812	0.766188	0.708	0.697	-0.011	1
Hnrnpr	0.274787	0.663644	0.669	0.654	-0.015	1
Snai2	0.275692	0.749406	0.231	0.212	-0.019	1
Acat1	0.278475	0.479803	0.377	0.361	-0.016	1
Mat2a	0.279471	-0.554629	0.487	0.456	-0.031	1
Nr4a1	0.282344	0.720334	0.458	0.43	-0.028	1
Slc24a5	0.285583	-0.260079	0.274	0.294	0.02	1
Bcap31	0.28586	0.327473	0.395	0.374	-0.021	1
Hmcn1	0.288745	1.7341	0.369	0.351	-0.018	1
Sbno1	0.296217	-0.366073	0.498	0.521	0.023	1
Smarca5	0.297158	0.728701	0.461	0.451	-0.01	1
Smc2	0.298116	5.867	0.278	0.259	-0.019	1
Ctsd	0.299161	1.39483	0.457	0.435	-0.022	1
Adgra3	0.299936	0.426629	0.334	0.358	0.024	1
Sap30	0.300436	0.624267	0.153	0.168	0.015	1
Sec11a	0.301578	0.383619	0.582	0.568	-0.014	1
Ccnl1	0.302567	-0.414802	0.731	0.764	0.033	1
Serp1	0.304776	-1.00896	0.667	0.675	0.008	1
Golt1b	0.305556	0.405106	0.355	0.34	-0.015	1
Tgfb3	0.309691	-0.36081	0.282	0.301	0.019	1
Calu	0.311003	3.27846	0.66	0.662	0.002	1
Ly6e	0.311228	4.30266	0.204	0.222	0.018	1
Ndufa5	0.311565	1.01381	0.418	0.408	-0.01	1
H3f3b	0.319914	10.3706	0.999	1	0.001	1
4921524J17Rik	0.320303	0.263369	0.41	0.432	0.022	1
Mcm3	0.321704	0.744564	0.165	0.15	-0.015	1
Ddah2	0.3237	-0.296824	0.678	0.663	-0.015	1
Dnajb6	0.325314	0.863541	0.606	0.581	-0.025	1
Dclk1	0.326271	0.837868	0.226	0.209	-0.017	1
Fgfrl1	0.326557	1.21795	0.26	0.286	0.026	1
Ubqln1	0.326877	0.276819	0.279	0.262	-0.017	1
Dlk1	0.328373	46.3397	0.346	0.332	-0.014	1
Mafb	0.329557	0.502412	0.161	0.147	-0.014	1
Bmp2	0.334532	1.05272	0.216	0.201	-0.015	1
Cisd2	0.337782	0.435506	0.491	0.481	-0.01	1
Mpzl1	0.344163	3.26874	0.501	0.531	0.03	1
Serinc3	0.345234	2.63153	0.347	0.359	0.012	1
Mgst1	0.350483	0.6371	0.297	0.311	0.014	1
Fbln2	0.352268	-1.55507	0.56	0.581	0.021	1
Brd8	0.353522	0.322775	0.438	0.427	-0.011	1
Ddx3x	0.356784	0.725578	0.725	0.727	0.002	1
Pdia3	0.357964	-1.4857	0.744	0.757	0.013	1
Slc9a3r2	0.359382	0.268113	0.199	0.183	-0.016	1
Fam126a	0.361175	11.6584	0.11	0.121	0.011	1
Tmco1	0.367387	0.36365	0.393	0.375	-0.018	1
Ago2	0.370692	0.297927	0.388	0.382	-0.006	1
Ralb	0.373454	1.6976	0.236	0.22	-0.016	1
Top1	0.381741	2.87815	0.764	0.752	-0.012	1
Kpna4	0.383954	0.954797	0.21	0.227	0.017	1
Ilf3	0.384765	-0.43466	0.34	0.328	-0.012	1
Slc38a2	0.386899	-1.17237	0.781	0.806	0.025	1
C130021I20Rik	0.391342	0.381937	0.141	0.129	-0.012	1
Matr3	0.391467	0.698692	0.705	0.693	-0.012	1
Klf3	0.394103	6.37072	0.136	0.152	0.016	1
Bzw2	0.394495	0.767745	0.484	0.455	-0.029	1
Atxn7l3b	0.397743	-0.274761	0.851	0.82	-0.031	1
Etf1	0.397866	0.362209	0.388	0.379	-0.009	1
Ube2k	0.40263	0.659804	0.527	0.526	-0.001	1
Meg3	0.403639	55.3524	0.963	0.964	0.001	1
Slbp	0.406739	0.798578	0.501	0.531	0.03	1
Fip1l1	0.407027	-0.450962	0.41	0.422	0.012	1
Hic1	0.407298	0.278631	0.174	0.16	-0.014	1
Gm12216	0.408331	-0.473676	0.202	0.188	-0.014	1
Tmeff2	0.4131	1.10774	0.124	0.112	-0.012	1
Kank1	0.414737	-0.317398	0.168	0.181	0.013	1
Epha4	0.415062	-4.86787	0.407	0.417	0.01	1
Rab7	0.41568	0.39991	0.574	0.552	-0.022	1
Ubald2	0.415841	1.74531	0.498	0.515	0.017	1
Tbx18	0.416276	-1.07135	0.197	0.206	0.009	1
Nim1k	0.42094	-1.26258	0.185	0.172	-0.013	1
Fstl1	0.42185	20.3432	0.915	0.883	-0.032	1
Pfkl	0.423249	-0.46241	0.29	0.307	0.017	1
Raph1	0.427303	0.26124	0.191	0.18	-0.011	1
Rsu1	0.436569	0.815397	0.327	0.316	-0.011	1
Lsm8	0.445363	0.978239	0.471	0.458	-0.013	1
Sod2	0.445916	3.26531	0.313	0.303	-0.01	1
Gadd45a	0.449923	0.670219	0.121	0.133	0.012	1
Irf2bpl	0.453168	-1.59462	0.402	0.375	-0.027	1
Efna5	0.453269	1.84283	0.504	0.49	-0.014	1
Adipor1	0.455825	0.428915	0.499	0.529	0.03	1
Wbp11	0.46176	0.335146	0.409	0.4	-0.009	1
Mapre1	0.467176	0.314639	0.561	0.576	0.015	1
Bptf	0.471421	-0.296939	0.574	0.581	0.007	1
Ckap4	0.471771	2.36698	0.681	0.696	0.015	1
Mphosph8	0.474422	1.18888	0.259	0.251	-0.008	1
Gadd45g	0.477513	11.7788	0.304	0.298	-0.006	1
Xbp1	0.479716	0.338827	0.214	0.206	-0.008	1
Ubxn1	0.489347	0.370923	0.535	0.521	-0.014	1
Tmem165	0.497899	-0.261868	0.5	0.495	-0.005	1
Atp6ap2	0.501288	0.37332	0.275	0.261	-0.014	1
Tspan3	0.501852	-1.18763	0.857	0.88	0.023	1
Gpi1	0.508257	0.933766	0.716	0.714	-0.002	1
Wif1	0.512655	1.74259	0.122	0.113	-0.009	1
Ldha	0.518398	14.9892	0.881	0.883	0.002	1
Clic4	0.522019	0.512183	0.369	0.379	0.01	1
Hp1bp3	0.522801	-0.332613	0.435	0.429	-0.006	1
Bcl10	0.524169	0.271408	0.429	0.422	-0.007	1
Kcnq1ot1	0.526073	1.9486	0.537	0.544	0.007	1
Erdr1	0.529433	0.475288	0.298	0.288	-0.01	1
Cmtm7	0.529828	0.768809	0.293	0.282	-0.011	1
Ift20	0.533711	0.594802	0.496	0.49	-0.006	1
Mff	0.54094	0.401975	0.561	0.537	-0.024	1
Tspo	0.541405	0.742659	0.124	0.117	-0.007	1
Gsk3a	0.553286	0.312316	0.278	0.265	-0.013	1
Ebf3	0.557241	-0.35446	0.228	0.217	-0.011	1
Bmp4	0.557395	-2.82309	0.201	0.207	0.006	1
Ssb	0.559169	2.57896	0.693	0.688	-0.005	1
Rrs1	0.562844	-1.37904	0.213	0.201	-0.012	1
Sltm	0.56353	-0.275043	0.374	0.359	-0.015	1
Rgs3	0.563759	0.826307	0.24	0.248	0.008	1
Vcam1	0.563816	4.34059	0.408	0.419	0.011	1
E2f5	0.568408	0.269735	0.159	0.15	-0.009	1
Rfxap	0.568815	-0.351491	0.172	0.183	0.011	1
Hspa5	0.574702	7.63227	0.9	0.913	0.013	1
Btg2	0.5757	2.39923	0.426	0.434	0.008	1
Ube2r2	0.5803	0.401535	0.577	0.568	-0.009	1
Bad	0.581509	0.3106	0.274	0.265	-0.009	1
Erp44	0.583183	-0.264013	0.388	0.367	-0.021	1
Gxylt2	0.584779	-0.327927	0.279	0.264	-0.015	1
Ntng1	0.587736	-4.5669	0.231	0.22	-0.011	1
Baiap2	0.590221	-0.317106	0.192	0.183	-0.009	1
Akap13	0.590357	0.470372	0.252	0.241	-0.011	1
Sub1	0.591721	9.26663	0.902	0.911	0.009	1
1110008P14Rik	0.598356	-0.297488	0.243	0.231	-0.012	1
Amot	0.598617	0.328963	0.118	0.112	-0.006	1
Apoe	0.599553	202.454	0.137	0.131	-0.006	1
Jund	0.600418	-11.5916	0.875	0.908	0.033	1
Map4k4	0.601164	1.41268	0.445	0.456	0.011	1
Srrm2	0.601831	-1.10088	0.751	0.743	-0.008	1
Mdfic	0.603421	1.7488	0.191	0.183	-0.008	1
Prnp	0.604388	0.351238	0.233	0.244	0.011	1
Scx	0.604412	4.06134	0.273	0.283	0.01	1
Auts2	0.60525	-1.43643	0.769	0.752	-0.017	1
Chmp2b	0.608757	-2.78507	0.412	0.398	-0.014	1
Snrnp70	0.609447	0.523484	0.498	0.492	-0.006	1
Ppp1r15a	0.611419	1.01839	0.582	0.607	0.025	1
Ubb	0.618949	25.0456	1	1	0	1
Mbnl2	0.620424	0.319813	0.71	0.688	-0.022	1
Mcm6	0.622259	0.263676	0.245	0.238	-0.007	1
Ubqln2	0.62284	-0.308485	0.27	0.28	0.01	1
Cadm1	0.627281	-1.07544	0.215	0.202	-0.013	1
Ogfrl1	0.631204	0.267984	0.107	0.1	-0.007	1
Phf21a	0.633253	-0.275706	0.302	0.29	-0.012	1
Gng5	0.637477	16.2182	0.782	0.778	-0.004	1
Fgfr3	0.639326	9.41727	0.121	0.117	-0.004	1
Nsmce4a	0.641225	0.250738	0.402	0.395	-0.007	1
Pvrl2	0.643114	0.757129	0.257	0.248	-0.009	1
Tsn	0.644208	0.948952	0.582	0.573	-0.009	1
Lamp2	0.645931	0.7027	0.51	0.515	0.005	1
Sepp1	0.648494	8.25005	0.102	0.108	0.006	1
Csrp1	0.650811	5.79525	0.321	0.314	-0.007	1
Skil	0.652348	1.28105	0.441	0.458	0.017	1
Tmbim6	0.655989	1.11225	0.626	0.62	-0.006	1
Smad7	0.663377	2.00077	0.439	0.448	0.009	1
Kdm5b	0.663466	-0.351689	0.466	0.469	0.003	1
Esf1	0.664859	-0.290719	0.294	0.282	-0.012	1
Fdx1	0.665998	0.999893	0.231	0.223	-0.008	1
Celf2	0.666191	1.13012	0.171	0.162	-0.009	1
Slc29a1	0.666483	0.399668	0.171	0.167	-0.004	1
Trp53	0.679694	0.402096	0.475	0.482	0.007	1
Bex1	0.67975	0.537246	0.186	0.18	-0.006	1
Srsf6	0.685148	0.423539	0.85	0.84	-0.01	1
Ube2w	0.686863	0.769385	0.316	0.306	-0.01	1
Wisp1	0.689147	0.793869	0.18	0.188	0.008	1
Spint2	0.694082	-1.46248	0.38	0.392	0.012	1
Nfix	0.701188	0.530467	0.621	0.62	-0.001	1
Stt3a	0.705837	0.329711	0.399	0.4	0.001	1
Ddx5	0.705848	13.9709	0.973	0.99	0.017	1
Ivns1abp	0.7073	-1.47014	0.465	0.468	0.003	1
Uchl1	0.71651	2.47295	0.246	0.243	-0.003	1
Fn1	0.722996	2.33479	0.609	0.631	0.022	1
Peg3	0.724177	-3.5138	0.459	0.476	0.017	1
Eif4g1	0.727552	1.14897	0.481	0.477	-0.004	1
Ptpn2	0.729988	2.33613	0.275	0.269	-0.006	1
Pmp22	0.730209	4.78262	0.609	0.6	-0.009	1
Hspg2	0.731097	1.04096	0.219	0.214	-0.005	1
Srrm1	0.732843	0.526773	0.547	0.542	-0.005	1
Ier5	0.738863	-0.825066	0.414	0.424	0.01	1
Aplp2	0.74288	0.449117	0.323	0.33	0.007	1
PISD	0.746855	0.347319	0.371	0.374	0.003	1
Rab1a	0.75602	0.458305	0.633	0.639	0.006	1
Comt	0.756067	5.9887	0.337	0.33	-0.007	1
Id3	0.756935	11.7049	0.902	0.937	0.035	1
Klf4	0.757975	10.2839	0.572	0.587	0.015	1
Fosb	0.762212	13.6358	0.265	0.267	0.002	1
Rhob	0.764725	1.74751	0.439	0.44	0.001	1
Ythdc1	0.765319	-0.455989	0.5	0.497	-0.003	1
Dync1i2	0.765817	0.780903	0.513	0.516	0.003	1
Peli1	0.768776	0.378609	0.448	0.458	0.01	1
Cdc123	0.770006	0.311455	0.309	0.309	0	1
Lxn	0.77375	0.56147	0.211	0.206	-0.005	1
Calm1	0.784859	37.7193	0.866	0.888	0.022	1
March5	0.786037	-1.24101	0.513	0.518	0.005	1
Tcf7l2	0.790048	0.89143	0.52	0.513	-0.007	1
Wwp2	0.79163	6.07181	0.33	0.345	0.015	1
Zbed3	0.79367	0.385295	0.347	0.346	-0.001	1
Plin2	0.794762	1.76931	0.143	0.146	0.003	1
Id4	0.804259	0.68263	0.242	0.248	0.006	1
Crispld1	0.806498	0.332397	0.185	0.184	-0.001	1
Itm2b	0.809028	7.31953	0.826	0.824	-0.002	1
Klf10	0.810569	2.57577	0.455	0.468	0.013	1
Ncor1	0.813503	0.337547	0.547	0.537	-0.01	1
Ptp4a3	0.81638	20.7058	0.124	0.121	-0.003	1
Lta4h	0.817528	0.35426	0.251	0.251	0	1
Nxf1	0.818804	0.427225	0.535	0.523	-0.012	1
Col5a2	0.822587	1.48226	0.373	0.371	-0.002	1
Map1lc3a	0.829902	1.18882	0.759	0.757	-0.002	1
Rbm39	0.832805	-9.58911	0.987	0.992	0.005	1
Hells	0.835294	0.559018	0.153	0.15	-0.003	1
Ptp4a1	0.839677	0.51117	0.71	0.728	0.018	1
Hapln1	0.846392	57.6385	0.2	0.207	0.007	1
Higd1a	0.854946	4.85136	0.509	0.524	0.015	1
Sparc	0.855042	38.3524	0.86	0.871	0.011	1
Rpn1	0.856768	0.488341	0.407	0.416	0.009	1
Pcnp	0.859757	0.541573	0.564	0.56	-0.004	1
Cbx1	0.865359	-1.12774	0.756	0.752	-0.004	1
Nog	0.872407	2.98403	0.106	0.108	0.002	1
Arl6ip6	0.883182	0.337383	0.342	0.341	-0.001	1
Igsf3	0.886258	0.548161	0.684	0.665	-0.019	1
Hist1h2bc	0.886269	3.62491	0.131	0.131	0	1
Rtf1	0.888464	0.278703	0.668	0.66	-0.008	1
Ddx17	0.889923	-0.469453	0.563	0.561	-0.002	1
Rhoc	0.890224	4.79275	0.577	0.589	0.012	1
Degs1	0.891821	2.21597	0.333	0.332	-0.001	1
Hist3h2ba	0.892983	2.26059	0.242	0.241	-0.001	1
Ifi27	0.894536	0.296674	0.225	0.228	0.003	1
Saraf	0.899437	-1.12764	0.552	0.568	0.016	1
Eno1	0.901876	6.93794	0.763	0.794	0.031	1
Mad2l2	0.909239	-0.43764	0.24	0.233	-0.007	1
Map1lc3b	0.915715	0.714344	0.791	0.793	0.002	1
Arpc5	0.924018	5.3726	0.504	0.519	0.015	1
Slit2	0.931626	-0.591955	0.199	0.201	0.002	1
Ccnl2	0.940283	0.350161	0.669	0.657	-0.012	1
Mcm7	0.943479	1.65246	0.24	0.241	0.001	1
Nop56	0.945647	-0.520819	0.415	0.409	-0.006	1
Cdkn1a	0.951351	-4.572	0.149	0.149	0	1
Lor	0.951704	8.19618	0.149	0.15	0.001	1
Selk	0.95502	4.34134	0.846	0.845	-0.001	1
Tcf25	0.957892	1.30958	0.525	0.531	0.006	1
Cthrc1	0.963582	9.21422	0.619	0.592	-0.027	1
P4ha1	0.963621	0.498465	0.383	0.385	0.002	1
Ndfip2	0.967114	0.365319	0.289	0.291	0.002	1
Stk25	0.972083	1.49513	0.323	0.324	0.001	1
Twist1	0.972469	3.57342	0.409	0.393	-0.016	1
Pim3	0.976848	17.8705	0.355	0.369	0.014	1
H13	0.980856	-0.427039	0.55	0.55	0	1
Pitpnc1	0.992217	0.410154	0.306	0.306	0	1
Efhd2	0.993969	1.10659	0.121	0.121	0	1
Stk38	0.997701	0.476505	0.147	0.146	-0.001	1
Klf6	0.998567	1.33075	0.433	0.43	-0.003	1
Plk2	0.998697	5.47213	0.237	0.235	-0.002	1
Atp1a1	0.998733	0.484607	0.382	0.393	0.011	1

## Sheet: Joint.WT-vs-Mut
gene	p_value	avg_logFC	% expressed in WT	% expressed in BDA1	percentage point difference	adjusted p-value
Rpl6l	2.35526e-279	1.88387	0.956	0.101	-0.855	4.14761e-275
Rpl29	3.26695e-240	1.55199	1	0.634	-0.366	5.75309e-236
Gm10260	4.49593e-236	-2.47038	0.063	0.934	0.871	7.91734e-232
Gm10709	7.19613e-215	-2.13459	0.199	0.914	0.715	1.26724e-210
Uba52	8.95209e-215	-1.54768	0.757	0.969	0.212	1.57646e-210
Gm9493	7.9965e-207	1.39125	0.833	0.099	-0.734	1.40818e-202
Rplp0	8.69332e-192	0.735144	1	0.989	-0.011	1.53089e-187
Gm6133	2.26054e-191	1.17686	0.688	0.022	-0.666	3.98081e-187
Ubb	4.79853e-191	0.783797	1	0.993	-0.007	8.45021e-187
mt-Atp6	1.98508e-189	0.658264	1	0.999	-0.001	3.49573e-185
Gm10076	8.65829e-187	-1.30819	0.791	0.956	0.165	1.52472e-182
Gm8797	1.29159e-185	-1.76942	0.304	0.887	0.583	2.27449e-181
Eef1a1	7.26673e-184	0.597904	1	1	0	1.27967e-179
Gm10036	5.42478e-158	1.03585	0.631	0.036	-0.595	9.55303e-154
Rpl26	1.49905e-150	0.650564	1	0.974	-0.026	2.63983e-146
mt-Co2	1.0586e-135	0.611008	1	0.981	-0.019	1.8642e-131
Rps12-ps3	3.65037e-133	1.00601	0.914	0.413	-0.501	6.4283e-129
Rpl4	1.77108e-127	0.605531	0.998	0.961	-0.037	3.11887e-123
Gm8730	1.13373e-121	-0.775458	0.935	0.966	0.031	1.99649e-117
H3f3b	6.37134e-113	0.544514	1	0.987	-0.013	1.12199e-108
Rpl10	1.2535e-111	0.478061	1	0.997	-0.003	2.20741e-107
Rpl3	6.46473e-111	0.547054	0.998	0.948	-0.05	1.13844e-106
Btf3	8.30721e-111	0.684731	0.982	0.739	-0.243	1.4629e-106
mt-Nd3	8.80093e-109	0.824659	0.955	0.559	-0.396	1.54984e-104
Rpl9-ps6	4.58198e-108	0.862513	0.782	0.241	-0.541	8.06887e-104
Gm9843	5.79709e-108	0.846867	0.922	0.47	-0.452	1.02087e-103
Rps4x	2.56934e-107	0.472178	1	0.988	-0.012	4.52461e-103
Rpl13a	8.77947e-107	0.41654	1	0.996	-0.004	1.54607e-102
mt-Nd4	5.21518e-103	0.544412	0.998	0.958	-0.04	9.18394e-99
Hnrnpa0	8.35826e-103	-1.02183	0.574	0.814	0.24	1.47189e-98
Rpl14	1.86072e-100	0.46118	1	0.984	-0.016	3.27673e-96
Rps6	2.09168e-99	0.433119	1	0.993	-0.007	3.68345e-95
Rpl7	2.20322e-98	0.557112	1	0.956	-0.044	3.87988e-94
mt-Nd1	2.44059e-98	0.486221	1	0.992	-0.008	4.29788e-94
Rps5	4.12257e-97	0.455844	1	0.991	-0.009	7.25984e-93
Eif3e	1.14062e-96	0.759756	0.947	0.606	-0.341	2.00863e-92
Rbm4b	4.25305e-95	0.909416	0.752	0.244	-0.508	7.48963e-91
Actg1	5.74528e-95	0.650628	0.998	0.949	-0.049	1.01174e-90
Rps3a1	3.19427e-94	0.429085	1	0.987	-0.013	5.62511e-90
mt-Cytb	7.98275e-93	0.434429	1	0.995	-0.005	1.40576e-88
Hspa8	5.56707e-90	0.572944	0.997	0.891	-0.106	9.80361e-86
Rps7	1.21706e-89	0.401112	0.998	0.993	-0.005	2.14324e-85
Igf2	1.96144e-89	-1.03357	0.872	0.96	0.088	3.4541e-85
Ftl1	9.2786e-88	0.444337	1	0.99	-0.01	1.63396e-83
Il11ra1	4.61523e-87	0.822503	0.542	0.101	-0.441	8.12742e-83
Rpl6	3.86352e-84	0.378717	1	0.993	-0.007	6.80366e-80
Malat1	1.07063e-82	-0.500515	1	1	0	1.88538e-78
Rpl35	2.14836e-81	-0.413985	0.992	0.999	0.007	3.78326e-77
Naca	6.27149e-79	0.486487	0.995	0.887	-0.108	1.10441e-74
Eef1g	1.55661e-77	0.498757	0.995	0.873	-0.122	2.74119e-73
Cnbp	3.11523e-77	0.705921	0.856	0.416	-0.44	5.48592e-73
Tuba1a	3.17991e-77	0.887432	0.783	0.353	-0.43	5.59983e-73
Eif3f	4.63655e-75	0.569217	0.977	0.733	-0.244	8.16496e-71
Serpinh1	3.00374e-74	0.603335	0.958	0.76	-0.198	5.28959e-70
Eef2	2.3917e-73	0.461064	0.998	0.944	-0.054	4.21178e-69
Fbn2	7.01454e-73	-0.762906	0.883	0.933	0.05	1.23526e-68
Rps27rt	8.51374e-73	-0.549581	0.951	0.961	0.01	1.49927e-68
Rpl8	1.62538e-72	0.366416	1	0.985	-0.015	2.8623e-68
Rps2	1.07551e-71	0.427566	0.998	0.967	-0.031	1.89396e-67
Rps14	3.20904e-71	0.304334	1	0.998	-0.002	5.65111e-67
Rps3	7.33297e-71	0.350887	1	0.988	-0.012	1.29134e-66
Sag	1.34992e-69	0.516359	0.303	0.012	-0.291	2.37721e-65
Gm9844	3.84082e-67	0.513832	0.327	0.025	-0.302	6.76368e-63
Rpl19	1.01373e-66	0.389786	0.998	0.96	-0.038	1.78518e-62
Nedd4	4.29003e-66	-0.62813	0.82	0.88	0.06	7.55475e-62
H3f3a	2.82609e-65	0.36976	0.998	0.972	-0.026	4.97675e-61
Eif1	4.87631e-65	0.531411	0.997	0.952	-0.045	8.58717e-61
Gli3	8.47048e-65	-0.878193	0.626	0.813	0.187	1.49165e-60
Nrep	5.97389e-64	-0.740136	0.709	0.828	0.119	1.052e-59
Rps9	8.53412e-62	0.305849	1	0.993	-0.007	1.50286e-57
Rpl36-ps3	3.35257e-61	0.523249	0.364	0.052	-0.312	5.90387e-57
Hnrnph1	8.23124e-61	-0.68842	0.751	0.838	0.087	1.44952e-56
Rps29	1.45075e-60	-0.287104	1	1	0	2.55478e-56
Rpl21	2.04862e-60	0.37544	0.997	0.978	-0.019	3.60761e-56
Tcf4	1.14037e-58	-0.666572	0.905	0.938	0.033	2.00818e-54
Oaz1	6.28557e-58	0.419341	0.994	0.882	-0.112	1.10689e-53
Rpl13-ps3	8.4632e-58	0.573042	0.704	0.274	-0.43	1.49037e-53
Rps15a	8.78143e-58	0.290948	1	0.996	-0.004	1.54641e-53
2700060E02Rik	6.71505e-57	0.571763	0.853	0.465	-0.388	1.18252e-52
mt-Nd2	2.92195e-56	0.433275	0.984	0.86	-0.124	5.14556e-52
Eif4a1	3.58432e-56	0.54643	0.948	0.656	-0.292	6.31199e-52
Ddx17	1.39191e-54	-0.7461	0.561	0.731	0.17	2.45114e-50
Npm1	5.55333e-54	0.387298	0.997	0.927	-0.07	9.77942e-50
Trps1	2.67603e-51	-0.859133	0.676	0.806	0.13	4.71249e-47
Sep15	3.6346e-51	0.552069	0.806	0.407	-0.399	6.40053e-47
Gnas	3.62045e-50	0.369208	0.994	0.938	-0.056	6.37561e-46
Pnrc1	1.93202e-49	0.607645	0.851	0.485	-0.366	3.40228e-45
Igf1r	2.17242e-49	-0.773959	0.524	0.716	0.192	3.82563e-45
Eif2a	4.23784e-49	0.451288	0.448	0.117	-0.331	7.46285e-45
Glrx3	1.16277e-48	0.47656	0.55	0.185	-0.365	2.04763e-44
Rps16	1.11801e-47	0.262127	0.998	0.997	-0.001	1.96881e-43
Tnfaip6	1.13787e-47	0.664619	0.392	0.095	-0.297	2.00379e-43
Vcan	4.58343e-47	-0.789076	0.625	0.786	0.161	8.07142e-43
Sumo2	1.00245e-46	0.443435	0.971	0.744	-0.227	1.76531e-42
Ctnnb1	1.17673e-46	-0.60737	0.775	0.812	0.037	2.07223e-42
Tsc22d1	1.21168e-46	0.626964	0.981	0.872	-0.109	2.13377e-42
Tmem59	5.5949e-46	0.522623	0.799	0.422	-0.377	9.85262e-42
Hsp90ab1	6.72207e-46	0.297864	1	0.989	-0.011	1.18376e-41
Fus	8.62843e-46	-0.503471	0.903	0.899	-0.004	1.51947e-41
Esd	1.17571e-45	0.484427	0.574	0.215	-0.359	2.07042e-41
Rpl18a	1.22272e-45	0.264037	1	0.996	-0.004	2.15321e-41
Rpl30	1.59828e-45	0.330866	0.99	0.905	-0.085	2.81456e-41
Mrfap1	3.69477e-45	0.468085	0.914	0.611	-0.303	6.50649e-41
Eif3l	4.26059e-45	0.450226	0.542	0.19	-0.352	7.5029e-41
Erdr1	5.32721e-45	-0.848632	0.288	0.553	0.265	9.38122e-41
Tspan3	8.88749e-45	0.478875	0.88	0.512	-0.368	1.56509e-40
Pfn1	9.6326e-45	-0.687925	0.597	0.711	0.114	1.6963e-40
Cct5	1.01518e-44	0.485665	0.697	0.324	-0.373	1.78773e-40
Tpm3-rs7	1.50976e-44	-0.711934	0.021	0.303	0.282	2.65868e-40
Eif5a	1.74012e-44	0.48583	0.893	0.562	-0.331	3.06434e-40
Ubc	1.81248e-44	0.499263	0.966	0.724	-0.242	3.19177e-40
Vdac1	1.97114e-44	0.462215	0.67	0.282	-0.388	3.47117e-40
Mfap2	2.36514e-44	0.553182	0.9	0.621	-0.279	4.16501e-40
Wdr89	2.40164e-44	-0.449018	0.908	0.902	-0.006	4.22928e-40
Rps24	7.64064e-44	0.270311	0.998	0.993	-0.005	1.34552e-39
Eif3h	1.86502e-43	0.439825	0.961	0.748	-0.213	3.28431e-39
Gm13305	3.02039e-43	-0.731529	0.016	0.288	0.272	5.3189e-39
Acaa1a	3.66316e-43	0.398148	0.383	0.094	-0.289	6.45083e-39
Akr1a1	4.60429e-43	0.49596	0.83	0.494	-0.336	8.10815e-39
Marcksl1	7.77153e-43	0.553301	0.885	0.641	-0.244	1.36857e-38
Cdk4	1.18228e-42	0.513302	0.822	0.5	-0.322	2.08199e-38
Tubb5	1.42839e-42	0.474959	0.982	0.882	-0.1	2.51539e-38
Cfl1	1.61612e-42	0.433137	0.961	0.771	-0.19	2.84599e-38
Rpl17	7.23064e-42	0.256818	1	0.994	-0.006	1.27332e-37
Tead2	2.01047e-41	0.486097	0.649	0.31	-0.339	3.54044e-37
Slc25a4	2.60307e-41	0.445824	0.88	0.602	-0.278	4.584e-37
Tm2d2	4.40898e-41	0.414332	0.497	0.171	-0.326	7.76422e-37
Cacybp	8.39362e-41	0.428726	0.513	0.186	-0.327	1.47812e-36
Mzt1	1.63572e-40	0.404028	0.443	0.138	-0.305	2.8805e-36
Cers2	3.65504e-40	0.376993	0.396	0.112	-0.284	6.43652e-36
Rps13	1.58704e-39	0.260546	0.998	0.985	-0.013	2.79478e-35
Tcp1	1.59985e-39	0.471355	0.748	0.397	-0.351	2.81734e-35
Gm2000	3.16061e-39	-0.739478	0.408	0.606	0.198	5.56583e-35
Slc25a3	5.73119e-39	0.42149	0.903	0.6	-0.303	1.00926e-34
Luc7l2	2.46206e-38	-0.562193	0.782	0.818	0.036	4.33569e-34
Btg3	6.90953e-38	0.419762	0.304	0.065	-0.239	1.21677e-33
Ddx6	1.12006e-37	-0.731402	0.32	0.553	0.233	1.97243e-33
Cdc42	1.58192e-37	0.431127	0.874	0.541	-0.333	2.78576e-33
Psma1	1.85082e-37	0.402605	0.511	0.194	-0.317	3.25929e-33
Ptk7	2.13097e-37	-0.682755	0.068	0.334	0.266	3.75264e-33
Map1lc3b	3.38339e-37	0.437435	0.793	0.433	-0.36	5.95815e-33
Xist	4.95317e-37	0.490114	0.706	0.321	-0.385	8.72254e-33
Ddah2	8.67777e-37	0.504947	0.663	0.347	-0.316	1.52816e-32
Cct4	1.377e-36	0.42472	0.725	0.364	-0.361	2.4249e-32
Atp5f1	1.92225e-36	0.445489	0.754	0.416	-0.338	3.38509e-32
Rhoc	2.20248e-36	0.373122	0.589	0.241	-0.348	3.87856e-32
mt-Atp8	2.46439e-36	-0.714215	0.383	0.591	0.208	4.3398e-32
Polr1d	4.32076e-36	0.420505	0.704	0.355	-0.349	7.60885e-32
Pycard	7.11514e-36	0.407338	0.32	0.079	-0.241	1.25298e-31
Rpl5	7.48287e-36	0.293637	0.998	0.93	-0.068	1.31773e-31
Gnb2	1.3604e-35	0.42636	0.822	0.476	-0.346	2.39566e-31
Pgrmc1	2.09164e-35	0.432107	0.676	0.327	-0.349	3.68338e-31
Hadh	2.35644e-35	0.389429	0.464	0.167	-0.297	4.14968e-31
Prdx6	3.30168e-35	0.434863	0.56	0.235	-0.325	5.81425e-31
Gm10371	9.41174e-35	0.320115	0.162	0.008	-0.154	1.65741e-30
Ptov1	1.27227e-34	0.394025	0.916	0.647	-0.269	2.24047e-30
Cdon	1.43565e-34	-0.760665	0.474	0.66	0.186	2.52818e-30
Gm12216	1.95722e-34	0.36327	0.188	0.019	-0.169	3.44667e-30
Rpl7a-ps5	3.04068e-34	0.291423	0.233	0.037	-0.196	5.35464e-30
Nfix	3.76016e-34	-0.680451	0.62	0.677	0.057	6.62165e-30
Pdia4	3.81999e-34	-0.72975	0.121	0.373	0.252	6.727e-30
Ier2	4.77018e-34	0.484744	0.869	0.565	-0.304	8.40029e-30
Eif3k	5.95208e-34	0.408942	0.892	0.602	-0.29	1.04816e-29
Rpl7a	6.13044e-34	0.287003	0.985	0.904	-0.081	1.07957e-29
Golga7	1.00391e-33	0.361216	0.445	0.157	-0.288	1.76789e-29
Slc25a5	1.53036e-33	0.423744	0.709	0.38	-0.329	2.69497e-29
Gdi2	2.42198e-33	0.422207	0.738	0.396	-0.342	4.26511e-29
Hes1	3.27422e-33	0.61133	0.88	0.708	-0.172	5.76591e-29
Myl12a	4.06931e-33	0.450993	0.924	0.658	-0.266	7.16606e-29
Gabarapl2	5.06809e-33	0.405875	0.587	0.254	-0.333	8.92491e-29
PISD	6.86168e-33	0.335458	0.374	0.114	-0.26	1.20834e-28
Epha4	7.71054e-33	-0.824095	0.417	0.612	0.195	1.35783e-28
Mlf2	9.15538e-33	0.398398	0.667	0.329	-0.338	1.61226e-28
Nfib	9.57542e-33	-0.582657	0.85	0.866	0.016	1.68623e-28
Id3	1.12179e-32	0.571986	0.937	0.77	-0.167	1.97547e-28
Irf2bp2	1.29561e-32	-0.756402	0.239	0.474	0.235	2.28157e-28
Rpl22l1	1.78339e-32	0.32464	0.989	0.912	-0.077	3.14055e-28
Ube2n	2.35319e-32	0.383022	0.694	0.352	-0.342	4.14397e-28
Scd2	2.49445e-32	-0.70082	0.408	0.583	0.175	4.39272e-28
Atrx	3.11436e-32	-0.662365	0.484	0.627	0.143	5.48438e-28
Socs3	3.52697e-32	0.523106	0.471	0.191	-0.28	6.21099e-28
Arl5b	3.94635e-32	-0.728223	0.388	0.58	0.192	6.94952e-28
Psma5	6.12664e-32	0.367603	0.672	0.339	-0.333	1.0789e-27
Prdx2	7.35837e-32	0.38244	0.929	0.709	-0.22	1.29581e-27
Pdia3	7.40951e-32	0.418014	0.757	0.445	-0.312	1.30481e-27
Mettl9	8.35088e-32	0.407555	0.639	0.319	-0.32	1.47059e-27
Eef1b2	8.84099e-32	0.335516	0.968	0.801	-0.167	1.5569e-27
Hsd17b10	1.23713e-31	0.413956	0.523	0.231	-0.292	2.17858e-27
Igf2r	1.49441e-31	-0.716483	0.303	0.522	0.219	2.63166e-27
Hnrnpa1	1.50711e-31	0.318021	0.989	0.872	-0.117	2.65401e-27
Lamp1	1.80965e-31	0.342491	0.678	0.321	-0.357	3.18679e-27
Ppia	2.59821e-31	0.321914	0.992	0.94	-0.052	4.57545e-27
Tex261	2.96242e-31	0.315247	0.372	0.119	-0.253	5.21682e-27
Sptssa	2.96683e-31	0.378959	0.589	0.276	-0.313	5.22458e-27
Psma3	3.04291e-31	0.360622	0.727	0.372	-0.355	5.35856e-27
Ybx1	3.38181e-31	0.361434	0.977	0.782	-0.195	5.95537e-27
Tfg	3.5714e-31	0.322473	0.422	0.151	-0.271	6.28924e-27
S100a11	4.06371e-31	0.455412	0.722	0.41	-0.312	7.1562e-27
Atp5c1	4.08734e-31	0.388725	0.785	0.456	-0.329	7.1978e-27
Pim3	4.46249e-31	0.345369	0.369	0.118	-0.251	7.85845e-27
Oaz2	4.95746e-31	0.372901	0.617	0.293	-0.324	8.73008e-27
Kdelr1	6.2161e-31	0.372134	0.694	0.36	-0.334	1.09466e-26
Psma6	7.38285e-31	0.346025	0.492	0.196	-0.296	1.30012e-26
Cox7a2l	8.52868e-31	0.393414	0.861	0.539	-0.322	1.5019e-26
Rcn1	1.02949e-30	0.368922	0.573	0.263	-0.31	1.81293e-26
Gpc3	1.85117e-30	-0.485692	0.85	0.87	0.02	3.2599e-26
Snrpa	2.23784e-30	0.361441	0.487	0.201	-0.286	3.94084e-26
Nktr	2.45765e-30	-0.652676	0.558	0.664	0.106	4.32793e-26
Paics	4.99867e-30	0.325285	0.523	0.227	-0.296	8.80266e-26
Ccnd1	5.03094e-30	-0.791865	0.511	0.664	0.153	8.85949e-26
Peg3	6.30108e-30	-0.712473	0.476	0.618	0.142	1.10962e-25
Fam103a1	7.04504e-30	0.320759	0.46	0.178	-0.282	1.24063e-25
Ssr2	1.11259e-29	0.403079	0.714	0.398	-0.316	1.95927e-25
Ltbp1	1.48268e-29	-0.826569	0.566	0.654	0.088	2.611e-25
Pabpc1	1.60368e-29	0.339877	0.951	0.749	-0.202	2.82407e-25
Fn1	1.61276e-29	-0.613766	0.631	0.717	0.086	2.84007e-25
Pebp1	1.88288e-29	0.360672	0.875	0.64	-0.235	3.31575e-25
Eif3m	1.93135e-29	0.342016	0.728	0.387	-0.341	3.40111e-25
Prrc2c	2.35363e-29	-0.616666	0.523	0.642	0.119	4.14474e-25
Tecr	2.87544e-29	0.357471	0.676	0.35	-0.326	5.06364e-25
Calm1	3.77287e-29	0.409183	0.888	0.592	-0.296	6.64402e-25
Saraf	3.84501e-29	0.341346	0.568	0.254	-0.314	6.77106e-25
Mdh2	4.84307e-29	0.352885	0.589	0.283	-0.306	8.52864e-25
Tax1bp3	5.4604e-29	0.340697	0.505	0.214	-0.291	9.61576e-25
Uqcrfs1	6.00534e-29	0.355354	0.557	0.26	-0.297	1.05754e-24
Gm12840	6.37284e-29	0.43488	0.141	0.009	-0.132	1.12226e-24
Ppp1ca	1.34289e-28	0.364425	0.634	0.336	-0.298	2.36484e-24
Cd63	1.959e-28	0.34488	0.968	0.791	-0.177	3.44979e-24
Eif3i	2.0501e-28	0.361464	0.723	0.397	-0.326	3.61023e-24
Npc2	2.17471e-28	0.350701	0.683	0.365	-0.318	3.82967e-24
Arl2bp	2.7686e-28	0.312994	0.468	0.189	-0.279	4.8755e-24
Mfap4	3.54814e-28	0.510257	0.807	0.566	-0.241	6.24827e-24
Kcnq1ot1	4.31572e-28	-0.695735	0.544	0.664	0.12	7.59999e-24
Cd81	5.00573e-28	0.375345	0.871	0.594	-0.277	8.81509e-24
March5	6.29449e-28	0.32276	0.518	0.223	-0.295	1.10846e-23
Pbx1	6.89413e-28	-0.686902	0.487	0.638	0.151	1.21406e-23
Rheb	1.05197e-27	0.360744	0.688	0.362	-0.326	1.85251e-23
Cdc37	1.19723e-27	0.347578	0.565	0.267	-0.298	2.10832e-23
Nim1k	1.19804e-27	0.363812	0.172	0.024	-0.148	2.10975e-23
Tra2a	1.27603e-27	-0.52026	0.65	0.724	0.074	2.24709e-23
Zfp580	1.29221e-27	0.304304	0.328	0.106	-0.222	2.27558e-23
Txn2	1.4413e-27	0.319792	0.456	0.186	-0.27	2.53812e-23
Zc3h11a	1.48191e-27	-0.628044	0.11	0.331	0.221	2.60964e-23
Gm26699	1.57298e-27	0.320282	0.385	0.138	-0.247	2.77002e-23
Hist1h2ap	1.91557e-27	-1.7817	0.097	0.325	0.228	3.37333e-23
Commd3	2.45384e-27	0.304866	0.469	0.193	-0.276	4.32122e-23
S100a10	2.68203e-27	0.341586	0.327	0.105	-0.222	4.72305e-23
Dynlrb1	3.07955e-27	0.342245	0.764	0.449	-0.315	5.42308e-23
Sox6	3.58272e-27	-0.711282	0.447	0.606	0.159	6.30916e-23
Col2a1	6.13662e-27	-0.770226	0.765	0.834	0.069	1.08066e-22
Ube2e3	7.89504e-27	0.35074	0.759	0.422	-0.337	1.39032e-22
Tmsb4x	8.24733e-27	0.450743	0.895	0.719	-0.176	1.45235e-22
Ndufb10	8.94491e-27	0.315247	0.482	0.204	-0.278	1.5752e-22
Arf5	9.26582e-27	0.347506	0.864	0.58	-0.284	1.63171e-22
Rybp	9.97312e-27	-0.692936	0.254	0.46	0.206	1.75627e-22
Abhd14a	1.03228e-26	0.288427	0.265	0.072	-0.193	1.81785e-22
Dap	1.04604e-26	0.321421	0.405	0.158	-0.247	1.84208e-22
Gm17056	1.31163e-26	0.306348	0.152	0.017	-0.135	2.30977e-22
Hnrnpa2b1	1.45507e-26	-0.343719	0.927	0.922	-0.005	2.56238e-22
Eci2	1.62496e-26	0.285271	0.5	0.218	-0.282	2.86156e-22
Map1lc3a	1.65472e-26	0.362388	0.757	0.44	-0.317	2.91396e-22
Nme2	1.88202e-26	-0.648972	0.16	0.37	0.21	3.31424e-22
Txndc5	1.88692e-26	0.318444	0.565	0.268	-0.297	3.32286e-22
Vdac2	1.92732e-26	0.316782	0.594	0.286	-0.308	3.39402e-22
Uqcrb	2.07257e-26	0.368397	0.722	0.416	-0.306	3.6498e-22
Hdac1	2.4487e-26	0.310785	0.401	0.155	-0.246	4.31215e-22
Id2	2.45398e-26	0.51131	0.824	0.557	-0.267	4.32146e-22
Tuba1b	2.80464e-26	0.414985	0.859	0.559	-0.3	4.93897e-22
Cetn3	2.94827e-26	0.312504	0.523	0.24	-0.283	5.19191e-22
Robo1	3.98044e-26	-0.687811	0.447	0.597	0.15	7.00955e-22
Ywhaq	4.25338e-26	0.342281	0.83	0.528	-0.302	7.49021e-22
Gm42418	4.44562e-26	-0.67921	0.476	0.604	0.128	7.82874e-22
Polr2m	5.09914e-26	0.33816	0.689	0.37	-0.319	8.97958e-22
Adh5	5.65382e-26	0.301889	0.317	0.106	-0.211	9.95637e-22
Ypel3	6.28758e-26	0.340323	0.464	0.2	-0.264	1.10724e-21
Ntan1	6.758e-26	0.295356	0.455	0.191	-0.264	1.19008e-21
Ndufs2	7.51444e-26	0.325252	0.571	0.275	-0.296	1.32329e-21
Uqcrc2	8.14118e-26	0.311961	0.518	0.235	-0.283	1.43366e-21
Tomm22	8.16643e-26	0.326605	0.555	0.272	-0.283	1.43811e-21
Churc1	8.39663e-26	0.279058	0.372	0.136	-0.236	1.47865e-21
Ash1l	8.6016e-26	-0.637059	0.371	0.545	0.174	1.51474e-21
Ankrd11	9.2234e-26	-0.590525	0.561	0.649	0.088	1.62424e-21
Cbr1	9.612e-26	0.252755	0.34	0.115	-0.225	1.69267e-21
Rsrp1	1.04759e-25	0.341545	0.872	0.607	-0.265	1.84481e-21
Gpx8	1.1394e-25	0.336609	0.409	0.167	-0.242	2.00649e-21
Cnn3	1.27607e-25	0.32636	0.79	0.494	-0.296	2.24716e-21
BC005537	1.28923e-25	-0.637255	0.375	0.547	0.172	2.27033e-21
Erh	1.3353e-25	0.334785	0.888	0.604	-0.284	2.35146e-21
Phb2	1.77347e-25	0.30673	0.571	0.28	-0.291	3.12307e-21
Tmbim6	2.15211e-25	0.329514	0.62	0.307	-0.313	3.78987e-21
Dennd5a	2.34176e-25	-0.653976	0.202	0.415	0.213	4.12384e-21
Rab6a	2.38382e-25	0.339482	0.636	0.338	-0.298	4.1979e-21
Arl1	2.59688e-25	0.315713	0.558	0.266	-0.292	4.57311e-21
Gm10263	3.02297e-25	0.264383	0.236	0.059	-0.177	5.32345e-21
Vegfa	3.1768e-25	-0.674257	0.172	0.385	0.213	5.59435e-21
Psma4	3.31944e-25	0.342428	0.579	0.291	-0.288	5.84553e-21
Cnih1	3.52366e-25	0.311467	0.602	0.3	-0.302	6.20517e-21
Fkbp8	3.64309e-25	0.284177	0.552	0.262	-0.29	6.41549e-21
Impdh2	4.44792e-25	0.315258	0.57	0.278	-0.292	7.83278e-21
Pfn2	6.98421e-25	0.33806	0.61	0.321	-0.289	1.22992e-20
Rer1	7.47416e-25	0.283846	0.448	0.187	-0.261	1.3162e-20
Eif3g	8.36429e-25	0.283164	0.484	0.215	-0.269	1.47295e-20
Psmb1	1.21538e-24	0.343045	0.793	0.481	-0.312	2.14029e-20
Rcn3	1.29314e-24	0.346593	0.754	0.454	-0.3	2.27723e-20
Ogfr	1.36613e-24	0.296945	0.422	0.17	-0.252	2.40575e-20
Chmp2b	1.39316e-24	0.319665	0.398	0.163	-0.235	2.45336e-20
Atp5a1	1.41589e-24	0.324545	0.903	0.612	-0.291	2.49338e-20
Slc50a1	1.72938e-24	0.263207	0.327	0.112	-0.215	3.04544e-20
Ap2m1	2.3093e-24	0.306965	0.618	0.321	-0.297	4.06669e-20
Hmgb3	2.49611e-24	0.380573	0.549	0.279	-0.27	4.39566e-20
Snx3	2.6456e-24	0.320853	0.629	0.327	-0.302	4.65891e-20
Nfkbia	2.9001e-24	0.644584	0.67	0.423	-0.247	5.10707e-20
Vgll4	3.35975e-24	0.328812	0.477	0.219	-0.258	5.91652e-20
Csnk1a1	3.86788e-24	-0.430681	0.741	0.758	0.017	6.81134e-20
Fscn1	4.03461e-24	0.305734	0.667	0.357	-0.31	7.10495e-20
H19	4.48515e-24	-0.365412	0.984	0.99	0.006	7.89835e-20
Psmb2	4.84783e-24	0.293216	0.638	0.336	-0.302	8.53703e-20
Adrm1	4.94898e-24	0.283798	0.396	0.161	-0.235	8.71516e-20
Ostc	5.45448e-24	0.3054	0.629	0.339	-0.29	9.60534e-20
Vdac3	5.47659e-24	0.265361	0.505	0.23	-0.275	9.64428e-20
Ogt	6.0616e-24	-0.613944	0.505	0.616	0.111	1.06745e-19
Snx6	7.37473e-24	0.277094	0.362	0.139	-0.223	1.29869e-19
Ppp1cc	7.77192e-24	0.301334	0.644	0.337	-0.307	1.36864e-19
Nudt21	8.06415e-24	0.298418	0.553	0.277	-0.276	1.4201e-19
Hnrnpa3	8.24324e-24	-0.412352	0.79	0.778	-0.012	1.45163e-19
Psma2	8.28327e-24	0.297382	0.617	0.318	-0.299	1.45868e-19
Fam96a	1.23483e-23	0.275361	0.4	0.164	-0.236	2.17453e-19
Sparc	1.42063e-23	0.415851	0.871	0.687	-0.184	2.50174e-19
Mrpl24	1.42813e-23	0.286122	0.45	0.198	-0.252	2.51494e-19
Myl6	1.45528e-23	0.340607	0.811	0.52	-0.291	2.56275e-19
Ran	1.7526e-23	0.350162	0.761	0.466	-0.295	3.08633e-19
Tpm4	1.80957e-23	0.31123	0.696	0.391	-0.305	3.18665e-19
Gm5900	2.28317e-23	-0.375899	0	0.146	0.146	4.02066e-19
Tcf7l2	2.29345e-23	-0.646922	0.513	0.625	0.112	4.03877e-19
Clic1	2.3907e-23	0.318027	0.61	0.324	-0.286	4.21002e-19
Chchd2	2.43572e-23	0.260016	0.953	0.793	-0.16	4.28931e-19
Cops5	2.87433e-23	0.256421	0.375	0.148	-0.227	5.06169e-19
Smarcc1	3.05072e-23	-0.587601	0.337	0.497	0.16	5.37232e-19
Clta	3.18307e-23	0.297655	0.814	0.51	-0.304	5.60539e-19
Cspg4	3.24432e-23	-0.741607	0.173	0.375	0.202	5.71325e-19
Ppib	3.85543e-23	0.318479	0.864	0.59	-0.274	6.78941e-19
Ndufb5	4.17412e-23	0.303488	0.736	0.427	-0.309	7.35062e-19
Gm10093	4.31128e-23	-0.439396	0.019	0.181	0.162	7.59217e-19
Tmed3	4.45233e-23	0.254333	0.434	0.185	-0.249	7.84055e-19
Prkd3	4.70613e-23	-0.61082	0.173	0.367	0.194	8.2875e-19
Ginm1	5.11211e-23	0.25125	0.319	0.112	-0.207	9.00243e-19
Arf1	5.38526e-23	0.337124	0.84	0.584	-0.256	9.48345e-19
Ywhah	6.99764e-23	0.290637	0.539	0.266	-0.273	1.23228e-18
Sumo3	7.08108e-23	0.297582	0.576	0.297	-0.279	1.24698e-18
Snrpb	7.56808e-23	0.325227	0.827	0.539	-0.288	1.33274e-18
Btg2	9.37508e-23	0.42166	0.434	0.202	-0.232	1.65095e-18
Snapin	9.58712e-23	0.263567	0.246	0.073	-0.173	1.68829e-18
Vps72	1.02699e-22	0.260437	0.39	0.158	-0.232	1.80854e-18
Prpf4b	1.04469e-22	-0.601388	0.283	0.462	0.179	1.8397e-18
Tomm20	1.16803e-22	0.32556	0.875	0.593	-0.282	2.05691e-18
Nhp2l1	1.4601e-22	0.31959	0.769	0.472	-0.297	2.57124e-18
Ddx3x	1.51114e-22	-0.445428	0.727	0.739	0.012	2.66112e-18
Stmn1	1.57875e-22	0.560216	0.655	0.377	-0.278	2.78017e-18
Tet2	1.81462e-22	-0.628756	0.144	0.336	0.192	3.19555e-18
Rps18-ps3	2.02525e-22	-0.596307	0.395	0.529	0.134	3.56646e-18
Msi2	2.0922e-22	-0.613174	0.401	0.553	0.152	3.68437e-18
Gabarap	2.19314e-22	0.318482	0.83	0.558	-0.272	3.86212e-18
Ldha	3.038e-22	0.421334	0.883	0.675	-0.208	5.34991e-18
Ndn	3.45398e-22	0.259447	0.461	0.21	-0.251	6.08245e-18
Col27a1	3.52241e-22	-0.622935	0.592	0.664	0.072	6.20296e-18
Alyref	4.24173e-22	-0.62029	0.286	0.458	0.172	7.46969e-18
Ubald2	4.31137e-22	0.284747	0.515	0.25	-0.265	7.59232e-18
Tmed2	4.93754e-22	0.30201	0.851	0.58	-0.271	8.69501e-18
Gltscr2	6.03013e-22	0.341576	0.738	0.449	-0.289	1.06191e-17
Lrp6	6.16301e-22	-0.593167	0.282	0.452	0.17	1.08531e-17
Akt1s1	6.87764e-22	0.260763	0.364	0.146	-0.218	1.21115e-17
Gem	7.80797e-22	0.441217	0.33	0.13	-0.2	1.37498e-17
Fam177a	8.04063e-22	0.263423	0.288	0.099	-0.189	1.41595e-17
Abracl	8.89112e-22	0.288253	0.383	0.161	-0.222	1.56573e-17
Ctsl	9.76157e-22	0.334762	0.654	0.368	-0.286	1.71901e-17
Hhip	1.13384e-21	-0.751369	0.129	0.321	0.192	1.99669e-17
Srp9	1.18287e-21	0.283502	0.723	0.415	-0.308	2.08304e-17
Crebrf	1.32264e-21	-0.630576	0.141	0.333	0.192	2.32917e-17
Atp5b	1.40765e-21	0.288685	0.908	0.651	-0.257	2.47887e-17
Pnrc2	1.43594e-21	0.27383	0.35	0.141	-0.209	2.52869e-17
Arpc1a	1.68421e-21	0.264519	0.377	0.157	-0.22	2.9659e-17
Pgls	1.69174e-21	0.254832	0.485	0.234	-0.251	2.97915e-17
Olfml3	1.83111e-21	0.321207	0.267	0.091	-0.176	3.22458e-17
Sumo1	2.44231e-21	0.294661	0.835	0.53	-0.305	4.3009e-17
Eif2s1	2.76867e-21	0.256438	0.282	0.098	-0.184	4.87562e-17
Ube2d2a	2.81625e-21	0.324514	0.752	0.459	-0.293	4.95942e-17
Rab11b	2.90758e-21	0.308932	0.62	0.337	-0.283	5.12024e-17
Slc25a36	2.91794e-21	-0.57098	0.254	0.434	0.18	5.1385e-17
Fth1	3.23242e-21	0.261605	0.919	0.742	-0.177	5.69228e-17
Spcs2	3.37204e-21	0.301021	0.673	0.371	-0.302	5.93816e-17
Gpx7	3.62181e-21	0.286552	0.421	0.197	-0.224	6.37801e-17
Itm2b	3.91558e-21	0.311015	0.824	0.538	-0.286	6.89533e-17
Mff	4.35582e-21	0.263223	0.537	0.267	-0.27	7.6706e-17
Idh3b	4.36152e-21	0.259233	0.405	0.179	-0.226	7.68064e-17
Capzb	4.76473e-21	0.260367	0.581	0.3	-0.281	8.39068e-17
Marc2	6.41488e-21	0.257009	0.312	0.119	-0.193	1.12966e-16
Chd4	7.04301e-21	-0.549273	0.494	0.583	0.089	1.24027e-16
Snhg6	7.79453e-21	0.280929	0.678	0.389	-0.289	1.37262e-16
Igbp1	8.94821e-21	0.270919	0.403	0.177	-0.226	1.57578e-16
Tceb1	1.2938e-20	0.278895	0.615	0.332	-0.283	2.27839e-16
Idh2	1.39577e-20	0.278185	0.625	0.341	-0.284	2.45795e-16
Rpgrip1	1.41405e-20	0.267501	0.206	0.055	-0.151	2.49013e-16
H1f0	1.76859e-20	0.423359	0.759	0.5	-0.259	3.11448e-16
Rbfox2	1.79687e-20	-0.545228	0.429	0.55	0.121	3.16429e-16
Psmd8	1.93245e-20	0.260749	0.519	0.258	-0.261	3.40304e-16
Emc10	2.13143e-20	0.258179	0.607	0.324	-0.283	3.75344e-16
Ergic3	2.20227e-20	0.275677	0.617	0.337	-0.28	3.8782e-16
Poc1a	2.25685e-20	0.317509	0.146	0.026	-0.12	3.97432e-16
Foxc1	2.48221e-20	-0.601157	0.401	0.546	0.145	4.37117e-16
Erp44	2.67702e-20	0.269624	0.367	0.157	-0.21	4.71424e-16
Srsf5	2.91497e-20	0.305926	0.872	0.655	-0.217	5.13325e-16
Spsb4	3.29708e-20	0.278179	0.429	0.199	-0.23	5.80615e-16
Csde1	3.61288e-20	-0.491016	0.604	0.645	0.041	6.36228e-16
Brk1	3.67619e-20	0.267082	0.581	0.303	-0.278	6.47377e-16
Zfp36l1	3.69639e-20	-0.525347	0.772	0.757	-0.015	6.50934e-16
Rcn2	3.6989e-20	0.27794	0.725	0.428	-0.297	6.51376e-16
Gltp	4.57701e-20	0.25129	0.243	0.08	-0.163	8.06011e-16
Tmem119	4.69996e-20	0.301371	0.403	0.185	-0.218	8.27663e-16
Gls	4.92526e-20	-0.562854	0.264	0.432	0.168	8.67338e-16
Sox9	5.02513e-20	-0.5313	0.722	0.807	0.085	8.84926e-16
Ddost	5.52839e-20	0.267356	0.563	0.292	-0.271	9.73549e-16
C1qbp	5.78836e-20	0.292842	0.351	0.151	-0.2	1.01933e-15
Dbn1	6.88876e-20	0.254433	0.447	0.213	-0.234	1.21311e-15
U2af1	7.10268e-20	0.269464	0.57	0.302	-0.268	1.25078e-15
Hsp90aa1	9.65863e-20	0.312556	0.911	0.686	-0.225	1.70089e-15
Tardbp	9.6949e-20	-0.545527	0.443	0.557	0.114	1.70727e-15
Rnaset2b	9.95502e-20	0.255894	0.248	0.082	-0.166	1.75308e-15
Fkbp3	9.99893e-20	0.279327	0.545	0.287	-0.258	1.76081e-15
Dhx9	1.06647e-19	-0.551598	0.21	0.388	0.178	1.87806e-15
Ppp1r15a	1.1777e-19	0.291333	0.607	0.33	-0.277	2.07392e-15
Csrp2	1.21824e-19	0.324944	0.639	0.364	-0.275	2.14533e-15
Hint1	1.60494e-19	0.291236	0.848	0.592	-0.256	2.8263e-15
Tab2	1.61788e-19	-0.573706	0.303	0.462	0.159	2.84909e-15
Rnf187	1.82543e-19	0.289389	0.604	0.341	-0.263	3.21459e-15
Hoxd12	1.84207e-19	0.25479	0.346	0.145	-0.201	3.24388e-15
Ldhb	2.37078e-19	0.279301	0.595	0.321	-0.274	4.17495e-15
Akr1b3	2.70398e-19	0.348375	0.328	0.138	-0.19	4.7617e-15
Tnks2	2.85549e-19	-0.560301	0.286	0.443	0.157	5.02852e-15
Trp53	3.25805e-19	0.284027	0.482	0.246	-0.236	5.73743e-15
Tob1	3.35708e-19	0.292842	0.49	0.253	-0.237	5.91181e-15
Yrdc	3.4905e-19	0.260046	0.366	0.159	-0.207	6.14676e-15
Cdc26	4.10831e-19	0.263014	0.513	0.264	-0.249	7.23473e-15
Etnk1	4.93727e-19	-0.567753	0.162	0.334	0.172	8.69453e-15
Actb	5.21401e-19	-0.344981	0.995	0.984	-0.011	9.18187e-15
Plagl1	5.84371e-19	-0.687189	0.46	0.585	0.125	1.02908e-14
Cyth2	6.43082e-19	0.276413	0.448	0.22	-0.228	1.13247e-14
Dusp1	8.00709e-19	0.583137	0.629	0.395	-0.234	1.41005e-14
Reep5	8.18297e-19	0.253389	0.552	0.295	-0.257	1.44102e-14
Jund	8.25883e-19	0.356279	0.908	0.687	-0.221	1.45438e-14
Gpi1	8.58492e-19	0.272101	0.714	0.424	-0.29	1.5118e-14
Psmb4	9.12476e-19	0.264055	0.647	0.381	-0.266	1.60687e-14
Ppdpf	9.50858e-19	0.273486	0.497	0.258	-0.239	1.67446e-14
Lgals1	9.5211e-19	0.358932	0.921	0.773	-0.148	1.67667e-14
Ube2d3	1.12382e-18	0.254734	0.929	0.679	-0.25	1.97905e-14
Map4k4	1.13356e-18	-0.541986	0.456	0.556	0.1	1.9962e-14
Psmb7	1.38192e-18	0.268714	0.589	0.323	-0.266	2.43356e-14
Spred1	1.46895e-18	-0.626591	0.311	0.462	0.151	2.58682e-14
Hmgn1	1.59977e-18	0.274498	0.927	0.752	-0.175	2.81719e-14
Dcakd	1.69448e-18	0.257389	0.524	0.276	-0.248	2.98398e-14
Pdia6	1.93724e-18	0.298727	0.71	0.439	-0.271	3.41147e-14
Rap1b	1.94258e-18	0.266965	0.557	0.297	-0.26	3.42088e-14
Hsbp1	1.97902e-18	0.261956	0.67	0.397	-0.273	3.48505e-14
Ppic	2.23651e-18	0.252423	0.641	0.371	-0.27	3.93849e-14
Purb	2.43956e-18	-0.529005	0.393	0.518	0.125	4.29606e-14
6330403K07Rik	3.18595e-18	0.302892	0.621	0.366	-0.255	5.61046e-14
Pank3	3.31658e-18	-0.540887	0.172	0.343	0.171	5.8405e-14
Sema3c	3.37429e-18	-0.564528	0.524	0.657	0.133	5.94213e-14
Arglu1	3.72535e-18	-0.520604	0.542	0.607	0.065	6.56035e-14
Tbl1xr1	4.16483e-18	-0.503918	0.147	0.321	0.174	7.33427e-14
Junb	5.18771e-18	0.363534	0.785	0.551	-0.234	9.13556e-14
Prss23	6.55278e-18	0.337669	0.413	0.203	-0.21	1.15394e-13
Sfpq	7.87934e-18	-0.350605	0.748	0.744	-0.004	1.38755e-13
Hdgf	8.47697e-18	0.255154	0.646	0.38	-0.266	1.49279e-13
Trip12	8.85481e-18	-0.57543	0.269	0.415	0.146	1.55933e-13
Col26a1	1.17062e-17	0.294956	0.631	0.368	-0.263	2.06146e-13
Fkbp4	1.53774e-17	0.270007	0.566	0.322	-0.244	2.70796e-13
Pmp22	1.59891e-17	0.292192	0.6	0.351	-0.249	2.81568e-13
Ube2s	1.91786e-17	0.361927	0.872	0.605	-0.267	3.37735e-13
Cirbp	2.30943e-17	0.281472	0.761	0.491	-0.27	4.0669e-13
Phip	2.6649e-17	-0.522574	0.448	0.553	0.105	4.69289e-13
Prdx4	2.83239e-17	0.263884	0.529	0.291	-0.238	4.98783e-13
Prdx1	2.92833e-17	0.258766	0.896	0.65	-0.246	5.15678e-13
Atf4	3.60685e-17	0.293376	0.819	0.574	-0.245	6.35166e-13
Fos	3.74203e-17	0.410838	0.869	0.659	-0.21	6.58972e-13
Zcchc11	5.43766e-17	-0.5145	0.396	0.519	0.123	9.57572e-13
Tnpo2	5.90302e-17	-0.491635	0.112	0.27	0.158	1.03952e-12
Prrc2b	8.1252e-17	-0.527355	0.341	0.476	0.135	1.43085e-12
Tmed9	1.01086e-16	0.260655	0.731	0.453	-0.278	1.78013e-12
Arpc1b	1.04911e-16	0.253803	0.566	0.317	-0.249	1.84747e-12
Grb10	1.10929e-16	-0.40955	0.665	0.687	0.022	1.95346e-12
Mn1	1.48099e-16	0.339115	0.382	0.186	-0.196	2.60802e-12
Bsg	2.52433e-16	0.310728	0.867	0.632	-0.235	4.44534e-12
Rrbp1	2.66262e-16	-0.406177	0.744	0.739	-0.005	4.68887e-12
Tmem176b	2.68136e-16	0.25427	0.612	0.36	-0.252	4.72188e-12
Il6st	2.95979e-16	-0.519842	0.147	0.302	0.155	5.21218e-12
Dnm3os	3.10491e-16	-0.545621	0.147	0.305	0.158	5.46774e-12
Tubb2b	3.67953e-16	0.3008	0.231	0.086	-0.145	6.47966e-12
Pgk1	3.69849e-16	-0.483678	0.11	0.264	0.154	6.51304e-12
Crabp2	5.01511e-16	0.321788	0.455	0.251	-0.204	8.8316e-12
Fbln2	5.27658e-16	-0.508	0.581	0.644	0.063	9.29205e-12
Col12a1	5.30949e-16	-0.536482	0.591	0.645	0.054	9.35001e-12
Gadd45b	5.86818e-16	0.297414	0.526	0.304	-0.222	1.03339e-11
Ywhaz	7.13174e-16	-0.439503	0.539	0.59	0.051	1.2559e-11
Eif4g2	9.89138e-16	-0.306242	0.89	0.843	-0.047	1.74187e-11
Marcks	9.98229e-16	-0.562583	0.702	0.701	-0.001	1.75788e-11
Col11a1	1.06994e-15	-0.691538	0.476	0.578	0.102	1.88417e-11
Pmepa1	1.16529e-15	-0.629971	0.443	0.535	0.092	2.05208e-11
Nfia	1.23157e-15	-0.47068	0.707	0.726	0.019	2.1688e-11
Mbnl1	1.24113e-15	-0.661147	0.325	0.448	0.123	2.18563e-11
Gpx1	1.26748e-15	0.251569	0.523	0.301	-0.222	2.23204e-11
Tm9sf3	1.28371e-15	-0.473457	0.568	0.623	0.055	2.26061e-11
Maff	1.41542e-15	0.303394	0.526	0.299	-0.227	2.49255e-11
Maged2	1.5177e-15	0.266688	0.684	0.444	-0.24	2.67268e-11
H2-D1	2.20619e-15	-0.33652	0.029	0.152	0.123	3.8851e-11
Ier5l	2.41806e-15	-0.484826	0.128	0.28	0.152	4.2582e-11
Mpped2	2.50057e-15	0.309896	0.529	0.313	-0.216	4.4035e-11
Sat1	2.81738e-15	0.301231	0.325	0.153	-0.172	4.96141e-11
Col11a2	2.84186e-15	-0.756254	0.196	0.345	0.149	5.00452e-11
Cnot6	2.86862e-15	-0.514	0.372	0.477	0.105	5.05164e-11
Pan3	3.90278e-15	-0.532093	0.223	0.367	0.144	6.8728e-11
Dnmt3a	4.55723e-15	-0.475943	0.39	0.493	0.103	8.02528e-11
Tuba1c	4.85791e-15	0.309572	0.375	0.194	-0.181	8.55477e-11
Hipk1	5.94393e-15	-0.485111	0.134	0.281	0.147	1.04673e-10
Ddx3y	5.99026e-15	-0.517069	0.163	0.317	0.154	1.05488e-10
Rbp1	6.06375e-15	0.384321	0.358	0.185	-0.173	1.06783e-10
Anxa5	6.38517e-15	0.252974	0.591	0.351	-0.24	1.12443e-10
Fndc3b	6.41563e-15	-0.600652	0.341	0.457	0.116	1.12979e-10
Bptf	6.486e-15	-0.416248	0.581	0.622	0.041	1.14219e-10
Taok1	7.2442e-15	-0.511621	0.218	0.366	0.148	1.2757e-10
Fam126a	7.72442e-15	-0.478457	0.121	0.269	0.148	1.36027e-10
Ppfibp1	7.94511e-15	-0.568391	0.175	0.327	0.152	1.39913e-10
Ptprs	8.60871e-15	-0.483326	0.469	0.53	0.061	1.51599e-10
Nufip2	1.0006e-14	-0.498258	0.249	0.388	0.139	1.76206e-10
Klf2	1.12052e-14	0.352351	0.375	0.197	-0.178	1.97323e-10
Irs2	1.13234e-14	-0.501635	0.241	0.382	0.141	1.99405e-10
Col1a2	1.65035e-14	-0.555498	0.586	0.642	0.056	2.90626e-10
Lars2	1.85413e-14	-0.859664	0.11	0.246	0.136	3.26513e-10
Cltc	2.39828e-14	-0.487787	0.325	0.454	0.129	4.22338e-10
Gatad2b	3.24703e-14	-0.434472	0.528	0.582	0.054	5.71802e-10
Nucks1	3.26322e-14	-0.558208	0.414	0.502	0.088	5.74652e-10
Sox5	3.56357e-14	-0.589585	0.498	0.587	0.089	6.27544e-10
Ski	3.60141e-14	-0.455597	0.498	0.57	0.072	6.34208e-10
Herc1	4.13479e-14	-0.488622	0.17	0.31	0.14	7.28136e-10
Dlc1	4.27577e-14	-0.580132	0.233	0.369	0.136	7.52963e-10
Qk	4.64006e-14	-0.432603	0.558	0.616	0.058	8.17114e-10
Bgn	5.04921e-14	0.273108	0.714	0.504	-0.21	8.89165e-10
Spint2	7.28199e-14	0.252659	0.392	0.208	-0.184	1.28236e-09
Wdr26	7.77883e-14	-0.523941	0.304	0.424	0.12	1.36985e-09
Hmgn2	8.11861e-14	0.302148	0.761	0.55	-0.211	1.42969e-09
Smg1	1.54837e-13	-0.483078	0.16	0.298	0.138	2.72669e-09
Gm26853	1.59064e-13	-0.354731	0.036	0.149	0.113	2.80111e-09
Sulf1	1.60026e-13	-0.476829	0.61	0.655	0.045	2.81806e-09
Rere	1.87231e-13	-0.518106	0.197	0.326	0.129	3.29714e-09
Col5a1	2.44948e-13	-0.516447	0.348	0.455	0.107	4.31353e-09
Adgrl3	2.76313e-13	-0.58303	0.372	0.477	0.105	4.86587e-09
Ptgfrn	2.90809e-13	-0.509534	0.126	0.258	0.132	5.12115e-09
Mef2a	3.89351e-13	-0.52043	0.317	0.433	0.116	6.85646e-09
Top2b	4.46853e-13	-0.483675	0.409	0.491	0.082	7.86908e-09
Gm3839	4.75384e-13	-0.268818	0.015	0.111	0.096	8.37151e-09
Gm10320	5.22569e-13	-0.45001	0.086	0.211	0.125	9.20244e-09
Eva1a	6.26621e-13	0.295788	0.306	0.15	-0.156	1.10348e-08
Pxdn	8.19525e-13	-0.461749	0.379	0.473	0.094	1.44318e-08
Hapln1	9.08255e-13	-0.699324	0.207	0.34	0.133	1.59944e-08
Gm11808	1.09167e-12	-0.332363	0.743	0.706	-0.037	1.92243e-08
Crebbp	1.12086e-12	-0.451055	0.437	0.51	0.073	1.97384e-08
Cntfr	1.12941e-12	0.424156	0.188	0.073	-0.115	1.98889e-08
Zmiz1	1.39582e-12	-0.438176	0.595	0.622	0.027	2.45804e-08
Dlk1	1.5492e-12	-0.685673	0.332	0.467	0.135	2.72814e-08
Nnat	2.14441e-12	0.271087	0.516	0.322	-0.194	3.77631e-08
Ago2	3.14812e-12	-0.503212	0.382	0.466	0.084	5.54384e-08
Setbp1	3.50072e-12	-0.512565	0.398	0.479	0.081	6.16476e-08
Ltbp3	3.66859e-12	-0.449097	0.411	0.5	0.089	6.46038e-08
Lmx1b	3.98149e-12	-0.482757	0.149	0.274	0.125	7.01141e-08
Tcf12	4.02402e-12	-0.426107	0.442	0.522	0.08	7.0863e-08
Atf3	5.60466e-12	0.357211	0.317	0.163	-0.154	9.8698e-08
Dkk3	5.93383e-12	0.269447	0.529	0.333	-0.196	1.04495e-07
Vim	6.15001e-12	0.471721	0.655	0.461	-0.194	1.08302e-07
Crim1	6.19134e-12	-0.494079	0.154	0.282	0.128	1.0903e-07
Lrp1	6.38806e-12	-0.475929	0.314	0.412	0.098	1.12494e-07
Ankrd17	6.73305e-12	-0.479441	0.405	0.482	0.077	1.18569e-07
Egr1	7.0359e-12	-0.448705	0.908	0.849	-0.059	1.23902e-07
Huwe1	8.40138e-12	-0.445644	0.401	0.474	0.073	1.47948e-07
Fam168b	8.62709e-12	-0.470287	0.265	0.381	0.116	1.51923e-07
Nbl1	9.18216e-12	0.323346	0.46	0.287	-0.173	1.61698e-07
Slc12a2	9.6135e-12	-0.447163	0.178	0.306	0.128	1.69294e-07
Khsrp	1.00139e-11	-0.380652	0.134	0.261	0.127	1.76346e-07
Sema6a	1.27405e-11	-0.443961	0.544	0.593	0.049	2.24359e-07
Rbm25	1.44487e-11	-0.292124	0.752	0.74	-0.012	2.54441e-07
Frmd6	1.44701e-11	-0.451887	0.243	0.36	0.117	2.54819e-07
Ier3	1.63251e-11	0.578519	0.547	0.381	-0.166	2.87484e-07
Col16a1	1.85913e-11	-0.494749	0.206	0.321	0.115	3.27393e-07
Thbs1	1.99146e-11	-0.738549	0.21	0.323	0.113	3.50696e-07
Med13l	2.13215e-11	-0.443239	0.482	0.537	0.055	3.75472e-07
Grcc10	2.6975e-11	-0.467012	0.411	0.481	0.07	4.7503e-07
Wwp2	2.80378e-11	-0.513331	0.345	0.447	0.102	4.93745e-07
Gm7334	2.80732e-11	-0.290436	0.029	0.124	0.095	4.94368e-07
Glcci1	3.17922e-11	-0.338379	0.053	0.158	0.105	5.59861e-07
Arid1a	4.26482e-11	-0.428364	0.482	0.527	0.045	7.51035e-07
Ewsr1	4.31194e-11	-0.337875	0.704	0.657	-0.047	7.59332e-07
Insr	5.12922e-11	-0.355717	0.071	0.182	0.111	9.03255e-07
Gtf2i	5.22491e-11	-0.446785	0.417	0.483	0.066	9.20107e-07
Sp1	5.26885e-11	-0.401491	0.115	0.231	0.116	9.27844e-07
Matr3	5.35273e-11	-0.34562	0.693	0.656	-0.037	9.42616e-07
Atp2a2	5.68654e-11	-0.458677	0.217	0.33	0.113	1.0014e-06
Dync1h1	5.81348e-11	-0.467145	0.254	0.364	0.11	1.02375e-06
Jmy	5.83516e-11	-0.443089	0.16	0.28	0.12	1.02757e-06
Celf1	6.1293e-11	-0.435429	0.317	0.42	0.103	1.07937e-06
Cdh11	7.74814e-11	-0.34004	0.796	0.77	-0.026	1.36445e-06
Khdrbs3	7.83047e-11	-0.410032	0.05	0.152	0.102	1.37895e-06
Jarid2	8.3902e-11	-0.504151	0.272	0.382	0.11	1.47751e-06
Nsa2	9.10531e-11	-0.369903	0.631	0.623	-0.008	1.60344e-06
Eln	9.32945e-11	0.257641	0.521	0.334	-0.187	1.64292e-06
Caprin1	9.41977e-11	-0.41612	0.492	0.533	0.041	1.65882e-06
Tenm1	9.85221e-11	-0.350099	0.057	0.158	0.101	1.73497e-06
Gm26917	1.05706e-10	-0.438017	0.298	0.398	0.1	1.86149e-06
Pum1	1.075e-10	-0.414935	0.479	0.529	0.05	1.89307e-06
Nrk	1.19883e-10	-0.404968	0.125	0.241	0.116	2.11113e-06
Ccnt2	1.31622e-10	-0.473426	0.248	0.357	0.109	2.31786e-06
Errfi1	1.3587e-10	-0.721572	0.351	0.456	0.105	2.39266e-06
D930016D06Rik	1.40474e-10	-0.38681	0.112	0.228	0.116	2.47375e-06
Mib1	1.43552e-10	-0.39989	0.172	0.291	0.119	2.52794e-06
Usp34	1.54938e-10	-0.43094	0.319	0.412	0.093	2.72846e-06
Kat6a	1.60689e-10	-0.360654	0.104	0.216	0.112	2.82973e-06
Cd24a	1.71047e-10	0.254233	0.783	0.601	-0.182	3.01214e-06
Hoxa13	1.82413e-10	-0.358405	0.06	0.161	0.101	3.2123e-06
Pogz	2.0185e-10	-0.415982	0.165	0.279	0.114	3.55457e-06
Ssbp3	2.09399e-10	-0.384923	0.54	0.563	0.023	3.68752e-06
Pja2	2.15995e-10	-0.428213	0.225	0.337	0.112	3.80367e-06
Cyp26b1	2.30707e-10	-0.423864	0.12	0.232	0.112	4.06275e-06
Efnb2	2.42405e-10	-0.476616	0.218	0.333	0.115	4.26876e-06
Plxnb1	3.15254e-10	-0.331174	0.07	0.172	0.102	5.55162e-06
Acan	3.16933e-10	-0.673205	0.291	0.395	0.104	5.58118e-06
Wnk1	3.81479e-10	-0.429752	0.409	0.477	0.068	6.71784e-06
Msx1	3.95472e-10	0.424391	0.383	0.243	-0.14	6.96425e-06
Ryk	4.02871e-10	-0.456565	0.288	0.385	0.097	7.09456e-06
Epm2aip1	4.43226e-10	-0.424018	0.149	0.259	0.11	7.80521e-06
Rnf121	4.68651e-10	-0.363375	0.099	0.206	0.107	8.25294e-06
Rhoq	5.41581e-10	-0.451786	0.272	0.376	0.104	9.53724e-06
Sec63	6.84868e-10	-0.417489	0.209	0.319	0.11	1.20605e-05
Lgr4	7.25547e-10	-0.462919	0.249	0.36	0.111	1.27769e-05
Baz1b	7.51746e-10	-0.409622	0.204	0.312	0.108	1.32383e-05
Id1	8.06182e-10	0.34224	0.728	0.569	-0.159	1.41969e-05
Matn4	8.13907e-10	-0.479165	0.519	0.599	0.08	1.43329e-05
Pum2	8.13999e-10	-0.399366	0.414	0.478	0.064	1.43345e-05
Creb3l2	8.27972e-10	-0.459458	0.458	0.514	0.056	1.45806e-05
Cpsf6	8.36181e-10	-0.406381	0.421	0.497	0.076	1.47251e-05
Smg7	8.63028e-10	-0.360941	0.104	0.212	0.108	1.51979e-05
Nfat5	8.91969e-10	-0.457166	0.396	0.47	0.074	1.57076e-05
Nrp1	9.10684e-10	0.296051	0.298	0.167	-0.131	1.60371e-05
Uty	1.02151e-09	-0.352331	0.058	0.154	0.096	1.79889e-05
Bmpr2	1.03627e-09	-0.439655	0.277	0.372	0.095	1.82487e-05
Ccp110	1.05063e-09	-0.325047	0.078	0.18	0.102	1.85016e-05
Rc3h2	1.0981e-09	-0.415998	0.178	0.287	0.109	1.93376e-05
Pdcd4	1.19646e-09	-0.38886	0.375	0.467	0.092	2.10697e-05
Sfrp2	1.22963e-09	0.288439	0.73	0.553	-0.177	2.16538e-05
Zfp275	1.31644e-09	-0.348836	0.089	0.19	0.101	2.31825e-05
Kmt2c	1.4047e-09	-0.401348	0.341	0.427	0.086	2.47368e-05
Eml4	1.46548e-09	-0.406891	0.16	0.262	0.102	2.5807e-05
Tnrc18	1.48439e-09	-0.400474	0.296	0.393	0.097	2.61401e-05
Zfp106	1.50519e-09	-0.383332	0.167	0.279	0.112	2.65064e-05
Slk	1.63502e-09	-0.35205	0.091	0.192	0.101	2.87927e-05
Aff4	1.87667e-09	-0.404868	0.345	0.429	0.084	3.30481e-05
Kat6b	1.92285e-09	-0.447414	0.277	0.366	0.089	3.38613e-05
Hif1a	2.12342e-09	-0.416056	0.424	0.484	0.06	3.73935e-05
Arid1b	2.20768e-09	-0.422054	0.246	0.349	0.103	3.88773e-05
Pam	2.35797e-09	-0.493347	0.193	0.297	0.104	4.15238e-05
Spry2	2.3806e-09	-0.436267	0.484	0.561	0.077	4.19224e-05
Mest	2.45503e-09	0.253949	0.746	0.55	-0.196	4.3233e-05
Picalm	3.07611e-09	-0.418353	0.269	0.365	0.096	5.41702e-05
Tmem2	3.09344e-09	-0.46624	0.138	0.241	0.103	5.44754e-05
Fat4	3.21642e-09	-0.521282	0.337	0.41	0.073	5.66412e-05
Mier1	3.43031e-09	-0.431044	0.303	0.392	0.089	6.04078e-05
Rab8b	3.96437e-09	-0.250725	0.039	0.123	0.084	6.98126e-05
Clk1	4.06305e-09	-0.329137	0.686	0.661	-0.025	7.15503e-05
Ahnak	4.682e-09	-0.419271	0.32	0.402	0.082	8.245e-05
Prpf38b	6.71941e-09	-0.419482	0.335	0.411	0.076	0.000118329
Wnt5a	6.97637e-09	-0.410738	0.545	0.56	0.015	0.000122854
Micall1	7.36751e-09	-0.409308	0.104	0.204	0.1	0.000129742
Ccnd2	7.77468e-09	-0.266692	0.796	0.808	0.012	0.000136912
Ranbp10	8.3519e-09	-0.257468	0.042	0.126	0.084	0.000147077
Npr2	8.51863e-09	-0.360686	0.079	0.172	0.093	0.000150013
Zfp618	8.6171e-09	-0.462984	0.333	0.403	0.07	0.000151747
Zfp423	8.67819e-09	-0.365263	0.12	0.221	0.101	0.000152823
Pbrm1	9.39443e-09	-0.36573	0.571	0.582	0.011	0.000165436
Loxl2	1.00686e-08	-0.428424	0.256	0.351	0.095	0.000177308
Hook3	1.05446e-08	-0.385867	0.154	0.256	0.102	0.000185691
Hnrnpm	1.20271e-08	-0.282348	0.735	0.658	-0.077	0.000211797
Cbx5	1.25685e-08	-0.429155	0.375	0.436	0.061	0.000221331
Map3k2	1.35763e-08	-0.392278	0.16	0.267	0.107	0.000239078
Foxp1	1.38039e-08	-0.379134	0.767	0.75	-0.017	0.000243087
Ep300	1.49774e-08	-0.334164	0.099	0.195	0.096	0.000263752
Strn3	1.64335e-08	-0.363233	0.489	0.52	0.031	0.000289394
Smad5	1.64744e-08	-0.420435	0.27	0.354	0.084	0.000290114
Cap1	1.74281e-08	-0.27425	0.05	0.134	0.084	0.000306908
Suco	1.7477e-08	-0.363202	0.128	0.226	0.098	0.00030777
Rrad	1.77117e-08	0.272388	0.248	0.132	-0.116	0.000311903
Adgrl1	1.99283e-08	-0.400903	0.366	0.431	0.065	0.000350938
Ephb3	2.17285e-08	-0.37339	0.173	0.272	0.099	0.000382638
Pds5b	2.19812e-08	-0.354127	0.163	0.263	0.1	0.000387089
Uhmk1	2.49201e-08	-0.250596	0.04	0.119	0.079	0.000438843
Enah	2.49722e-08	-0.387258	0.427	0.486	0.059	0.00043976
Sema3f	2.63864e-08	-0.294341	0.068	0.156	0.088	0.000464665
Sorbs2	2.72416e-08	-0.414237	0.443	0.493	0.05	0.000479725
Osbpl8	2.81947e-08	-0.335011	0.076	0.164	0.088	0.000496508
Tulp4	2.92817e-08	-0.386438	0.335	0.414	0.079	0.00051565
Far1	3.00002e-08	-0.380101	0.21	0.305	0.095	0.000528304
Rbm26	3.17948e-08	-0.37598	0.257	0.347	0.09	0.000559907
Nr2f2	3.29505e-08	-0.453512	0.173	0.266	0.093	0.000580258
Mapk1ip1l	3.41429e-08	-0.42042	0.286	0.365	0.079	0.000601256
Kmt2a	3.44764e-08	-0.419713	0.311	0.381	0.07	0.00060713
Igfbp2	3.69612e-08	0.319834	0.333	0.209	-0.124	0.000650887
Gm21092	3.70654e-08	-0.41326	0.288	0.367	0.079	0.000652722
Syne1	3.7331e-08	-0.278223	0.032	0.106	0.074	0.000657398
Sema3a	3.8332e-08	-0.422071	0.264	0.36	0.096	0.000675027
Spag9	3.98517e-08	-0.39571	0.264	0.351	0.087	0.000701789
Zfhx3	4.21376e-08	-0.587004	0.358	0.428	0.07	0.000742043
Mapk8ip3	4.4778e-08	-0.302566	0.076	0.165	0.089	0.000788541
Tnpo1	4.52482e-08	-0.424119	0.257	0.345	0.088	0.000796821
Otud4	4.60786e-08	-0.310018	0.086	0.176	0.09	0.000811444
Rasa2	4.63094e-08	-0.396137	0.142	0.238	0.096	0.000815509
Dach1	4.96071e-08	-0.342397	0.095	0.187	0.092	0.00087358
3110079O15Rik	5.29399e-08	-0.465747	0.07	0.157	0.087	0.000932272
Lemd3	5.41188e-08	-0.3635	0.12	0.213	0.093	0.000953032
Kdm6b	5.53453e-08	-0.399216	0.468	0.523	0.055	0.000974631
Setd2	5.95278e-08	-0.376857	0.293	0.376	0.083	0.00104829
Rad21	6.00895e-08	-0.387383	0.379	0.44	0.061	0.00105818
Nup153	6.07186e-08	-0.365997	0.138	0.23	0.092	0.00106925
Cux1	6.15748e-08	-0.384862	0.456	0.516	0.06	0.00108433
Dot1l	6.35536e-08	-0.346519	0.138	0.235	0.097	0.00111918
Tpbg	6.63749e-08	-0.364706	0.149	0.246	0.097	0.00116886
Pkd1	6.70585e-08	-0.368442	0.131	0.225	0.094	0.0011809
Suz12	7.18663e-08	-0.322817	0.131	0.227	0.096	0.00126557
Cpeb4	7.26384e-08	-0.279146	0.047	0.125	0.078	0.00127916
Jmjd1c	7.61531e-08	-0.478671	0.505	0.537	0.032	0.00134106
Phc3	7.77734e-08	-0.327243	0.079	0.165	0.086	0.00136959
Gm6483	7.79388e-08	-0.404079	0.209	0.298	0.089	0.0013725
Usp7	8.24105e-08	-0.4116	0.267	0.351	0.084	0.00145125
Aebp2	8.25013e-08	-0.397749	0.241	0.327	0.086	0.00145285
Specc1l	8.43447e-08	-0.299635	0.094	0.183	0.089	0.00148531
Pcm1	8.76762e-08	-0.393541	0.312	0.384	0.072	0.00154398
D15Ertd621e	8.89233e-08	-0.332821	0.123	0.214	0.091	0.00156594
Btbd3	9.001e-08	-0.520826	0.23	0.321	0.091	0.00158508
Eif2s3x	9.76923e-08	-0.399285	0.227	0.312	0.085	0.00172036
Dag1	1.05084e-07	-0.341697	0.186	0.279	0.093	0.00185054
Clasp2	1.06454e-07	-0.278646	0.078	0.162	0.084	0.00187465
Tle4	1.06596e-07	-0.436911	0.235	0.324	0.089	0.00187716
Camk2d	1.13197e-07	-0.447004	0.209	0.299	0.09	0.00199339
Chd2	1.16345e-07	-0.378415	0.194	0.29	0.096	0.00204883
Myef2	1.25589e-07	-0.395134	0.304	0.382	0.078	0.00221162
Brd1	1.31657e-07	-0.294406	0.076	0.159	0.083	0.00231849
Dst	1.47876e-07	-0.388911	0.246	0.338	0.092	0.0026041
Tet1	1.78079e-07	-0.289121	0.097	0.185	0.088	0.00313596
Trio	1.79889e-07	-0.36685	0.282	0.36	0.078	0.00316785
Scai	1.82321e-07	-0.364664	0.188	0.277	0.089	0.00321066
Adgrg6	1.89402e-07	-0.283194	0.045	0.12	0.075	0.00333536
Tro	1.91138e-07	-0.305312	0.061	0.14	0.079	0.00336594
Clasp1	1.95682e-07	-0.321607	0.18	0.276	0.096	0.00344595
Slit2	2.56019e-07	-0.456343	0.201	0.285	0.084	0.00450849
Pkd2	2.67142e-07	-0.372163	0.278	0.356	0.078	0.00470437
Kdm5a	3.1065e-07	-0.386233	0.293	0.37	0.077	0.00547055
Tet3	3.2437e-07	-0.388556	0.275	0.351	0.076	0.00571216
Dynlt1c	3.44926e-07	-0.319568	0.099	0.181	0.082	0.00607415
Kdm5b	3.60473e-07	-0.333606	0.469	0.5	0.031	0.00634792
Ythdc1	3.62712e-07	-0.36284	0.497	0.516	0.019	0.00638735
Rock2	3.65826e-07	-0.325159	0.117	0.201	0.084	0.0064422
Col5a2	3.73461e-07	-0.458345	0.371	0.41	0.039	0.00657665
Cdc73	3.76434e-07	-0.313806	0.136	0.225	0.089	0.00662901
Bcl2	3.87414e-07	-0.436145	0.369	0.436	0.067	0.00682236
Larp4	3.90659e-07	-0.360163	0.144	0.229	0.085	0.0068795
Amotl1	4.04397e-07	-0.418438	0.32	0.382	0.062	0.00712143
Agrn	4.20311e-07	-0.335281	0.175	0.264	0.089	0.00740167
Rbms1	4.26039e-07	-0.362031	0.498	0.52	0.022	0.00750255
Thrap3	4.52741e-07	-0.367395	0.359	0.414	0.055	0.00797276
Dyrk1a	4.56762e-07	-0.348847	0.188	0.273	0.085	0.00804358
Cbl	4.5816e-07	-0.333983	0.159	0.245	0.086	0.0080682
Mta1	4.72952e-07	-0.363294	0.202	0.285	0.083	0.00832868
Msl2	5.01906e-07	-0.295295	0.113	0.2	0.087	0.00883856
Usp9x	5.05473e-07	-0.360642	0.303	0.376	0.073	0.00890138
Ppp3cb	5.53614e-07	-0.356744	0.256	0.336	0.08	0.00974914
Erbb2ip	5.57131e-07	-0.380375	0.269	0.341	0.072	0.00981108
Birc6	5.76642e-07	-0.36551	0.316	0.384	0.068	0.0101547
Dhx36	5.9107e-07	-0.378902	0.265	0.339	0.074	0.0104087
Fat1	5.91665e-07	-0.45565	0.17	0.254	0.084	0.0104192
Myh10	6.1131e-07	-0.406016	0.358	0.404	0.046	0.0107652
Mtss1l	6.4303e-07	-0.363405	0.133	0.216	0.083	0.0113238
Myo10	6.62063e-07	-0.32495	0.149	0.235	0.086	0.0116589
Pcdh7	6.84963e-07	-0.422988	0.214	0.297	0.083	0.0120622
Ddx26b	7.34869e-07	-0.286857	0.078	0.157	0.079	0.012941
Pappa	8.0013e-07	-0.427398	0.097	0.177	0.08	0.0140903
Rc3h1	8.35518e-07	-0.310264	0.139	0.224	0.085	0.0147135
C2cd4b	8.4125e-07	0.303049	0.299	0.189	-0.11	0.0148144
Gnl3l	8.72731e-07	-0.265822	0.06	0.133	0.073	0.0153688
Tle3	8.95876e-07	-0.394394	0.244	0.315	0.071	0.0157764
Rbbp6	9.21736e-07	-0.323946	0.623	0.588	-0.035	0.0162318
Socs7	9.32332e-07	-0.359528	0.139	0.219	0.08	0.0164184
Dnmt1	9.62541e-07	-0.349995	0.133	0.215	0.082	0.0169503
Bmpr1b	1.00713e-06	-0.398911	0.142	0.227	0.085	0.0177355
Rif1	1.00728e-06	-0.334796	0.167	0.252	0.085	0.0177381
Neo1	1.08818e-06	-0.358273	0.23	0.303	0.073	0.0191628
Eif3a	1.11167e-06	-0.299428	0.625	0.609	-0.016	0.0195764
Zdbf2	1.15417e-06	-0.333718	0.159	0.246	0.087	0.020325
Hnrnpul2	1.26322e-06	-0.346952	0.275	0.346	0.071	0.0222453
Tgfbr2	1.42455e-06	-0.354673	0.189	0.27	0.081	0.0250864
Sh3pxd2a	1.44392e-06	-0.358851	0.273	0.344	0.071	0.0254274
Slc44a1	1.48978e-06	-0.379672	0.178	0.26	0.082	0.0262349
Rbm6	1.51346e-06	-0.358361	0.217	0.298	0.081	0.026652
Eid1	1.5507e-06	-0.295454	0.61	0.582	-0.028	0.0273078
Ube2z	1.55486e-06	-0.351616	0.168	0.249	0.081	0.0273811
Zmym2	1.56181e-06	-0.329384	0.15	0.233	0.083	0.0275035
Snhg9	1.56554e-06	-0.327706	0.149	0.23	0.081	0.0275692
Bcor	1.60675e-06	-0.380385	0.146	0.224	0.078	0.0282949
Arih1	1.61552e-06	-0.332521	0.301	0.372	0.071	0.0284492
Tnrc6a	1.61904e-06	-0.336858	0.46	0.485	0.025	0.0285113
Ppp6r3	1.62666e-06	-0.310988	0.149	0.231	0.082	0.0286456
Ctdsp2	1.67522e-06	-0.355005	0.416	0.44	0.024	0.0295006
Wwtr1	1.73505e-06	-0.374573	0.243	0.316	0.073	0.0305542
Rcor3	1.75865e-06	-0.330466	0.123	0.203	0.08	0.0309698
Phldb1	1.75906e-06	-0.38426	0.172	0.252	0.08	0.030977
Nf1	1.76904e-06	-0.33525	0.194	0.276	0.082	0.0311528
Pds5a	1.79896e-06	-0.37759	0.273	0.346	0.073	0.0316796
Csmd3	1.88421e-06	-0.293076	0.083	0.158	0.075	0.0331809
Tead1	1.90315e-06	-0.346651	0.197	0.276	0.079	0.0335145
Phf2	1.9806e-06	-0.301728	0.149	0.231	0.082	0.0348784
4932438A13Rik	2.18809e-06	-0.393235	0.184	0.262	0.078	0.0385323
Setd7	2.19122e-06	-0.265571	0.091	0.169	0.078	0.0385874
Chd3	2.19946e-06	-0.297439	0.61	0.6	-0.01	0.0387325
Tenm4	2.40228e-06	-0.412141	0.369	0.44	0.071	0.0423042
Jdp2	2.41794e-06	-0.324268	0.086	0.16	0.074	0.0425799
Slc5a3	2.553e-06	-0.256871	0.071	0.144	0.073	0.0449584
Adgrb2	2.56258e-06	-0.278523	0.087	0.16	0.073	0.045127
Dip2b	2.5704e-06	-0.292812	0.089	0.165	0.076	0.0452647
Tlk1	3.23465e-06	-0.316602	0.173	0.255	0.082	0.0569621
Pdgfra	3.27804e-06	-0.352869	0.516	0.521	0.005	0.0577263
Fam208b	3.30354e-06	-0.263179	0.061	0.129	0.068	0.0581753
Inppl1	3.34655e-06	-0.355357	0.233	0.307	0.074	0.0589328
Rbm33	3.3605e-06	-0.333123	0.17	0.25	0.08	0.0591784
Fgfr2	3.5986e-06	-0.358117	0.498	0.528	0.03	0.0633713
Myo1b	3.60365e-06	-0.402171	0.269	0.334	0.065	0.0634603
Ranbp2	3.63838e-06	-0.272147	0.099	0.176	0.077	0.0640719
Kmt2d	3.67554e-06	-0.341291	0.186	0.265	0.079	0.0647262
R3hdm1	3.68182e-06	-0.409858	0.273	0.332	0.059	0.0648369
Cggbp1	3.88488e-06	-0.348079	0.421	0.455	0.034	0.0684127
Sptbn1	4.03244e-06	-0.342035	0.338	0.394	0.056	0.0710112
Stag2	4.12151e-06	-0.331322	0.223	0.297	0.074	0.0725797
Syncrip	4.15875e-06	-0.312956	0.472	0.489	0.017	0.0732355
Sppl3	4.21341e-06	-0.350844	0.21	0.282	0.072	0.0741981
Sp4	4.30125e-06	-0.274173	0.071	0.142	0.071	0.075745
Tmem164	4.41051e-06	-0.299902	0.16	0.24	0.08	0.0776691
Hmgcr	4.44381e-06	-0.458118	0.307	0.364	0.057	0.0782555
Chsy1	4.4836e-06	-0.315517	0.197	0.275	0.078	0.0789562
Zfp266	4.49761e-06	-0.357592	0.23	0.3	0.07	0.0792029
Braf	4.57026e-06	-0.333304	0.147	0.223	0.076	0.0804823
Col3a1	4.63863e-06	-0.354729	0.738	0.691	-0.047	0.0816863
Gfpt1	4.7476e-06	-0.369753	0.277	0.342	0.065	0.0836052
Itch	5.25424e-06	-0.328021	0.217	0.29	0.073	0.0925271
Ibtk	5.29753e-06	-0.284581	0.099	0.172	0.073	0.0932895
Nfe2l1	5.56946e-06	-0.32308	0.21	0.286	0.076	0.0980781
Fnbp1l	5.63763e-06	-0.34142	0.429	0.449	0.02	0.0992786
Ppp1r15b	6.24606e-06	-0.297052	0.138	0.213	0.075	0.109993
Med13	6.73211e-06	-0.326319	0.212	0.286	0.074	0.118552
Lats1	6.7496e-06	-0.302512	0.149	0.227	0.078	0.118861
Fam102b	6.90615e-06	-0.297825	0.102	0.174	0.072	0.121617
Upf1	7.22329e-06	-0.340087	0.15	0.222	0.072	0.127202
Myh9	7.64408e-06	-0.288393	0.092	0.163	0.071	0.134612
Col6a1	8.02557e-06	-0.346056	0.445	0.488	0.043	0.14133
Mef2d	8.1786e-06	-0.324553	0.142	0.218	0.076	0.144025
Abca1	8.6973e-06	-0.261022	0.07	0.136	0.066	0.153159
Akap13	8.89873e-06	-0.396169	0.241	0.307	0.066	0.156707
Nsd1	9.04467e-06	-0.317953	0.168	0.241	0.073	0.159277
Fryl	9.06642e-06	-0.251006	0.066	0.131	0.065	0.15966
Lrba	9.25002e-06	-0.284271	0.074	0.142	0.068	0.162893
Zcchc14	1.02016e-05	-0.275298	0.095	0.165	0.07	0.17965
Adam10	1.0601e-05	-0.317057	0.141	0.215	0.074	0.186684
Dlg5	1.07791e-05	-0.336409	0.155	0.225	0.07	0.18982
Alcam	1.08624e-05	-0.401159	0.448	0.495	0.047	0.191287
Ubap2l	1.1637e-05	-0.327164	0.484	0.479	-0.005	0.204928
Hnrnpu	1.23428e-05	-0.264616	0.644	0.607	-0.037	0.217357
Klhl9	1.26984e-05	-0.336852	0.282	0.346	0.064	0.223619
Cadm1	1.29671e-05	-0.275606	0.202	0.28	0.078	0.228351
Dchs1	1.45507e-05	-0.309389	0.193	0.265	0.072	0.256238
Rictor	1.45772e-05	-0.254495	0.086	0.154	0.068	0.256704
Mon2	1.47509e-05	-0.283259	0.097	0.165	0.068	0.259764
Dact3	1.48315e-05	-0.26087	0.094	0.161	0.067	0.261182
Gns	1.48647e-05	-0.297294	0.138	0.209	0.071	0.261767
Ptpn14	1.50958e-05	-0.275467	0.107	0.179	0.072	0.265838
Ubn2	1.51041e-05	-0.377613	0.424	0.442	0.018	0.265983
Itga5	1.59972e-05	-0.372891	0.196	0.269	0.073	0.281711
Wdfy3	1.64107e-05	-0.330073	0.167	0.238	0.071	0.288993
Ebf1	1.66549e-05	0.251264	0.419	0.296	-0.123	0.293293
Ago3	1.81132e-05	-0.28787	0.087	0.153	0.066	0.318973
Dmxl1	2.04228e-05	-0.284043	0.099	0.167	0.068	0.359646
Ammecr1	2.11523e-05	-0.293388	0.123	0.194	0.071	0.372491
Notch1	2.15813e-05	-0.325715	0.105	0.172	0.067	0.380047
Fam193a	2.16058e-05	-0.292778	0.188	0.261	0.073	0.380479
4931406P16Rik	2.22265e-05	-0.285089	0.146	0.217	0.071	0.39141
Man1a	2.22848e-05	-0.371878	0.21	0.284	0.074	0.392435
Anapc1	2.23135e-05	-0.304262	0.152	0.22	0.068	0.392941
Ptprg	2.24227e-05	-0.310883	0.146	0.216	0.07	0.394865
Sema3e	2.24965e-05	-0.277499	0.089	0.156	0.067	0.396163
Zswim6	2.48572e-05	-0.385399	0.147	0.218	0.071	0.437735
Ubr5	2.54426e-05	-0.323644	0.181	0.248	0.067	0.448045
Ywhag	2.66251e-05	-0.332736	0.298	0.35	0.052	0.468868
Phldb2	2.67979e-05	-0.319443	0.202	0.275	0.073	0.47191
Pcgf3	2.76144e-05	-0.326623	0.15	0.217	0.067	0.486289
Mllt6	2.77792e-05	-0.270496	0.095	0.16	0.065	0.489191
Gm8186	2.84347e-05	-0.309278	0.51	0.5	-0.01	0.500736
Ppp2cb	2.88833e-05	-0.29278	0.157	0.226	0.069	0.508635
Runx1t1	2.90765e-05	-0.3137	0.502	0.528	0.026	0.512038
Rps6ka3	2.93054e-05	-0.303615	0.107	0.172	0.065	0.516068
Zfx	2.93513e-05	-0.292908	0.121	0.188	0.067	0.516876
Tsix	3.09601e-05	-0.324633	0.074	0.135	0.061	0.545208
Psd3	3.38105e-05	-0.308678	0.163	0.232	0.069	0.595403
Mmp2	3.38604e-05	-0.325663	0.466	0.482	0.016	0.596281
Bmpr1a	3.39458e-05	-0.354153	0.309	0.356	0.047	0.597786
Grik5	3.43703e-05	-0.319525	0.18	0.246	0.066	0.605262
Lamb2	3.64184e-05	-0.296956	0.123	0.189	0.066	0.641327
Secisbp2l	3.65981e-05	-0.272592	0.117	0.185	0.068	0.644493
N4bp2	3.72138e-05	-0.337808	0.217	0.28	0.063	0.655334
Ptch1	3.76291e-05	-0.364835	0.309	0.362	0.053	0.662648
Tnrc6b	3.90369e-05	-0.336963	0.388	0.415	0.027	0.687439
Mecom	3.93045e-05	-0.380126	0.497	0.483	-0.014	0.692153
Mrc2	3.95401e-05	-0.292423	0.134	0.201	0.067	0.6963
Pik3c2a	3.98962e-05	-0.300004	0.128	0.194	0.066	0.702571
Fosl2	4.03506e-05	-0.325427	0.074	0.135	0.061	0.710574
Ube3a	4.28168e-05	-0.294589	0.495	0.5	0.005	0.754004
Rest	4.32607e-05	-0.337051	0.432	0.446	0.014	0.761821
Zc3h13	4.40356e-05	-0.35263	0.282	0.333	0.051	0.775467
Zkscan1	4.52143e-05	-0.251685	0.091	0.154	0.063	0.796224
2700081O15Rik	4.56381e-05	-0.328107	0.241	0.297	0.056	0.803687
Stat3	4.66226e-05	-0.310645	0.587	0.55	-0.037	0.821024
Creb1	4.82171e-05	-0.375422	0.236	0.291	0.055	0.849102
Ddi2	4.83554e-05	-0.296113	0.115	0.18	0.065	0.851539
Plec	4.90526e-05	-0.280687	0.094	0.156	0.062	0.863817
Tsc22d2	4.93673e-05	-0.336582	0.388	0.43	0.042	0.869358
Adamts9	4.9408e-05	-0.291113	0.095	0.158	0.063	0.870076
Ahdc1	4.99469e-05	-0.375697	0.296	0.347	0.051	0.879565
Ahctf1	5.19034e-05	-0.257857	0.129	0.196	0.067	0.914019
Zbtb44	5.22427e-05	-0.265767	0.147	0.215	0.068	0.919994
C130021I20Rik	5.3342e-05	-0.285916	0.129	0.196	0.067	0.939352
Bdp1	5.53109e-05	-0.299997	0.139	0.204	0.065	0.974025
Sema5a	5.58367e-05	-0.29265	0.146	0.215	0.069	0.983285
Akap11	5.6835e-05	-0.289278	0.133	0.197	0.064	1
Hdlbp	5.75807e-05	-0.30793	0.424	0.445	0.021	1
Calu	5.79628e-05	-0.284942	0.662	0.602	-0.06	1
Safb	5.81268e-05	-0.294984	0.267	0.325	0.058	1
Ncor2	5.94867e-05	-0.312102	0.173	0.237	0.064	1
App	6.30379e-05	-0.280547	0.634	0.603	-0.031	1
Tlk2	6.40812e-05	-0.286219	0.165	0.231	0.066	1
Aplp2	6.53974e-05	-0.331887	0.33	0.378	0.048	1
Zcchc6	6.61559e-05	-0.291588	0.162	0.23	0.068	1
Atf7	6.6746e-05	-0.251673	0.104	0.168	0.064	1
D17Wsu92e	6.78193e-05	-0.251416	0.16	0.231	0.071	1
Actn4	7.39341e-05	-0.32772	0.519	0.505	-0.014	1
Atn1.1	7.46349e-05	-0.306457	0.191	0.254	0.063	1
Polr2l	7.47561e-05	-0.30603	0.193	0.255	0.062	1
Senp7	7.61651e-05	-0.300867	0.136	0.199	0.063	1
Ubxn7	7.72931e-05	-0.337205	0.152	0.214	0.062	1
Uqcrq	7.91082e-05	-0.304313	0.482	0.477	-0.005	1
Hbb-bs	8.15972e-05	1.27076	0.223	0.137	-0.086	1
Gmfb	8.41064e-05	-0.291915	0.155	0.217	0.062	1
March7	8.45278e-05	-0.324298	0.374	0.402	0.028	1
Zfp664	8.52866e-05	-0.310491	0.199	0.262	0.063	1
Cdkn1c	9.09425e-05	0.254367	0.966	0.879	-0.087	1
BC030336	9.10934e-05	-0.266896	0.091	0.151	0.06	1
Ddb1	9.23955e-05	-0.290765	0.451	0.458	0.007	1
Papss2	9.32841e-05	-0.418816	0.227	0.28	0.053	1
Plxnb2	9.69565e-05	-0.307494	0.207	0.264	0.057	1
Ulk1	9.88649e-05	-0.271124	0.146	0.208	0.062	1
Svil	9.90662e-05	-0.354836	0.218	0.278	0.06	1
Numa1	9.92009e-05	-0.330655	0.22	0.276	0.056	1
Pkn2	9.92881e-05	-0.309172	0.364	0.4	0.036	1
Mapk6	0.000101304	-0.285128	0.181	0.245	0.064	1
Rapgef2	0.000101432	-0.253875	0.081	0.138	0.057	1
Ttyh3	0.000102991	-0.324384	0.277	0.321	0.044	1
Ap2b1	0.000104031	-0.307978	0.194	0.256	0.062	1
Sulf2	0.000104154	-0.332454	0.589	0.583	-0.006	1
Psme4	0.000108681	-0.339695	0.23	0.284	0.054	1
Ikzf5	0.000115878	-0.306597	0.131	0.192	0.061	1
Pura	0.000121599	-0.297082	0.236	0.298	0.062	1
Gpbp1l1	0.00012638	-0.274066	0.204	0.269	0.065	1
Sod1	0.000126549	-0.328382	0.453	0.452	-0.001	1
Elk4	0.000128139	-0.285444	0.133	0.194	0.061	1
Strbp	0.000128956	-0.285253	0.207	0.272	0.065	1
Cdk2ap1	0.000129444	-0.30851	0.348	0.383	0.035	1
Iffo2	0.00013087	-0.310161	0.121	0.182	0.061	1
Stag1	0.000146675	-0.322641	0.244	0.298	0.054	1
Sdc3	0.000152181	-0.376467	0.222	0.272	0.05	1
Zbtb10	0.000155545	-0.285514	0.162	0.225	0.063	1
Rfx3	0.0001557	-0.300108	0.141	0.201	0.06	1
Gxylt1	0.000155807	-0.258698	0.142	0.205	0.063	1
Zeb1	0.000159081	-0.300927	0.197	0.257	0.06	1
Lrrc16a	0.000159112	-0.362673	0.252	0.308	0.056	1
Cdc42bpa	0.000159827	-0.26926	0.144	0.205	0.061	1
Zbtb11	0.000162995	-0.301329	0.167	0.229	0.062	1
Tns3	0.000163805	-0.311615	0.369	0.401	0.032	1
Taf15	0.000168165	-0.293161	0.173	0.231	0.058	1
Armcx4	0.00016848	-0.289297	0.146	0.205	0.059	1
Cnot1	0.000171326	-0.315417	0.236	0.289	0.053	1
Hnrnpl	0.000183024	-0.29175	0.498	0.482	-0.016	1
Dock7	0.000185698	-0.295092	0.267	0.318	0.051	1
Xiap	0.000186645	-0.312197	0.16	0.218	0.058	1
Rmnd5a	0.000187114	-0.27353	0.18	0.24	0.06	1
Lmna	0.000190597	-0.326722	0.574	0.562	-0.012	1
Mpdz	0.000191155	-0.27362	0.134	0.193	0.059	1
Foxp4	0.000192063	-0.331302	0.361	0.389	0.028	1
Xrn1	0.000192256	-0.297248	0.175	0.232	0.057	1
Midn	0.000198198	-0.360922	0.379	0.405	0.026	1
Fosb	0.00020553	-0.396051	0.267	0.318	0.051	1
Myadm	0.000206217	-0.273623	0.091	0.147	0.056	1
Akt1	0.000208769	-0.295587	0.312	0.355	0.043	1
Ppp1cb	0.000218888	-0.280025	0.599	0.555	-0.044	1
Creb5	0.000219754	-0.28039	0.845	0.787	-0.058	1
Ctnnd1	0.000222648	-0.263396	0.134	0.194	0.06	1
Txlna	0.000226857	-0.286207	0.215	0.271	0.056	1
Hip1	0.000228697	-0.314743	0.168	0.224	0.056	1
Hnrnpd	0.00023005	-0.303836	0.511	0.483	-0.028	1
Sox12	0.000239603	-0.256187	0.121	0.179	0.058	1
Ppp1r9a	0.000247149	-0.302897	0.17	0.226	0.056	1
Zfhx4	0.000250636	-0.426512	0.27	0.313	0.043	1
Zfp148	0.00025096	-0.305266	0.265	0.314	0.049	1
Utrn	0.000251229	-0.295905	0.204	0.257	0.053	1
Pde7a	0.000265087	-0.321178	0.188	0.243	0.055	1
Pcf11	0.000268593	-0.279644	0.314	0.358	0.044	1
Tgfbr1	0.000269362	-0.310014	0.277	0.327	0.05	1
Atf2	0.000270591	-0.324882	0.278	0.322	0.044	1
Usp47	0.000273224	-0.283294	0.202	0.259	0.057	1
Safb2	0.00029239	-0.299359	0.231	0.285	0.054	1
Rhobtb3	0.000295533	-0.311717	0.251	0.298	0.047	1
Farp1	0.000296361	-0.324202	0.22	0.275	0.055	1
Acly	0.000297972	-0.281459	0.201	0.257	0.056	1
Slc4a7	0.000299464	-0.2961	0.18	0.238	0.058	1
Zfp395	0.000304707	-0.254345	0.136	0.193	0.057	1
Cdk13	0.000312547	-0.300204	0.155	0.21	0.055	1
Epha2	0.000321497	-0.281466	0.091	0.146	0.055	1
Axin1	0.000329934	-0.252375	0.123	0.181	0.058	1
Yes1	0.000332417	-0.27541	0.217	0.275	0.058	1
Rapgef6	0.000334419	-0.295602	0.223	0.274	0.051	1
Tbc1d16	0.000338572	-0.264623	0.146	0.205	0.059	1
Ptp4a2	0.000353406	-0.258347	0.594	0.558	-0.036	1
Lpp	0.000362218	-0.297773	0.311	0.35	0.039	1
Fzd7	0.000370869	-0.2732	0.102	0.156	0.054	1
Ptprf	0.000372568	-0.298424	0.206	0.258	0.052	1
Ddx21	0.000385232	-0.310411	0.299	0.343	0.044	1
Clint1	0.000396057	-0.298245	0.214	0.265	0.051	1
Nav1	0.000414722	-0.320162	0.231	0.281	0.05	1
Flrt2	0.000427076	-0.358102	0.282	0.323	0.041	1
Nbeal1	0.000432956	-0.331643	0.188	0.237	0.049	1
Skil	0.000434232	-0.333528	0.458	0.464	0.006	1
Zfp638	0.000434946	-0.298086	0.183	0.237	0.054	1
Mau2	0.000439095	-0.335668	0.147	0.198	0.051	1
Smek1	0.000448812	-0.285707	0.199	0.256	0.057	1
Rai1	0.000449144	-0.251698	0.16	0.215	0.055	1
Ktn1	0.00044967	-0.292007	0.273	0.321	0.048	1
Dhx15	0.000481887	-0.271588	0.5	0.491	-0.009	1
Srf	0.000495433	-0.266368	0.162	0.218	0.056	1
Iws1	0.000499754	-0.284995	0.172	0.226	0.054	1
Cep170	0.000502855	-0.285217	0.142	0.196	0.054	1
Whsc1	0.000521088	-0.296948	0.218	0.269	0.051	1
Gnaq	0.000523462	-0.315593	0.362	0.385	0.023	1
Wapl	0.000549369	-0.294181	0.223	0.271	0.048	1
Casc4	0.00058202	-0.306028	0.233	0.279	0.046	1
Tmem259	0.000586702	-0.270625	0.144	0.196	0.052	1
Rxra	0.000607853	-0.257093	0.113	0.167	0.054	1
Sptan1	0.00061101	-0.315914	0.257	0.3	0.043	1
Sec24c	0.000611576	-0.254432	0.126	0.18	0.054	1
Dync1i2	0.000622404	-0.294948	0.516	0.49	-0.026	1
Zswim8	0.00063594	-0.264262	0.144	0.199	0.055	1
B830012L14Rik	0.000658519	-0.306521	0.12	0.172	0.052	1
Sept8	0.000658933	-0.257705	0.157	0.21	0.053	1
Trip11	0.00066869	-0.256729	0.17	0.225	0.055	1
Ptbp2	0.000671387	-0.303484	0.366	0.387	0.021	1
Maz	0.000673702	-0.299924	0.338	0.369	0.031	1
Fasn	0.000680613	-0.259978	0.204	0.258	0.054	1
Ncoa2	0.000685516	-0.286481	0.176	0.23	0.054	1
Gm10073	0.000702659	-0.258939	0.597	0.539	-0.058	1
Hipk2	0.000720941	-0.276392	0.199	0.253	0.054	1
Nek9	0.000735199	-0.267065	0.134	0.185	0.051	1
Klhdc10	0.000736105	-0.250958	0.123	0.174	0.051	1
Fubp1	0.000759363	-0.27113	0.591	0.552	-0.039	1
Six4	0.00079762	-0.284087	0.154	0.206	0.052	1
Zfp280d	0.000817506	-0.27521	0.176	0.23	0.054	1
Zcchc7	0.000872604	-0.272731	0.147	0.197	0.05	1
Cyfip2	0.000894523	-0.252162	0.092	0.143	0.051	1
Hp1bp3	0.000908795	-0.265566	0.429	0.433	0.004	1
Uba6	0.000944701	-0.257594	0.134	0.186	0.052	1
Ptges3	0.000982931	-0.270786	0.605	0.545	-0.06	1
Ddr2	0.00099547	-0.258742	0.215	0.265	0.05	1
Maml3	0.00100041	-0.378828	0.18	0.228	0.048	1
Fgfrl1	0.00101481	-0.325604	0.286	0.322	0.036	1
Thsd7a	0.00102893	-0.327405	0.133	0.183	0.05	1
Clock	0.00105242	-0.331732	0.251	0.291	0.04	1
Ireb2	0.00110928	-0.272324	0.154	0.201	0.047	1
Nab2	0.00113332	-0.299131	0.304	0.35	0.046	1
Snrnp70	0.00113742	-0.269957	0.492	0.477	-0.015	1
Hs3st3b1	0.00114723	-0.325283	0.22	0.267	0.047	1
Larp1	0.00115499	-0.273505	0.196	0.243	0.047	1
Sema3d	0.00120713	-0.291213	0.138	0.187	0.049	1
Impad1	0.00120887	-0.293306	0.294	0.33	0.036	1
Hmcn1	0.00122174	-0.271911	0.351	0.386	0.035	1
Rlim	0.00124445	-0.27787	0.265	0.306	0.041	1
Ythdf3	0.00126838	-0.288951	0.233	0.274	0.041	1
Runx1	0.0012695	-0.278915	0.1	0.148	0.048	1
2810403A07Rik	0.00138049	-0.275345	0.316	0.349	0.033	1
Bclaf1	0.00138063	-0.272258	0.439	0.441	0.002	1
Ctnna1	0.00148556	-0.307001	0.372	0.384	0.012	1
Golga4	0.00154789	-0.291283	0.217	0.262	0.045	1
Ilf3	0.0017193	-0.288181	0.328	0.351	0.023	1
Tmem26	0.00173856	-0.263996	0.134	0.184	0.05	1
Xpo1	0.00175696	-0.2828	0.214	0.257	0.043	1
Arhgef12	0.00178752	-0.287508	0.167	0.211	0.044	1
Efr3a	0.00183156	-0.279049	0.212	0.256	0.044	1
Lrch3	0.00190055	-0.274973	0.139	0.186	0.047	1
Prpf39	0.00202494	-0.254759	0.126	0.172	0.046	1
Gstp1	0.00208531	-0.314252	0.214	0.253	0.039	1
Mapkapk2	0.00215633	-0.338069	0.209	0.247	0.038	1
Dicer1	0.00219184	-0.264954	0.155	0.201	0.046	1
Top2a	0.00221935	-0.372017	0.125	0.175	0.05	1
Helz	0.00226452	-0.298812	0.257	0.297	0.04	1
Zzz3	0.00227936	-0.280411	0.214	0.255	0.041	1
Larp4b	0.00228235	-0.289021	0.256	0.289	0.033	1
Rbm5	0.00239134	-0.256576	0.343	0.369	0.026	1
Bnc2	0.0024572	-0.304323	0.165	0.209	0.044	1
Baz2b	0.00246149	-0.271386	0.261	0.299	0.038	1
Atxn7	0.0025144	-0.29842	0.191	0.232	0.041	1
Hspg2	0.00255936	-0.250718	0.214	0.256	0.042	1
Rsf1	0.00271706	-0.27916	0.306	0.338	0.032	1
Tmem245	0.00273396	-0.278818	0.168	0.215	0.047	1
Col8a1	0.00275175	-0.309235	0.21	0.255	0.045	1
Cd164	0.00286091	-0.256683	0.463	0.455	-0.008	1
Bmp1	0.00291896	-0.278316	0.293	0.321	0.028	1
Epb41	0.00304811	-0.281072	0.188	0.23	0.042	1
Antxr1	0.00305665	-0.297181	0.409	0.417	0.008	1
Egfr	0.00306537	-0.253231	0.204	0.248	0.044	1
Gpatch8	0.00308429	-0.282474	0.236	0.275	0.039	1
Mllt3	0.00312024	-0.285554	0.202	0.244	0.042	1
Smad1	0.0032175	-0.297871	0.296	0.327	0.031	1
Suv420h1	0.00330739	-0.276732	0.191	0.231	0.04	1
Hand2	0.00332492	-0.324175	0.204	0.242	0.038	1
L3mbtl3	0.0034244	-0.26164	0.228	0.265	0.037	1
Akap9	0.003438	-0.27399	0.364	0.383	0.019	1
Cpsf7	0.00358701	-0.265424	0.202	0.243	0.041	1
Kif1b	0.00366805	-0.254694	0.228	0.269	0.041	1
Atp1a1	0.00392961	-0.308098	0.393	0.396	0.003	1
Arhgef40	0.0040931	-0.271201	0.317	0.346	0.029	1
Hba-a1	0.00466319	1.06182	0.12	0.075	-0.045	1
Mkln1	0.00477218	-0.27684	0.354	0.362	0.008	1
Igfbp5	0.00487077	-0.29984	0.359	0.395	0.036	1
Pdzd8	0.00511303	-0.271302	0.196	0.235	0.039	1
Mdm4	0.0051629	-0.278871	0.196	0.231	0.035	1
Tenm3	0.00519177	-0.29378	0.202	0.238	0.036	1
Kansl1l	0.00579996	-0.295864	0.218	0.256	0.038	1
Lpgat1	0.00588458	-0.27643	0.206	0.24	0.034	1
Mcl1	0.00595219	-0.261028	0.443	0.438	-0.005	1
Epb41l3	0.00597003	-0.287277	0.301	0.318	0.017	1
Epha7	0.00598734	-0.273452	0.403	0.421	0.018	1
Cd27	0.00605117	-0.285167	0.142	0.186	0.044	1
Plxdc2	0.00665352	-0.281223	0.144	0.184	0.04	1
Trpm7	0.00676435	-0.262959	0.22	0.257	0.037	1
Tpr	0.00686426	-0.272453	0.427	0.418	-0.009	1
Nr2c2	0.00687856	-0.253226	0.138	0.177	0.039	1
Reep3	0.00688625	-0.267252	0.264	0.288	0.024	1
Ccdc50	0.00695235	-0.26441	0.233	0.269	0.036	1
Zbtb20	0.00708547	-0.269609	0.427	0.436	0.009	1
Itga11	0.00720056	-0.374906	0.131	0.168	0.037	1
Wdr43	0.007283	-0.260833	0.197	0.236	0.039	1
Atxn2	0.00739099	-0.273438	0.269	0.292	0.023	1
Cul3	0.00803802	-0.291419	0.254	0.278	0.024	1
Copa	0.00825586	-0.276933	0.455	0.44	-0.015	1
Srebf2	0.00825599	-0.251278	0.176	0.213	0.037	1
Scand1	0.008664	-0.2587	0.461	0.44	-0.021	1
Nrp2	0.00873342	-0.279244	0.123	0.163	0.04	1
Trp53bp1	0.00874384	-0.259469	0.155	0.192	0.037	1
Rfwd2	0.00883695	-0.309349	0.28	0.3	0.02	1
Mgp	0.00895222	-0.439624	0.416	0.414	-0.002	1
Maf	0.00915716	-0.275752	0.079	0.114	0.035	1
Sobp	0.00924255	-0.314217	0.228	0.26	0.032	1
Rbms3	0.00928752	-0.32625	0.343	0.346	0.003	1
Cspp1	0.00965097	-0.268362	0.227	0.26	0.033	1
Fmr1	0.0100267	-0.258631	0.32	0.332	0.012	1
Amotl2	0.0100982	-0.322337	0.382	0.384	0.002	1
Dcx	0.0102391	-0.278819	0.183	0.218	0.035	1
Whsc1l1	0.0108061	-0.273056	0.362	0.366	0.004	1
Notch2	0.0108441	-0.272126	0.311	0.339	0.028	1
Boc	0.0111334	-0.261283	0.398	0.392	-0.006	1
Col25a1	0.0111572	-0.252431	0.128	0.164	0.036	1
Wdr82	0.0112014	-0.280179	0.285	0.3	0.015	1
Oser1	0.0113841	-0.275717	0.362	0.369	0.007	1
N4bp2l2	0.0113953	-0.299372	0.38	0.376	-0.004	1
Golgb1	0.0117315	-0.270141	0.341	0.349	0.008	1
1700020I14Rik	0.0125875	-0.259675	0.254	0.279	0.025	1
Appbp2	0.0125915	-0.273489	0.304	0.32	0.016	1
Prpf8	0.0127206	-0.26966	0.236	0.259	0.023	1
Mtpn	0.0128033	-0.264871	0.359	0.363	0.004	1
Brwd1	0.0128452	-0.262297	0.278	0.302	0.024	1
Zfp451	0.0132425	-0.260548	0.218	0.246	0.028	1
Pik3r1	0.0136264	-0.26154	0.223	0.253	0.03	1
Pard3	0.0150005	-0.251516	0.27	0.29	0.02	1
Trim24	0.0156442	-0.270101	0.215	0.244	0.029	1
Fmnl2	0.017219	-0.278362	0.241	0.263	0.022	1
Arid2	0.0173312	-0.257766	0.335	0.34	0.005	1
Zfp521	0.0174663	-0.250556	0.251	0.275	0.024	1
Phf21a	0.0175949	-0.252596	0.29	0.306	0.016	1
Fzd8	0.0186139	-0.255635	0.162	0.194	0.032	1
Sf3b3	0.0200486	-0.251693	0.235	0.253	0.018	1
Sec23a	0.0248051	-0.264545	0.29	0.3	0.01	1
Adgrl2	0.0289451	-0.301328	0.256	0.27	0.014	1
Ssc5d	0.0295742	-0.260799	0.126	0.157	0.031	1
Neat1	0.0306315	-0.272735	0.118	0.148	0.03	1
Fgfr3	0.0318295	-0.26098	0.117	0.146	0.029	1
Zfp703	0.0345757	-0.261048	0.129	0.156	0.027	1
Sntb2	0.0361658	-0.259731	0.236	0.26	0.024	1
Cnot6l	0.0385539	-0.260003	0.28	0.291	0.011	1
Ppp3ca	0.040369	-0.250601	0.652	0.575	-0.077	1
Zfp326	0.0424252	-0.255765	0.327	0.332	0.005	1
Ets2	0.0457245	-0.251358	0.408	0.39	-0.018	1
Cdk12	0.0458881	-0.250168	0.285	0.292	0.007	1
Cbfb	0.0465215	-0.270676	0.484	0.441	-0.043	1
Wnt4	0.0481213	-0.292975	0.244	0.26	0.016	1
Mirg	0.0531696	-0.279841	0.215	0.235	0.02	1
Sertad4	0.0581844	-0.251786	0.256	0.27	0.014	1
Plod2	0.067621	-0.262764	0.361	0.358	-0.003	1
Mlec	0.0686957	-0.255136	0.273	0.279	0.006	1
Slc26a7	0.0741274	-0.269724	0.112	0.136	0.024	1
Pcna	0.0758054	-0.26534	0.333	0.331	-0.002	1
Mapk1	0.149528	-0.250504	0.351	0.328	-0.023	1
Nfatc1	0.193045	-0.258346	0.316	0.301	-0.015	1
Adamts1	0.259782	-0.269014	0.377	0.35	-0.027	1
Slc2a1	0.4827	-0.250793	0.307	0.291	-0.016	1
Rps26-ps1	0.927117	-0.279484	0.754	0.568	-0.186	1

## Sheet: nonJoint.WT-vs-Mut
gene	p-value	avg_logFC	% expressed in WT	% expressed in BDA1	percentage point difference	adjusted p-value
Rpl6l	0	1.9616	0.974	0.107	-0.867	0
Rpl29	0	1.65196	0.998	0.634	-0.364	0
Gm9493	0	1.3608	0.883	0.104	-0.779	0
Gm6133	0	1.22456	0.758	0.015	-0.743	0
Gm10036	0	1.16006	0.752	0.04	-0.712	0
Rps12-ps3	0	1.043	0.961	0.448	-0.513	0
Rpl9-ps6	0	0.974735	0.855	0.223	-0.632	0
Tuba1a	0	0.929074	0.829	0.356	-0.473	0
Il11ra1	0	0.902529	0.666	0.11	-0.556	0
Gm9843	0	0.859255	0.952	0.469	-0.483	0
Rbm4b	0	0.83061	0.791	0.22	-0.571	0
mt-Nd3	0	0.819646	0.96	0.531	-0.429	0
Rplp0	0	0.775853	0.999	0.99	-0.009	0
Eif3e	0	0.724657	0.971	0.62	-0.351	0
Btf3	0	0.715571	0.991	0.764	-0.227	0
Ubb	0	0.697392	1	0.989	-0.011	0
Cnbp	0	0.681215	0.907	0.44	-0.467	0
Rpl26	0	0.679163	0.999	0.976	-0.023	0
mt-Atp6	0	0.645969	1	1	0	0
Serpinh1	0	0.645183	0.987	0.79	-0.197	0
Gm9844	0	0.63619	0.436	0.03	-0.406	0
Rpl4	0	0.634667	0.999	0.969	-0.03	0
mt-Co2	0	0.625474	0.999	0.981	-0.018	0
Hspa8	0	0.621911	0.996	0.896	-0.1	0
Rpl3	0	0.605918	0.999	0.974	-0.025	0
Rpl13-ps3	0	0.603968	0.778	0.29	-0.488	0
Eif4a1	0	0.602991	0.956	0.651	-0.305	0
Eif3f	0	0.596097	0.989	0.765	-0.224	0
2700060E02Rik	0	0.588727	0.905	0.481	-0.424	0
Eef1a1	0	0.583835	1	1	0	0
Cct5	0	0.5787	0.785	0.322	-0.463	0
Rpl7	0	0.572829	0.998	0.96	-0.038	0
Eif5a	0	0.564939	0.929	0.576	-0.353	0
Eef1g	0	0.564314	0.996	0.897	-0.099	0
Actg1	0	0.563454	0.995	0.966	-0.029	0
Rpl36-ps3	0	0.55728	0.475	0.067	-0.408	0
Rps2	0	0.547019	0.998	0.971	-0.027	0
Eif3l	0	0.544117	0.651	0.197	-0.454	0
Atp5f1	0	0.53422	0.829	0.391	-0.438	0
Naca	0	0.521932	0.996	0.9	-0.096	0
Mrfap1	0	0.521106	0.94	0.621	-0.319	0
Glrx3	0	0.519822	0.624	0.176	-0.448	0
Rps4x	0	0.509981	0.999	0.993	-0.006	0
Rpl14	0	0.497479	0.999	0.988	-0.011	0
Rps5	0	0.48546	0.998	0.995	-0.003	0
mt-Nd4	0	0.48476	0.999	0.97	-0.029	0
mt-Nd1	0	0.482817	0.999	0.996	-0.003	0
Eif1	0	0.480534	0.999	0.941	-0.058	0
Rpl10	0	0.475721	1	0.997	-0.003	0
H3f3b	0	0.472066	0.999	0.987	-0.012	0
Rps6	0	0.464692	0.999	0.991	-0.008	0
Rpl13a	0	0.455413	0.999	0.998	-0.001	0
Npm1	0	0.453226	0.998	0.941	-0.057	0
Gnas	0	0.449019	0.997	0.939	-0.058	0
mt-Nd2	0	0.444308	0.997	0.862	-0.135	0
Rpl19	0	0.419944	1	0.975	-0.025	0
Rpl8	0	0.417039	0.999	0.987	-0.012	0
Rpl22l1	0	0.409583	0.996	0.942	-0.054	0
Eef2	0	0.408192	0.998	0.949	-0.049	0
Ftl1	0	0.407848	0.998	0.99	-0.008	0
Rpl21	0	0.405241	0.999	0.985	-0.014	0
Oaz1	0	0.404399	0.993	0.888	-0.105	0
Rpl6	0	0.402539	0.999	0.993	-0.006	0
Sag	0	0.39841	0.28	0.013	-0.267	0
Ppia	0	0.393555	0.998	0.958	-0.04	0
Rps3a1	0	0.391625	0.999	0.992	-0.007	0
Rps3	0	0.386063	0.999	0.99	-0.009	0
mt-Cytb	0	0.376568	0.999	0.998	-0.001	0
Rps7	0	0.366554	0.999	0.995	-0.004	0
Rps24	0	0.33351	0.999	0.992	-0.007	0
Rps15a	0	0.296475	0.998	0.998	0	0
Rps9	0	0.289168	0.999	0.996	-0.003	0
Rpl18a	0	0.28055	0.999	0.998	-0.001	0
Rps14	0	0.26687	0.999	0.999	0	0
Rps16	0	0.260223	0.999	0.997	-0.002	0
Rps29	0	-0.314171	1	1	0	0
Rpl35	0	-0.366367	0.999	1	0.001	0
Fus	0	-0.593961	0.916	0.898	-0.018	0
Rps27rt	0	-0.653745	0.975	0.976	0.001	0
Malat1	0	-0.671248	0.997	1	0.003	0
Gm8730	0	-0.774335	0.974	0.973	-0.001	0
Nrep	0	-0.889911	0.66	0.804	0.144	0
Fbn2	0	-0.925534	0.835	0.9	0.065	0
Hnrnpa0	0	-0.975922	0.612	0.795	0.183	0
Tcf4	0	-0.988993	0.863	0.93	0.067	0
Vcan	0	-1.04034	0.558	0.758	0.2	0
Igf2	0	-1.07892	0.846	0.939	0.093	0
Trps1	0	-1.16371	0.555	0.788	0.233	0
Gm10076	0	-1.29153	0.889	0.973	0.084	0
Uba52	0	-1.544	0.847	0.986	0.139	0
Gm8797	0	-1.72059	0.325	0.856	0.531	0
Gm10709	0	-2.12423	0.26	0.933	0.673	0
Gm10260	0	-2.57016	0.09	0.951	0.861	0
Hnrnph1	1.66633e-307	-0.664626	0.798	0.828	0.03	2.93442e-303
Esd	3.41683e-307	0.476183	0.657	0.227	-0.43	6.01704e-303
Sep15	6.37752e-307	0.534542	0.843	0.403	-0.44	1.12308e-302
Gm10263	4.58349e-306	0.372198	0.338	0.053	-0.285	8.07152e-302
Gdi2	1.79615e-304	0.525624	0.817	0.384	-0.433	3.16301e-300
H3f3a	2.97941e-297	0.327234	0.998	0.983	-0.015	5.24674e-293
Tubb5	5.84932e-293	0.561969	0.988	0.859	-0.129	1.03006e-288
Slc25a4	6.90032e-288	0.485872	0.932	0.61	-0.322	1.21515e-283
Cct4	1.63594e-285	0.483877	0.792	0.349	-0.443	2.88089e-281
Tcp1	4.29288e-284	0.499368	0.831	0.402	-0.429	7.55975e-280
Rpl11	5.2304e-284	0.273538	0.999	0.994	-0.005	9.21074e-280
Eif2a	1.52159e-281	0.406113	0.485	0.132	-0.353	2.67952e-277
Rps13	2.21793e-279	0.270393	0.999	0.991	-0.008	3.90578e-275
Rpl7a	1.30674e-277	0.340285	0.994	0.927	-0.067	2.30118e-273
Rpl30	5.3355e-275	0.339713	0.996	0.93	-0.066	9.39582e-271
Ddx17	7.20168e-274	-0.774972	0.563	0.696	0.133	1.26822e-269
S100a11	4.22716e-273	0.535642	0.818	0.415	-0.403	7.44403e-269
Rpl7a-ps5	3.14166e-272	0.327004	0.294	0.045	-0.249	5.53247e-268
Vim	1.61697e-270	0.701253	0.901	0.617	-0.284	2.84748e-266
Pycard	2.31529e-269	0.416339	0.373	0.082	-0.291	4.07723e-265
Ybx1	1.53226e-268	0.471242	0.977	0.794	-0.183	2.6983e-264
Tead2	9.14714e-267	0.461091	0.698	0.28	-0.418	1.61081e-262
Mfap2	6.31322e-266	0.556628	0.93	0.651	-0.279	1.11176e-261
Cfl1	5.2986e-265	0.431065	0.977	0.772	-0.205	9.33083e-261
Cdk4	9.30579e-264	0.497545	0.881	0.507	-0.374	1.63875e-259
Nedd4	6.87035e-263	-0.521864	0.894	0.873	-0.021	1.20987e-258
Vdac1	6.60217e-262	0.44581	0.731	0.304	-0.427	1.16264e-257
Gli3	1.05462e-261	-0.951672	0.407	0.629	0.222	1.85719e-257
Marcksl1	1.43588e-260	0.540813	0.923	0.654	-0.269	2.52858e-256
Hsp90ab1	1.70848e-260	0.30163	1	0.984	-0.016	3.00864e-256
S100a10	1.33556e-259	0.463632	0.454	0.129	-0.325	2.35193e-255
Uqcrb	1.99243e-258	0.463065	0.816	0.393	-0.423	3.50867e-254
Ppp1ca	3.93994e-254	0.458651	0.76	0.341	-0.419	6.93823e-250
Akr1a1	3.58828e-253	0.460282	0.882	0.479	-0.403	6.31896e-249
Erdr1	4.25903e-252	-0.906364	0.298	0.551	0.253	7.50014e-248
Gm2000	5.16713e-251	-0.751005	0.551	0.678	0.127	9.09931e-247
Eif3k	9.48345e-247	0.440308	0.944	0.623	-0.321	1.67004e-242
Psma6	1.07075e-245	0.363063	0.551	0.181	-0.37	1.88559e-241
Igf1r	3.76301e-245	-0.786215	0.555	0.689	0.134	6.62667e-241
Dynlrb1	1.40724e-244	0.441489	0.83	0.421	-0.409	2.47815e-240
Ctnnb1	1.79386e-244	-0.581535	0.818	0.815	-0.003	3.15899e-240
Eif3i	4.23417e-243	0.440816	0.811	0.402	-0.409	7.45637e-239
Mlf2	3.16371e-242	0.426179	0.717	0.307	-0.41	5.5713e-238
Sptssa	1.71343e-241	0.425785	0.671	0.27	-0.401	3.01736e-237
Pabpc1	3.21835e-241	0.407133	0.975	0.755	-0.22	5.66752e-237
Socs3	2.00987e-240	0.619469	0.552	0.208	-0.344	3.53938e-236
Atp5c1	3.07302e-240	0.443366	0.86	0.46	-0.4	5.41159e-236
Sumo2	2.05726e-239	0.406514	0.968	0.766	-0.202	3.62283e-235
Hsd17b10	4.0028e-239	0.401758	0.634	0.245	-0.389	7.04894e-235
Twist2	4.19907e-234	0.506644	0.289	0.056	-0.233	7.39456e-230
Nfib	5.19973e-232	-0.710612	0.786	0.844	0.058	9.15672e-228
Paics	1.46507e-231	0.395707	0.591	0.22	-0.371	2.57999e-227
Acaa1a	1.32929e-230	0.316129	0.385	0.099	-0.286	2.34089e-226
Uqcrc2	2.06689e-230	0.37887	0.611	0.231	-0.38	3.6398e-226
Churc1	6.29169e-229	0.321835	0.402	0.108	-0.294	1.10797e-224
Gm13305	7.27678e-229	-0.760491	0.018	0.295	0.277	1.28144e-224
Gm12216	1.05414e-228	0.368355	0.202	0.02	-0.182	1.85634e-224
Ndufb10	2.39999e-226	0.358583	0.552	0.195	-0.357	4.22638e-222
Rcn1	1.56513e-225	0.429904	0.663	0.281	-0.382	2.75619e-221
Psma1	5.00102e-224	0.347703	0.55	0.194	-0.356	8.8068e-220
Cd24a	1.8994e-223	0.638618	0.869	0.585	-0.284	3.34484e-219
Impdh2	2.22398e-222	0.410445	0.67	0.287	-0.383	3.91642e-218
Nfix	8.42684e-222	-0.723251	0.621	0.692	0.071	1.48397e-217
Phb2	7.17035e-221	0.370925	0.672	0.276	-0.396	1.2627e-216
Arl2bp	1.80059e-220	0.33301	0.5	0.165	-0.335	3.17085e-216
Psma5	2.38321e-220	0.399562	0.742	0.339	-0.403	4.19683e-216
Tpm3-rs7	6.7729e-220	-0.730844	0.032	0.306	0.274	1.19271e-215
Gnb2	6.57872e-219	0.421215	0.874	0.49	-0.384	1.15851e-214
Ier2	7.49786e-218	0.458952	0.921	0.606	-0.315	1.32037e-213
Ptk7	3.10872e-217	-0.777437	0.063	0.343	0.28	5.47445e-213
Mettl9	1.77954e-214	0.434245	0.727	0.342	-0.385	3.13377e-210
Pebp1	2.32271e-214	0.408841	0.925	0.631	-0.294	4.09029e-210
Txn2	7.16257e-211	0.330166	0.532	0.189	-0.343	1.26133e-206
Gabarap	1.2883e-209	0.412088	0.918	0.584	-0.334	2.26869e-205
Cacybp	5.88282e-209	0.333423	0.56	0.207	-0.353	1.03596e-204
Eif3m	3.86172e-208	0.39651	0.789	0.385	-0.404	6.80049e-204
Gpx8	2.69449e-207	0.334796	0.472	0.158	-0.314	4.74499e-203
Btg3	4.95459e-207	0.289609	0.26	0.048	-0.212	8.72503e-203
Hint1	8.30391e-207	0.401523	0.918	0.596	-0.322	1.46232e-202
Slc25a5	2.10816e-206	0.450112	0.745	0.372	-0.373	3.71247e-202
Cdon	1.58865e-205	-0.906863	0.236	0.488	0.252	2.79761e-201
Cdc37	9.40435e-205	0.363352	0.654	0.274	-0.38	1.65611e-200
Rhoc	1.30834e-204	0.345047	0.577	0.22	-0.357	2.304e-200
Fam92a	1.39678e-204	0.305128	0.421	0.128	-0.293	2.45973e-200
Tubb2b	2.27472e-204	0.453259	0.376	0.113	-0.263	4.00579e-200
Tecr	1.63517e-203	0.387606	0.714	0.324	-0.39	2.87953e-199
Ei24	2.38967e-203	0.291523	0.332	0.083	-0.249	4.20821e-199
Luc7l2	9.34151e-203	-0.600872	0.755	0.771	0.016	1.64504e-198
Abhd14a	9.31901e-202	0.282281	0.309	0.072	-0.237	1.64108e-197
Eef1b2	2.82961e-201	0.337048	0.98	0.832	-0.148	4.98295e-197
Ywhaq	1.23382e-200	0.413018	0.871	0.519	-0.352	2.17276e-196
Oaz2	1.5928e-200	0.351783	0.671	0.285	-0.386	2.80493e-196
Pgrmc1	1.75508e-200	0.390959	0.757	0.363	-0.394	3.0907e-196
Tuba1b	5.37301e-200	0.580727	0.92	0.6	-0.32	9.46188e-196
Wdr89	6.70689e-200	-0.404234	0.952	0.914	-0.038	1.18108e-195
Mzt1	1.49469e-199	0.295085	0.428	0.133	-0.295	2.63215e-195
Prdx6	1.80609e-199	0.373384	0.585	0.235	-0.35	3.18053e-195
Nit2	3.0251e-199	0.279561	0.331	0.083	-0.248	5.32721e-195
Stmn1	7.98878e-199	0.679825	0.78	0.425	-0.355	1.40682e-194
Ddx6	1.59104e-198	-0.775865	0.326	0.534	0.208	2.80181e-194
Tm2d2	2.56015e-196	0.279494	0.452	0.147	-0.305	4.50842e-192
Dap	4.10421e-194	0.323616	0.48	0.168	-0.312	7.22752e-190
Peg3	4.79157e-194	-0.806533	0.459	0.622	0.163	8.43796e-190
Psmb2	5.36391e-194	0.358243	0.693	0.307	-0.386	9.44585e-190
Tex261	1.10219e-193	0.275296	0.398	0.12	-0.278	1.94095e-189
Ufc1	1.57943e-193	0.276389	0.442	0.142	-0.3	2.78137e-189
Uqcrfs1	1.6716e-193	0.320547	0.606	0.245	-0.361	2.94368e-189
Brk1	7.46003e-193	0.338087	0.654	0.281	-0.373	1.31371e-188
Hadh	7.6336e-193	0.322546	0.52	0.192	-0.328	1.34428e-188
Prrx2	1.02202e-192	0.376672	0.469	0.17	-0.299	1.79978e-188
Fam103a1	1.11273e-191	0.303483	0.475	0.164	-0.311	1.95952e-187
Eef1d	1.36195e-191	0.389625	0.813	0.437	-0.376	2.3984e-187
Ddx3x	1.45797e-191	-0.612286	0.725	0.753	0.028	2.56749e-187
Mdh2	1.56149e-190	0.338402	0.641	0.273	-0.368	2.74978e-186
Olfml3	1.70133e-190	0.354125	0.36	0.105	-0.255	2.99604e-186
Nktr	3.73528e-190	-0.708343	0.574	0.663	0.089	6.57782e-186
Limd2	1.06669e-189	0.327214	0.475	0.169	-0.306	1.87844e-185
Arf5	1.26073e-189	0.381279	0.917	0.571	-0.346	2.22015e-185
Ntan1	1.99929e-189	0.299997	0.512	0.188	-0.324	3.52075e-185
Erh	5.24856e-189	0.383419	0.917	0.614	-0.303	9.24271e-185
Rnf187	8.08085e-189	0.359879	0.705	0.323	-0.382	1.42304e-184
Kdelr3	8.44868e-189	0.300975	0.316	0.081	-0.235	1.48781e-184
Snrpa	1.86053e-188	0.331035	0.56	0.221	-0.339	3.2764e-184
Lgals1	1.88547e-188	0.500816	0.968	0.837	-0.131	3.32031e-184
Polr1d	1.41804e-187	0.369954	0.752	0.37	-0.382	2.49717e-183
Ube2n	4.61563e-187	0.348361	0.735	0.346	-0.389	8.12813e-183
Id2	4.61597e-186	0.556267	0.817	0.494	-0.323	8.12872e-182
Ptma	9.36573e-186	0.308333	1	0.995	-0.005	1.6493e-181
Snx3	1.7287e-185	0.339368	0.716	0.328	-0.388	3.04424e-181
Npc2	4.7762e-185	0.382337	0.761	0.374	-0.387	8.41089e-181
Traf4	5.2381e-185	0.31401	0.471	0.168	-0.303	9.2243e-181
Arl3	4.8556e-182	0.281	0.454	0.157	-0.297	8.55072e-178
Rpgrip1	5.73158e-181	0.293721	0.239	0.046	-0.193	1.00933e-176
Psma3	1.17712e-180	0.342823	0.746	0.361	-0.385	2.07292e-176
C1qbp	1.66858e-180	0.285823	0.456	0.16	-0.296	2.93836e-176
Saraf	1.6806e-180	0.298933	0.552	0.215	-0.337	2.95953e-176
Ndufv2	1.06702e-179	0.276575	0.475	0.17	-0.305	1.87903e-175
Xist	2.96635e-179	0.326934	0.69	0.308	-0.382	5.22375e-175
Emg1	4.56766e-179	0.300127	0.462	0.166	-0.296	8.04365e-175
Ssr2	5.63439e-179	0.385147	0.783	0.415	-0.368	9.92217e-175
Hoxd12	9.0734e-179	0.317646	0.421	0.143	-0.278	1.59783e-174
Ppp1cc	1.64874e-178	0.338064	0.703	0.327	-0.376	2.90343e-174
Ap2m1	2.06816e-178	0.334973	0.7	0.322	-0.378	3.64204e-174
Acbd6	1.68328e-177	0.256147	0.414	0.136	-0.278	2.96425e-173
Cox7a2l	4.92187e-177	0.382476	0.883	0.527	-0.356	8.66742e-173
2010107E04Rik	6.3133e-177	0.362495	0.894	0.556	-0.338	1.11177e-172
Asnsd1	3.43985e-176	0.271887	0.36	0.108	-0.252	6.05757e-172
Pgls	4.57984e-176	0.311129	0.577	0.24	-0.337	8.0651e-172
Nudt21	1.12549e-175	0.31667	0.635	0.277	-0.358	1.98199e-171
Tceb1	1.46938e-175	0.352405	0.706	0.336	-0.37	2.58758e-171
Pnrc1	3.65704e-175	0.403564	0.793	0.426	-0.367	6.44005e-171
PISD	3.81157e-175	0.288217	0.371	0.116	-0.255	6.71218e-171
Rbm3	9.54494e-175	0.369863	0.94	0.703	-0.237	1.68086e-170
Fth1	1.00807e-174	0.361416	0.96	0.726	-0.234	1.77521e-170
Arl1	1.36058e-174	0.297043	0.646	0.277	-0.369	2.39597e-170
Prdx2	1.7956e-174	0.349697	0.958	0.72	-0.238	3.16205e-170
Cdc42	9.89444e-174	0.366583	0.891	0.543	-0.348	1.74241e-169
Pfn1	4.11337e-173	-0.561613	0.694	0.723	0.029	7.24365e-169
Akt1s1	5.64944e-173	0.269822	0.425	0.145	-0.28	9.94866e-169
Golga7	7.26156e-173	0.252943	0.454	0.159	-0.295	1.27876e-168
Tfg	7.7625e-173	0.253791	0.431	0.147	-0.284	1.36698e-168
Eif3h	3.46494e-172	0.31917	0.967	0.709	-0.258	6.10177e-168
Igbp1	5.02981e-172	0.266233	0.459	0.164	-0.295	8.85749e-168
Dcakd	5.9378e-172	0.313653	0.597	0.256	-0.341	1.04565e-167
Rer1	1.17278e-171	0.268016	0.475	0.174	-0.301	2.06526e-167
Clic1	1.44551e-171	0.330811	0.667	0.304	-0.363	2.54555e-167
March5	2.12317e-171	0.277576	0.513	0.197	-0.316	3.7389e-167
Hnrnpa1	2.97902e-169	0.295401	0.988	0.901	-0.087	5.24605e-165
Ypel3	8.80434e-169	0.297245	0.535	0.214	-0.321	1.55044e-164
Hmgb3	9.47606e-169	0.367665	0.607	0.278	-0.329	1.66873e-164
Kcnk2	1.27019e-168	0.583349	0.233	0.052	-0.181	2.2368e-164
Zfp706	3.90466e-168	0.295141	0.673	0.303	-0.37	6.87611e-164
Nhp2l1	2.0598e-167	0.356296	0.845	0.487	-0.358	3.6273e-163
Psmd8	2.38441e-167	0.265983	0.575	0.235	-0.34	4.19895e-163
Sh3bgrl3	2.7541e-167	0.352824	0.641	0.295	-0.346	4.84998e-163
Ostc	4.33328e-167	0.337972	0.736	0.367	-0.369	7.63091e-163
Ran	6.62639e-167	0.4284	0.835	0.512	-0.323	1.16691e-162
Polr2m	8.3173e-167	0.335043	0.72	0.347	-0.373	1.46468e-162
Mfap4	1.42521e-166	0.456794	0.863	0.583	-0.28	2.5098e-162
Mettl23	1.45313e-166	0.251864	0.368	0.116	-0.252	2.55896e-162
Txn1	4.46829e-166	0.374609	0.833	0.485	-0.348	7.86866e-162
Cd81	4.55064e-166	0.384054	0.907	0.591	-0.316	8.01368e-162
Ndufs2	4.47791e-165	0.299748	0.624	0.275	-0.349	7.88559e-161
mt-Atp8	5.19635e-165	-0.701914	0.437	0.575	0.138	9.15077e-161
Tomm22	8.59274e-164	0.28549	0.628	0.275	-0.353	1.51318e-159
Txndc5	1.19027e-163	0.315054	0.603	0.264	-0.339	2.09606e-159
Gsto1	4.99695e-163	0.260355	0.38	0.125	-0.255	8.79963e-159
Fdps	1.01071e-162	0.35477	0.463	0.18	-0.283	1.77986e-158
Arl5b	1.07004e-162	-0.775257	0.321	0.509	0.188	1.88434e-158
Clmp	1.3179e-162	0.301891	0.552	0.231	-0.321	2.32082e-158
Gpc3	1.47751e-162	-0.542031	0.831	0.824	-0.007	2.60189e-158
Ppic	1.54344e-162	0.324724	0.719	0.348	-0.371	2.718e-158
Nfia	5.33144e-162	-0.704542	0.645	0.723	0.078	9.38867e-158
Lamp1	8.85556e-161	0.320269	0.679	0.321	-0.358	1.55946e-156
Fscn1	1.44703e-160	0.332525	0.722	0.356	-0.366	2.54822e-156
Vdac3	2.18317e-160	0.276869	0.539	0.222	-0.317	3.84456e-156
Apoa1bp	4.21676e-160	0.257374	0.443	0.163	-0.28	7.42571e-156
Litaf	6.81734e-159	0.33006	0.43	0.161	-0.269	1.20053e-154
Rbmxl1	7.19533e-159	0.256739	0.484	0.187	-0.297	1.2671e-154
Fam212a	1.07758e-158	0.338388	0.317	0.096	-0.221	1.89761e-154
Hes1	1.75834e-158	0.591655	0.896	0.736	-0.16	3.09643e-154
Gabarapl2	1.80082e-158	0.285957	0.542	0.223	-0.319	3.17124e-154
Irf2bp2	2.69713e-158	-0.767039	0.232	0.44	0.208	4.74965e-154
Rheb	1.46805e-157	0.296442	0.712	0.341	-0.371	2.58523e-153
H19	9.57391e-157	-0.458485	0.97	0.985	0.015	1.68597e-152
Ddah2	6.49765e-156	0.363474	0.678	0.343	-0.335	1.14424e-151
Psma4	8.00999e-156	0.31665	0.628	0.291	-0.337	1.41056e-151
Kdelr1	2.4682e-155	0.322092	0.734	0.372	-0.362	4.34651e-151
Cnih1	2.47768e-155	0.282718	0.661	0.305	-0.356	4.36319e-151
Ppib	2.7891e-155	0.338117	0.923	0.617	-0.306	4.91161e-151
Tspan3	3.43924e-155	0.342307	0.857	0.495	-0.362	6.05651e-151
Ubald2	7.15714e-154	0.260307	0.498	0.199	-0.299	1.26037e-149
Slc25a3	7.16388e-154	0.330469	0.916	0.617	-0.299	1.26156e-149
Rab34	8.39932e-154	0.258028	0.531	0.218	-0.313	1.47912e-149
Rcn3	1.7126e-152	0.373622	0.789	0.444	-0.345	3.01589e-148
Oaf	2.43053e-152	0.260399	0.463	0.18	-0.283	4.28017e-148
H1f0	3.80309e-152	0.448661	0.794	0.47	-0.324	6.69724e-148
Tmem59	9.44077e-152	0.299176	0.724	0.357	-0.367	1.66252e-147
Pim3	1.11948e-151	0.419761	0.355	0.122	-0.233	1.97141e-147
Arpc1a	1.42938e-151	0.260383	0.436	0.164	-0.272	2.51714e-147
Map1lc3b	3.93271e-151	0.316947	0.791	0.419	-0.372	6.9255e-147
Ltbp1	9.90108e-151	-0.841595	0.494	0.605	0.111	1.74358e-146
Hmgn2	1.78541e-150	0.452075	0.878	0.596	-0.282	3.14411e-146
Prelid1	1.81784e-150	0.294133	0.659	0.314	-0.345	3.20122e-146
Chchd2	2.03645e-150	0.293601	0.973	0.795	-0.178	3.58618e-146
Sumo1	2.77406e-150	0.324668	0.857	0.493	-0.364	4.88512e-146
Cetn3	5.77867e-150	0.270184	0.585	0.258	-0.327	1.01762e-145
Snrpb	6.4291e-150	0.325343	0.889	0.553	-0.336	1.13216e-145
Tomm20	8.95684e-150	0.333036	0.895	0.575	-0.32	1.5773e-145
Glo1	9.01833e-150	0.256789	0.502	0.204	-0.298	1.58813e-145
Cdo1	1.23114e-149	0.269802	0.302	0.09	-0.212	2.16804e-145
Fkbp3	2.76471e-149	0.309005	0.612	0.284	-0.328	4.86866e-145
Tbrg1	5.6373e-149	0.283275	0.465	0.185	-0.28	9.92729e-145
Pdia4	1.18777e-148	-0.701589	0.142	0.357	0.215	2.09167e-144
Tmem176b	1.29078e-148	0.306964	0.713	0.354	-0.359	2.27306e-144
Vdac2	2.4734e-148	0.266347	0.61	0.274	-0.336	4.35566e-144
Ptov1	4.19446e-148	0.314457	0.937	0.656	-0.281	7.38644e-144
Zfp36	8.5007e-148	0.358319	0.503	0.217	-0.286	1.49697e-143
Clta	1.01211e-147	0.325778	0.87	0.525	-0.345	1.78232e-143
Arpc1b	6.62379e-145	0.322529	0.598	0.277	-0.321	1.16645e-140
Fn1	7.63817e-145	-0.67575	0.609	0.665	0.056	1.34508e-140
Atrx	1.10574e-143	-0.640454	0.493	0.588	0.095	1.9472e-139
Emc10	1.21681e-143	0.265932	0.678	0.322	-0.356	2.1428e-139
Hmgn1	1.06744e-142	0.324777	0.955	0.74	-0.215	1.87977e-138
Atp5d	1.54725e-142	0.323265	0.858	0.521	-0.337	2.72471e-138
Pcolce	1.74014e-142	0.321059	0.518	0.231	-0.287	3.06439e-138
Pmp22	2.51598e-142	0.292286	0.609	0.286	-0.323	4.43064e-138
Abracl	8.85916e-142	0.275243	0.447	0.18	-0.267	1.5601e-137
Gpx7	4.49144e-141	0.264397	0.455	0.183	-0.272	7.90942e-137
Ap3s1	1.1358e-140	0.27873	0.672	0.326	-0.346	2.00014e-136
Ppdpf	3.82227e-140	0.293309	0.637	0.307	-0.33	6.73101e-136
Ankrd11	4.41708e-140	-0.598902	0.606	0.648	0.042	7.77848e-136
Pde12	6.02585e-140	0.274799	0.312	0.101	-0.211	1.06115e-135
Rpl27-ps3	6.27007e-140	0.250352	0.628	0.289	-0.339	1.10416e-135
BC005537	8.90292e-140	-0.699262	0.383	0.524	0.141	1.5678e-135
Myl6	9.16488e-140	0.336598	0.883	0.559	-0.324	1.61394e-135
Nim1k	1.00322e-139	0.272392	0.185	0.037	-0.148	1.76667e-135
Junb	1.48673e-139	0.386548	0.86	0.579	-0.281	2.61813e-135
Marcks	5.0654e-139	-0.613181	0.803	0.79	-0.013	8.92016e-135
Rps18-ps3	7.69108e-139	-0.635466	0.479	0.572	0.093	1.3544e-134
Tcf7l2	1.86361e-138	-0.6795	0.52	0.612	0.092	3.28183e-134
Psmb7	2.3866e-138	0.273108	0.65	0.315	-0.335	4.2028e-134
Hnrnpa2b1	4.83591e-138	-0.349646	0.956	0.922	-0.034	8.51604e-134
Tra2a	1.34844e-137	-0.568264	0.671	0.69	0.019	2.3746e-133
Snhg6	1.57229e-137	0.288626	0.707	0.357	-0.35	2.7688e-133
Gstm5	2.78593e-137	0.255133	0.556	0.249	-0.307	4.90602e-133
U2af1	8.85203e-137	0.27921	0.639	0.309	-0.33	1.55884e-132
Gltscr2	2.27822e-135	0.313627	0.836	0.487	-0.349	4.01195e-131
Arf1	1.55072e-134	0.29679	0.886	0.559	-0.327	2.73082e-130
Chd4	2.2027e-134	-0.624279	0.512	0.59	0.078	3.87895e-130
Eva1b	2.7831e-134	0.270405	0.628	0.302	-0.326	4.90104e-130
Cct8	3.53754e-133	0.263298	0.645	0.313	-0.332	6.2296e-129
Kcnq1ot1	4.53984e-133	-0.72331	0.537	0.625	0.088	7.99466e-129
Lsm4	4.66975e-133	0.267862	0.604	0.287	-0.317	8.22343e-129
Robo1	7.76774e-133	-0.78844	0.23	0.425	0.195	1.3679e-128
Psma2	1.41692e-132	0.250404	0.645	0.309	-0.336	2.49519e-128
Gpx1	1.57484e-132	0.291074	0.655	0.329	-0.326	2.7733e-128
Tpm4	8.2481e-132	0.30022	0.694	0.363	-0.331	1.45249e-127
Hsbp1	1.96309e-131	0.271739	0.745	0.391	-0.354	3.45699e-127
Arpc2	3.01174e-131	0.281973	0.729	0.381	-0.348	5.30368e-127
Capzb	3.70753e-131	0.256453	0.636	0.304	-0.332	6.52896e-127
Myl12a	8.1754e-131	0.328785	0.905	0.621	-0.284	1.43969e-126
Btg2	5.62826e-130	0.336559	0.426	0.178	-0.248	9.91137e-126
Gm10093	1.09909e-129	-0.461764	0.011	0.183	0.172	1.9355e-125
Ywhah	1.47544e-129	0.273979	0.612	0.297	-0.315	2.59826e-125
Scd2	1.78166e-129	-0.634231	0.492	0.575	0.083	3.13751e-125
S100a6	2.00561e-129	0.336996	0.238	0.068	-0.17	3.53188e-125
Park7	4.57712e-129	0.282014	0.742	0.39	-0.352	8.06031e-125
Prdx4	6.22085e-129	0.266974	0.59	0.279	-0.311	1.09549e-124
Csnk1a1	2.00836e-128	-0.47067	0.769	0.741	-0.028	3.53671e-124
Prrc2c	2.21404e-128	-0.558635	0.572	0.624	0.052	3.89893e-124
Tmsb4x	8.24522e-128	0.465843	0.918	0.702	-0.216	1.45198e-123
Atp5g2	1.11721e-127	0.303994	0.902	0.634	-0.268	1.96741e-123
Psmb4	1.26375e-127	0.270286	0.713	0.368	-0.345	2.22546e-123
Ndufb5	2.81035e-127	0.28561	0.814	0.464	-0.35	4.94903e-123
Psmb1	1.373e-126	0.283154	0.847	0.498	-0.349	2.41784e-122
Fkbp4	6.1463e-126	0.250229	0.625	0.307	-0.318	1.08236e-121
Bgn	4.1171e-125	0.364804	0.82	0.547	-0.273	7.25022e-121
Gm42418	1.06286e-124	-0.676989	0.519	0.596	0.077	1.8717e-120
Ube2d3	4.07292e-124	0.269601	0.935	0.669	-0.266	7.17241e-120
Ube2d2a	9.2387e-124	0.267351	0.764	0.42	-0.344	1.62693e-119
Map1lc3a	1.95394e-122	0.273108	0.759	0.415	-0.344	3.44088e-118
Emp3	4.25007e-122	0.269701	0.537	0.249	-0.288	7.48437e-118
Klf2	5.95846e-122	0.435838	0.466	0.215	-0.251	1.04928e-117
H2afy2	9.6473e-122	0.262645	0.65	0.331	-0.319	1.69889e-117
Anxa5	1.7142e-121	0.3076	0.631	0.326	-0.305	3.01871e-117
Nme2	5.71553e-121	-0.67172	0.26	0.42	0.16	1.0065e-116
Swi5	1.05538e-120	0.282581	0.779	0.445	-0.334	1.85852e-116
Tmed9	8.54535e-120	0.274116	0.769	0.428	-0.341	1.50484e-115
H2afx	1.73947e-119	0.386512	0.383	0.16	-0.223	3.06321e-115
Ogt	4.93576e-119	-0.629435	0.466	0.564	0.098	8.69188e-115
Atp5a1	1.60551e-117	0.268717	0.936	0.668	-0.268	2.8273e-113
Cnn3	4.98169e-116	0.279405	0.829	0.498	-0.331	8.77275e-112
Tmed2	1.65404e-115	0.274802	0.898	0.586	-0.312	2.91277e-111
Gpi1	3.70692e-115	0.257453	0.716	0.38	-0.336	6.52788e-111
Tpm3	6.77981e-115	0.250349	0.644	0.327	-0.317	1.19393e-110
Rsrp1	7.05024e-115	0.308039	0.886	0.592	-0.294	1.24155e-110
Gls	9.0561e-113	-0.657795	0.282	0.434	0.152	1.59478e-108
Atp5j	1.70801e-112	0.27163	0.886	0.584	-0.302	3.00781e-108
Zfp36l1	1.06697e-111	-0.546734	0.748	0.738	-0.01	1.87893e-107
Vegfa	2.3425e-111	-0.662784	0.157	0.335	0.178	4.12514e-107
Crabp2	3.01153e-110	0.310287	0.628	0.347	-0.281	5.3033e-106
Sulf1	5.71972e-109	-0.770357	0.316	0.472	0.156	1.00724e-104
Rbp1	2.83351e-108	0.282039	0.405	0.181	-0.224	4.98982e-104
6330403K07Rik	9.12556e-108	0.260495	0.672	0.362	-0.31	1.60701e-103
Ptprs	1.23537e-106	-0.581723	0.458	0.536	0.078	2.17548e-102
Zc3h11a	5.17047e-106	-0.589673	0.142	0.317	0.175	9.1052e-102
Cnn2	2.11395e-105	0.254557	0.479	0.228	-0.251	3.72266e-101
Fabp5	2.40911e-105	0.270796	0.414	0.187	-0.227	4.24245e-101
Smarcc1	6.45949e-105	-0.614423	0.342	0.463	0.121	1.13752e-100
Pdia6	9.53193e-104	0.278272	0.74	0.426	-0.314	1.67857e-99
Atp5o	1.20823e-103	0.250524	0.77	0.443	-0.327	2.12769e-99
Foxp1	2.50037e-103	-0.509272	0.792	0.815	0.023	4.40315e-99
Prdx1	2.92143e-103	0.259907	0.919	0.661	-0.258	5.14463e-99
Srsf2	3.14905e-103	0.26857	0.916	0.652	-0.264	5.54548e-99
Ubc	5.20554e-103	0.29293	0.939	0.714	-0.225	9.16696e-99
Ash1l	2.02878e-102	-0.589945	0.432	0.521	0.089	3.57269e-98
Arglu1	3.99031e-101	-0.561391	0.539	0.585	0.046	7.02694e-97
Id3	8.94694e-101	0.468471	0.902	0.729	-0.173	1.57556e-96
Atp5b	1.13188e-100	0.25418	0.928	0.685	-0.243	1.99325e-96
Mest	2.13602e-100	0.399077	0.891	0.666	-0.225	3.76153e-96
Qk	3.76379e-100	-0.552851	0.514	0.572	0.058	6.62803e-96
Hist1h2ap	7.88238e-100	-1.64566	0.134	0.317	0.183	1.38809e-95
Nfat5	1.02128e-99	-0.634794	0.322	0.451	0.129	1.79847e-95
Matr3	4.10158e-99	-0.452133	0.705	0.674	-0.031	7.22288e-95
Zcchc11	6.6141e-99	-0.613422	0.446	0.53	0.084	1.16474e-94
Tm9sf3	1.11276e-98	-0.553906	0.596	0.611	0.015	1.95957e-94
Actb	3.80964e-98	-0.281418	0.996	0.992	-0.004	6.70878e-94
Col2a1	3.89831e-98	-0.421956	0.545	0.704	0.159	6.86492e-94
Csde1	1.02662e-96	-0.480259	0.633	0.632	-0.001	1.80787e-92
2700094K13Rik	1.20405e-96	0.265033	0.67	0.376	-0.294	2.12034e-92
Cdh11	1.2231e-95	-0.546204	0.621	0.64	0.019	2.15387e-91
Snrpf	1.25069e-95	0.251755	0.916	0.633	-0.283	2.20247e-91
Tnks2	1.81989e-94	-0.594908	0.316	0.441	0.125	3.20483e-90
Gm5900	1.11527e-92	-0.345762	0.002	0.124	0.122	1.96399e-88
Ifitm2	1.38087e-92	0.265654	0.908	0.68	-0.228	2.43171e-88
Purb	1.6326e-91	-0.567978	0.417	0.504	0.087	2.87501e-87
Creb5	1.60246e-90	-0.582877	0.593	0.65	0.057	2.82193e-86
Snai1	3.06832e-90	0.263496	0.209	0.07	-0.139	5.40331e-86
Eif4g2	6.03221e-90	-0.323508	0.912	0.838	-0.074	1.06227e-85
Ywhaz	1.46541e-89	-0.481265	0.601	0.606	0.005	2.58058e-85
Mpped2	3.10129e-89	0.255294	0.455	0.227	-0.228	5.46137e-85
Ski	5.22776e-89	-0.567168	0.469	0.527	0.058	9.20609e-85
Hnrnpa3	1.42883e-88	-0.353895	0.85	0.789	-0.061	2.51616e-84
Bptf	1.46194e-87	-0.500565	0.574	0.595	0.021	2.57448e-83
Dhx9	1.91589e-87	-0.57537	0.233	0.372	0.139	3.37389e-83
Spred1	3.1241e-86	-0.627585	0.288	0.413	0.125	5.50154e-82
Hsp90aa1	9.53194e-86	0.282718	0.925	0.716	-0.209	1.67858e-81
Sox9	2.80518e-85	-0.69324	0.515	0.606	0.091	4.93993e-81
Atf4	3.80869e-85	0.265157	0.833	0.556	-0.277	6.70709e-81
Tet2	1.94742e-84	-0.570869	0.151	0.302	0.151	3.42941e-80
Ldha	3.79754e-84	0.311051	0.881	0.643	-0.238	6.68747e-80
Tcf12	1.09258e-83	-0.536468	0.439	0.513	0.074	1.92403e-79
Rybp	1.43482e-83	-0.616785	0.277	0.403	0.126	2.52672e-79
Alyref	2.04516e-83	-0.568622	0.382	0.47	0.088	3.60153e-79
Grb10	3.16407e-83	-0.400583	0.759	0.714	-0.045	5.57193e-79
Cxcl12	5.41591e-83	0.265711	0.238	0.091	-0.147	9.53742e-79
Irs2	6.29569e-83	-0.605963	0.236	0.369	0.133	1.10867e-78
Pan3	1.34785e-82	-0.581838	0.204	0.346	0.142	2.37357e-78
Ube2s	2.08838e-82	0.351247	0.857	0.585	-0.272	3.67764e-78
Gatad2b	5.6819e-82	-0.514307	0.5	0.546	0.046	1.00058e-77
Cnot6	3.37118e-81	-0.549434	0.395	0.476	0.081	5.93665e-77
Rrbp1	1.44038e-79	-0.409631	0.766	0.718	-0.048	2.53651e-75
Gm11808	2.6565e-79	-0.344595	0.809	0.738	-0.071	4.67809e-75
Lum	7.72173e-79	0.353116	0.248	0.101	-0.147	1.3598e-74
Tardbp	3.59717e-78	-0.520507	0.472	0.52	0.048	6.33461e-74
Rbfox2	2.76083e-77	-0.513833	0.488	0.529	0.041	4.86183e-73
Igf2r	1.25014e-75	-0.573293	0.361	0.454	0.093	2.2015e-71
Sox11	7.60176e-75	-0.352099	0.891	0.847	-0.044	1.33867e-70
Dennd5a	4.12409e-74	-0.566706	0.213	0.342	0.129	7.26252e-70
Slc25a36	4.51703e-74	-0.54943	0.242	0.366	0.124	7.95448e-70
Hbb-bs	6.49869e-74	0.428331	0.291	0.124	-0.167	1.14442e-69
Map4k4	9.82343e-74	-0.522047	0.445	0.502	0.057	1.72991e-69
Son	1.61372e-73	-0.311349	0.881	0.8	-0.081	2.84176e-69
Tnpo2	2.05526e-73	-0.467632	0.109	0.247	0.138	3.61931e-69
Sema3c	3.49915e-73	-0.747822	0.279	0.401	0.122	6.162e-69
Nfkbia	6.96265e-73	0.311816	0.622	0.372	-0.25	1.22612e-68
Msi2	2.84934e-72	-0.559645	0.357	0.46	0.103	5.01769e-68
Lrp6	5.57835e-72	-0.537439	0.282	0.393	0.111	9.82347e-68
Ddx3y	1.10701e-71	-0.525795	0.133	0.273	0.14	1.94945e-67
Nufip2	1.56074e-71	-0.553673	0.245	0.367	0.122	2.74846e-67
Runx1t1	3.0941e-71	-0.5778	0.37	0.473	0.103	5.44872e-67
Foxc1	3.8295e-71	-0.639531	0.25	0.375	0.125	6.74376e-67
Pxdn	6.81277e-71	-0.547621	0.36	0.446	0.086	1.19973e-66
Pbx1	9.09057e-71	-0.737405	0.281	0.395	0.114	1.60085e-66
Prpf4b	1.15428e-70	-0.543811	0.318	0.418	0.1	2.03268e-66
Arid1a	6.20515e-70	-0.480044	0.525	0.546	0.021	1.09273e-65
Pank3	6.31039e-70	-0.521741	0.195	0.323	0.128	1.11126e-65
Dnmt3a	1.12108e-69	-0.511156	0.406	0.47	0.064	1.97422e-65
Sox5	2.47385e-69	-0.737483	0.289	0.409	0.12	4.35646e-65
Epha4	3.9097e-69	-0.740765	0.407	0.48	0.073	6.88498e-65
Ltbp3	4.80011e-69	-0.563062	0.289	0.394	0.105	8.45299e-65
Taok1	3.24298e-68	-0.527077	0.23	0.35	0.12	5.7109e-64
Il6st	4.22653e-68	-0.546587	0.193	0.318	0.125	7.44292e-64
Etnk1	5.99187e-68	-0.53211	0.181	0.307	0.126	1.05517e-63
Trip12	8.10714e-68	-0.524276	0.261	0.373	0.112	1.42767e-63
Sfpq	8.40125e-68	-0.34622	0.804	0.735	-0.069	1.47946e-63
Fndc3b	2.55009e-67	-0.570922	0.314	0.416	0.102	4.4907e-63
Id1	2.84093e-67	0.341649	0.783	0.557	-0.226	5.00288e-63
Col5a1	3.45714e-67	-0.553794	0.378	0.455	0.077	6.08803e-63
Celf1	1.13746e-66	-0.53473	0.332	0.42	0.088	2.00307e-62
Pbrm1	1.50825e-66	-0.458653	0.548	0.561	0.013	2.65603e-62
Lars2	5.65536e-65	-0.728694	0.095	0.219	0.124	9.95909e-61
Crebrf	1.7313e-64	-0.537256	0.177	0.3	0.123	3.04883e-60
Gm26853	4.13407e-64	-0.367415	0.038	0.149	0.111	7.2801e-60
Ago2	4.53037e-64	-0.521823	0.388	0.456	0.068	7.97799e-60
Cadm1	5.0906e-64	-0.562959	0.215	0.34	0.125	8.96455e-60
Bmpr2	7.67432e-64	-0.526108	0.262	0.367	0.105	1.35145e-59
Cyr61	3.48841e-63	0.310913	0.755	0.545	-0.21	6.14308e-59
Col3a1	1.57659e-62	-0.435017	0.755	0.737	-0.018	2.77637e-58
Cltc	1.17749e-61	-0.494057	0.385	0.449	0.064	2.07356e-57
Top2b	1.01411e-60	-0.514019	0.382	0.445	0.063	1.78585e-56
Prkd3	1.2888e-60	-0.49549	0.194	0.309	0.115	2.26958e-56
Col27a1	8.28881e-60	-0.533649	0.497	0.544	0.047	1.45966e-55
Prrc2b	3.39034e-59	-0.507788	0.356	0.424	0.068	5.97038e-55
Tbl1xr1	5.02542e-59	-0.487152	0.155	0.272	0.117	8.84976e-55
Gm10320	1.55508e-57	-0.534551	0.098	0.21	0.112	2.7385e-53
Ccnd1	5.43778e-56	-0.587157	0.527	0.565	0.038	9.57593e-52
Sox6	7.8651e-56	-0.663706	0.229	0.336	0.107	1.38504e-51
Pcm1	1.01437e-55	-0.499058	0.288	0.377	0.089	1.78631e-51
Spry2	4.63821e-55	-0.658625	0.338	0.437	0.099	8.16789e-51
Gm3839	5.32045e-54	-0.268449	0.02	0.109	0.089	9.36931e-50
Rbm25	7.28672e-54	-0.348242	0.774	0.695	-0.079	1.28319e-49
Lmx1b	9.87065e-54	-0.535824	0.126	0.238	0.112	1.73822e-49
Fnbp1l	1.05759e-53	-0.484795	0.406	0.455	0.049	1.86241e-49
Plagl1	1.06232e-53	-0.635667	0.318	0.418	0.1	1.87074e-49
Smg1	4.74445e-53	-0.451152	0.164	0.273	0.109	8.35498e-49
Pmepa1	8.44466e-53	-0.603438	0.367	0.432	0.065	1.48711e-48
Egr1	2.92337e-52	-0.42531	0.94	0.882	-0.058	5.14805e-48
Pum1	1.13016e-51	-0.463952	0.477	0.496	0.019	1.99021e-47
Col1a2	1.69122e-50	-0.475636	0.821	0.781	-0.04	2.97825e-46
Herc1	2.22151e-50	-0.457495	0.168	0.272	0.104	3.91208e-46
Kdm5b	4.81807e-50	-0.469345	0.466	0.49	0.024	8.48463e-46
Flrt2	7.04158e-50	-0.51855	0.251	0.35	0.099	1.24002e-45
Jarid2	1.09285e-49	-0.507547	0.199	0.301	0.102	1.92451e-45
Adgrl3	1.47337e-49	-0.559914	0.253	0.345	0.092	2.5946e-45
Dync1h1	2.89542e-49	-0.488808	0.268	0.352	0.084	5.09884e-45
Ncl	3.18894e-49	-0.280635	0.846	0.748	-0.098	5.61573e-45
Cytl1	5.46829e-49	0.52176	0.207	0.1	-0.107	9.62966e-45
Hif1a	1.68214e-47	-0.484804	0.407	0.452	0.045	2.96224e-43
Ptgfrn	2.79057e-47	-0.449477	0.165	0.266	0.101	4.9142e-43
Cspg4	2.97501e-47	-0.543718	0.167	0.271	0.104	5.23899e-43
Ewsr1	4.32436e-47	-0.326117	0.744	0.658	-0.086	7.61521e-43
Sparc	6.0111e-47	0.289576	0.86	0.72	-0.14	1.05855e-42
Mef2a	3.07067e-46	-0.5147	0.276	0.357	0.081	5.40744e-42
Rspo3	4.01328e-46	0.296925	0.215	0.105	-0.11	7.06739e-42
Med13l	6.87229e-46	-0.470765	0.437	0.467	0.03	1.21021e-41
Tmem2	2.21655e-45	-0.437571	0.116	0.216	0.1	3.90335e-41
Tsc22d2	2.39763e-45	-0.506535	0.314	0.383	0.069	4.22223e-41
Phip	4.77444e-45	-0.485381	0.468	0.483	0.015	8.40778e-41
Glcci1	5.63948e-45	-0.315196	0.045	0.133	0.088	9.93113e-41
Slit2	6.60268e-45	-0.557069	0.199	0.293	0.094	1.16273e-40
Usp9x	6.60633e-45	-0.469191	0.312	0.381	0.069	1.16337e-40
Eml4	8.30583e-45	-0.461646	0.194	0.287	0.093	1.46266e-40
Dcx	1.1013e-44	-0.386506	0.054	0.145	0.091	1.93939e-40
Smg7	3.95323e-44	-0.395935	0.126	0.226	0.1	6.96164e-40
Jmy	8.92178e-44	-0.426848	0.154	0.251	0.097	1.57113e-39
Pdcd4	1.33675e-43	-0.479156	0.373	0.427	0.054	2.35402e-39
Hipk1	2.40957e-43	-0.423041	0.152	0.248	0.096	4.24326e-39
Col12a1	3.41999e-43	-0.467565	0.563	0.566	0.003	6.0226e-39
Thbs1	3.48588e-43	-0.757486	0.255	0.344	0.089	6.13863e-39
Wnt5a	3.97743e-42	-0.479504	0.491	0.502	0.011	7.00425e-38
Strn3	4.53617e-42	-0.423815	0.49	0.492	0.002	7.98819e-38
Crebbp	4.60013e-42	-0.44532	0.456	0.468	0.012	8.10082e-38
Setbp1	6.19008e-42	-0.508789	0.355	0.404	0.049	1.09007e-37
Klhl9	9.18429e-42	-0.44431	0.285	0.356	0.071	1.61735e-37
Sema6a	1.18978e-41	-0.498642	0.457	0.482	0.025	2.09521e-37
Ankrd17	1.21544e-41	-0.454903	0.433	0.456	0.023	2.14039e-37
Ssbp3	1.46413e-41	-0.380485	0.612	0.566	-0.046	2.57834e-37
Kmt2a	1.55534e-41	-0.434957	0.24	0.322	0.082	2.73895e-37
Dnm3os	2.40364e-41	-0.487339	0.159	0.253	0.094	4.23282e-37
Jmjd1c	3.21865e-41	-0.52819	0.472	0.483	0.011	5.66805e-37
Sox4	3.88815e-41	-0.303229	0.731	0.707	-0.024	6.84703e-37
Creb3l2	4.48321e-41	-0.46235	0.418	0.451	0.033	7.89492e-37
Rnf121	5.82201e-41	-0.412227	0.101	0.192	0.091	1.02526e-36
Cap1	6.02142e-41	-0.286475	0.044	0.126	0.082	1.06037e-36
Huwe1	6.94466e-41	-0.441165	0.418	0.443	0.025	1.22295e-36
Gm26917	7.25591e-41	-0.446515	0.334	0.39	0.056	1.27777e-36
Matn4	7.65315e-41	-0.256755	0.424	0.549	0.125	1.34772e-36
Pdgfra	8.99367e-41	-0.467191	0.476	0.487	0.011	1.58378e-36
Kmt2c	1.01046e-40	-0.455942	0.258	0.335	0.077	1.77942e-36
Hspa5	1.1254e-40	-0.265659	0.9	0.81	-0.09	1.98184e-36
N4bp2	1.39856e-40	-0.428178	0.195	0.282	0.087	2.46286e-36
Ubn2	1.88887e-40	-0.466528	0.375	0.416	0.041	3.3263e-36
Clk1	2.00127e-40	-0.354161	0.707	0.631	-0.076	3.52423e-36
Ier5l	2.07192e-40	-0.468863	0.155	0.247	0.092	3.64866e-36
Zfp618	2.50427e-40	-0.495257	0.308	0.372	0.064	4.41001e-36
Lrp1	3.75159e-40	-0.443226	0.383	0.421	0.038	6.60655e-36
Eif3a	6.14878e-40	-0.35	0.673	0.607	-0.066	1.0828e-35
Grik5	7.62475e-40	-0.423751	0.184	0.273	0.089	1.34272e-35
Wdr26	1.07347e-39	-0.449693	0.329	0.383	0.054	1.89037e-35
Zdbf2	1.3722e-39	-0.423162	0.146	0.237	0.091	2.41644e-35
Igfbp5	4.01246e-39	-0.573598	0.41	0.485	0.075	7.06594e-35
Adgrl1	5.16438e-39	-0.421848	0.399	0.429	0.03	9.09447e-35
Rbms3	5.25058e-39	-0.478304	0.415	0.445	0.03	9.24628e-35
Pum2	6.09919e-39	-0.410297	0.459	0.469	0.01	1.07407e-34
Enah	7.18813e-39	-0.463193	0.441	0.459	0.018	1.26583e-34
Gas1	7.32773e-39	-0.271067	0.766	0.765	-0.001	1.29041e-34
Fosb	7.95571e-39	-0.554228	0.265	0.35	0.085	1.401e-34
Crabp1	8.41833e-39	0.264651	0.444	0.294	-0.15	1.48247e-34
Fam126a	1.19426e-38	-0.392806	0.11	0.199	0.089	2.1031e-34
Tet1	1.36358e-38	-0.338579	0.078	0.164	0.086	2.40127e-34
Cpsf6	1.5142e-38	-0.429763	0.469	0.471	0.002	2.66651e-34
H2-D1	1.72779e-38	-0.250594	0.033	0.108	0.075	3.04264e-34
Hnrnpu	4.38812e-38	-0.320909	0.722	0.637	-0.085	7.72747e-34
Rbbp6	6.79918e-38	-0.374447	0.646	0.58	-0.066	1.19734e-33
Mib1	8.35605e-38	-0.417736	0.181	0.266	0.085	1.4715e-33
Uty	8.72222e-38	-0.316858	0.053	0.133	0.08	1.53598e-33
Sorbs2	1.30167e-37	-0.504824	0.184	0.27	0.086	2.29224e-33
Smad5	1.38223e-37	-0.421023	0.263	0.333	0.07	2.43411e-33
Trio	1.69489e-37	-0.468926	0.256	0.326	0.07	2.98471e-33
Hhip	1.89655e-37	-0.513799	0.091	0.178	0.087	3.33983e-33
Kansl1l	3.65816e-37	-0.397807	0.136	0.225	0.089	6.44201e-33
Alcam	8.00182e-37	-0.550858	0.336	0.394	0.058	1.40912e-32
Scai	1.33019e-36	-0.417226	0.163	0.247	0.084	2.34247e-32
Crim1	1.42219e-36	-0.434283	0.141	0.228	0.087	2.50447e-32
Ryk	1.8345e-36	-0.438276	0.338	0.384	0.046	3.23055e-32
Ppfibp1	1.90439e-36	-0.452361	0.157	0.243	0.086	3.35364e-32
Dlc1	2.96818e-36	-0.498689	0.223	0.299	0.076	5.22696e-32
Gm6483	3.66451e-36	-0.412606	0.187	0.269	0.082	6.4532e-32
Sp1	3.87407e-36	-0.380502	0.135	0.22	0.085	6.82224e-32
Rc3h2	4.77494e-36	-0.405217	0.168	0.252	0.084	8.40867e-32
Btbd3	6.07484e-36	-0.507632	0.165	0.249	0.084	1.06978e-31
Zmiz1	1.06113e-35	-0.396797	0.6	0.568	-0.032	1.86865e-31
Ephb3	1.65414e-35	-0.377946	0.133	0.218	0.085	2.91295e-31
Errfi1	1.82283e-35	-0.717443	0.25	0.325	0.075	3.21e-31
Birc6	2.01663e-35	-0.430521	0.311	0.366	0.055	3.55128e-31
Tab2	2.55572e-35	-0.438957	0.317	0.369	0.052	4.50063e-31
Cenpa	4.04238e-35	0.33428	0.222	0.124	-0.098	7.11863e-31
Ube2c	5.15527e-35	0.384281	0.208	0.114	-0.094	9.07842e-31
Hnrnpm	5.52737e-35	-0.297701	0.75	0.65	-0.1	9.7337e-31
Adamts15	8.16328e-35	-0.343033	0.039	0.11	0.071	1.43755e-30
Gfpt1	1.39738e-34	-0.439931	0.282	0.343	0.061	2.46078e-30
Epm2aip1	1.46208e-34	-0.375229	0.139	0.222	0.083	2.57472e-30
Usp7	1.63783e-34	-0.434954	0.277	0.339	0.062	2.88422e-30
Rbm26	2.71324e-34	-0.420563	0.244	0.313	0.069	4.77802e-30
Sppl3	3.68041e-34	-0.413614	0.222	0.294	0.072	6.4812e-30
Grcc10	9.13425e-34	-0.40788	0.494	0.477	-0.017	1.60854e-29
Arid1b	2.68175e-33	-0.428504	0.235	0.303	0.068	4.72256e-29
Zfhx3	2.81721e-33	-0.625031	0.663	0.608	-0.055	4.9611e-29
Pkd2	2.84205e-33	-0.419334	0.292	0.351	0.059	5.00485e-29
Tnrc6b	6.18198e-33	-0.424623	0.358	0.395	0.037	1.08865e-28
Dst	6.95033e-33	-0.42115	0.142	0.224	0.082	1.22395e-28
Pgk1	8.16884e-33	-0.403503	0.165	0.243	0.078	1.43853e-28
Wsb1	1.33516e-32	-0.329506	0.696	0.623	-0.073	2.35122e-28
Kdm6b	1.87029e-32	-0.431635	0.434	0.459	0.025	3.29357e-28
Ttc3	2.86794e-32	-0.269282	0.786	0.68	-0.106	5.05045e-28
Eid1	4.00961e-32	-0.307011	0.684	0.607	-0.077	7.06093e-28
Phldb2	4.09851e-32	-0.42921	0.183	0.258	0.075	7.21747e-28
Slc44a1	5.69701e-32	-0.419207	0.191	0.264	0.073	1.00324e-27
Thsd7a	6.84258e-32	-0.351134	0.063	0.138	0.075	1.20498e-27
Larp4	7.45775e-32	-0.376245	0.143	0.221	0.078	1.31331e-27
Matn3	1.92365e-31	0.425847	0.103	0.044	-0.059	3.38754e-27
Kat6b	2.10931e-31	-0.435316	0.235	0.301	0.066	3.7145e-27
Smoc1	2.42838e-31	-0.375397	0.082	0.161	0.079	4.27639e-27
Sema3a	3.09468e-31	-0.436859	0.138	0.221	0.083	5.44974e-27
Atp1a2	4.67727e-31	-0.424963	0.061	0.134	0.073	8.23667e-27
Kat6a	4.80062e-31	-0.340965	0.116	0.193	0.077	8.4539e-27
Map3k2	7.23734e-31	-0.37262	0.118	0.196	0.078	1.2745e-26
Man1a	7.34711e-31	-0.401819	0.084	0.159	0.075	1.29383e-26
H2afz	8.142e-31	0.26406	0.903	0.724	-0.179	1.43381e-26
Erbb2ip	8.75741e-31	-0.423422	0.283	0.335	0.052	1.54218e-26
Foxp2	1.08352e-30	-0.434432	0.587	0.574	-0.013	1.90807e-26
Efnb2	1.61259e-30	-0.499276	0.288	0.339	0.051	2.83978e-26
Agrn	1.64975e-30	-0.390694	0.205	0.275	0.07	2.90521e-26
Ccnt2	1.86679e-30	-0.414254	0.255	0.315	0.06	3.28742e-26
Antxr1	2.07951e-30	-0.419766	0.369	0.405	0.036	3.66202e-26
Zfp423	2.58267e-30	-0.373951	0.143	0.219	0.076	4.54807e-26
Pkd1	2.9998e-30	-0.346952	0.114	0.191	0.077	5.28264e-26
Ep300	5.19004e-30	-0.349281	0.124	0.2	0.076	9.13966e-26
Msl2	8.36697e-30	-0.366079	0.148	0.222	0.074	1.47342e-25
Aebp2	1.52516e-29	-0.409324	0.255	0.315	0.06	2.6858e-25
Fbln2	1.77813e-29	-0.419906	0.56	0.534	-0.026	3.13129e-25
Tmtc2	1.79929e-29	-0.447283	0.137	0.212	0.075	3.16854e-25
Frmd6	2.4547e-29	-0.410294	0.206	0.274	0.068	4.32272e-25
Gm21092	2.53708e-29	-0.409583	0.289	0.34	0.051	4.4678e-25
Rhoq	2.91515e-29	-0.417561	0.19	0.259	0.069	5.13358e-25
Mau2	3.62102e-29	-0.352745	0.125	0.201	0.076	6.37661e-25
Mapk1ip1l	5.15686e-29	-0.408993	0.328	0.368	0.04	9.08123e-25
Dmxl1	6.33502e-29	-0.334119	0.107	0.18	0.073	1.1156e-24
Nr2f2	6.34469e-29	-0.480114	0.3	0.35	0.05	1.1173e-24
Cbx5	7.07224e-29	-0.40688	0.426	0.43	0.004	1.24542e-24
Tenm4	7.95828e-29	-0.503783	0.18	0.252	0.072	1.40145e-24
Mecom	1.7568e-28	-0.424539	0.543	0.511	-0.032	3.09373e-24
Pcdh7	3.21556e-28	-0.421234	0.124	0.197	0.073	5.66259e-24
Lrig3	3.73243e-28	-0.40007	0.421	0.44	0.019	6.57281e-24
Col6a1	5.06683e-28	-0.445841	0.35	0.388	0.038	8.92268e-24
Slc12a2	6.0418e-28	-0.406121	0.173	0.242	0.069	1.06396e-23
Ythdc1	6.18428e-28	-0.38365	0.5	0.475	-0.025	1.08905e-23
4932438A13Rik	6.47714e-28	-0.38437	0.155	0.226	0.071	1.14062e-23
Uba6	9.24095e-28	-0.357128	0.114	0.184	0.07	1.62733e-23
Cpeb4	1.14178e-27	-0.274291	0.057	0.122	0.065	2.01067e-23
Srrm2	1.88527e-27	-0.256317	0.751	0.652	-0.099	3.31996e-23
Dnmt1	1.98493e-27	-0.361468	0.144	0.214	0.07	3.49546e-23
Ppp1r9a	2.30137e-27	-0.354832	0.145	0.217	0.072	4.05272e-23
Socs7	2.37113e-27	-0.333748	0.132	0.204	0.072	4.17555e-23
Insr	3.00765e-27	-0.293891	0.071	0.138	0.067	5.29648e-23
Top1	3.74969e-27	-0.275748	0.764	0.661	-0.103	6.60321e-23
Itch	3.99399e-27	-0.384355	0.193	0.259	0.066	7.03342e-23
Hs3st3b1	4.38333e-27	-0.362876	0.08	0.148	0.068	7.71905e-23
Hs3st3a1	4.65019e-27	-0.383604	0.098	0.173	0.075	8.18898e-23
Col5a2	5.69092e-27	-0.482168	0.373	0.397	0.024	1.00217e-22
Tead1	6.02195e-27	-0.409795	0.211	0.273	0.062	1.06047e-22
Syncrip	6.12578e-27	-0.360724	0.518	0.489	-0.029	1.07875e-22
Tsix	6.9241e-27	-0.33724	0.061	0.126	0.065	1.21933e-22
Otud4	7.07349e-27	-0.314306	0.105	0.176	0.071	1.24564e-22
Khsrp	7.85895e-27	-0.35825	0.168	0.235	0.067	1.38396e-22
Slk	8.52173e-27	-0.309296	0.1	0.17	0.07	1.50068e-22
Rsf1	9.12542e-27	-0.403317	0.301	0.342	0.041	1.60699e-22
Zeb1	1.11109e-26	-0.371446	0.169	0.237	0.068	1.95663e-22
Col9a2	1.46511e-26	-0.272138	0.457	0.52	0.063	2.58006e-22
Usp34	1.77718e-26	-0.375861	0.372	0.394	0.022	3.12962e-22
Rock2	1.782e-26	-0.348509	0.14	0.208	0.068	3.13811e-22
Col11a1	1.92586e-26	-0.252303	0.545	0.572	0.027	3.39144e-22
Tnrc6c	5.11092e-26	-0.380548	0.498	0.47	-0.028	9.00034e-22
Fat4	5.79727e-26	-0.467813	0.269	0.316	0.047	1.0209e-21
Bmpr1a	6.93165e-26	-0.384533	0.341	0.369	0.028	1.22066e-21
Stat3	1.1042e-25	-0.335594	0.622	0.563	-0.059	1.9445e-21
Col16a1	1.81127e-25	-0.388151	0.297	0.342	0.045	3.18964e-21
Tnrc6a	1.81693e-25	-0.387133	0.459	0.446	-0.013	3.19961e-21
Svil	1.88396e-25	-0.407065	0.204	0.266	0.062	3.31765e-21
Cdc73	1.98138e-25	-0.350551	0.132	0.199	0.067	3.48922e-21
Fam168b	2.09189e-25	-0.391566	0.307	0.344	0.037	3.68382e-21
Brd1	2.96431e-25	-0.294553	0.096	0.163	0.067	5.22015e-21
Kmt2d	6.1929e-25	-0.33917	0.157	0.225	0.068	1.09057e-20
Calu	7.04775e-25	-0.315622	0.66	0.58	-0.08	1.24111e-20
Tnpo1	7.17085e-25	-0.401316	0.269	0.313	0.044	1.26279e-20
Micall1	1.20431e-24	-0.286854	0.054	0.114	0.06	2.1208e-20
Zfhx4	1.23055e-24	-0.535099	0.395	0.401	0.006	2.16701e-20
Aff4	1.35446e-24	-0.386718	0.367	0.386	0.019	2.38521e-20
Larp1	2.31198e-24	-0.354703	0.188	0.249	0.061	4.0714e-20
Ahdc1	3.23046e-24	-0.407322	0.234	0.289	0.055	5.68884e-20
Inppl1	3.23277e-24	-0.367923	0.188	0.249	0.061	5.69291e-20
Cux1	3.43341e-24	-0.45644	0.357	0.376	0.019	6.04623e-20
Atp2a2	3.4462e-24	-0.381443	0.236	0.288	0.052	6.06875e-20
Pogz	4.08956e-24	-0.361331	0.186	0.247	0.061	7.20172e-20
Khdrbs3	5.52276e-24	-0.292731	0.063	0.123	0.06	9.72558e-20
Gnaq	6.02688e-24	-0.384329	0.308	0.344	0.036	1.06133e-19
Cyfip2	6.79774e-24	-0.264073	0.053	0.111	0.058	1.19708e-19
Mmp2	6.88197e-24	-0.404066	0.383	0.407	0.024	1.21192e-19
Bmp1	8.61567e-24	-0.39234	0.32	0.349	0.029	1.51722e-19
Zfp106	9.56767e-24	-0.380199	0.215	0.269	0.054	1.68487e-19
Atxn7	1.22433e-23	-0.373809	0.198	0.256	0.058	2.15604e-19
Wnk1	1.27007e-23	-0.392369	0.426	0.422	-0.004	2.2366e-19
Tnrc18	1.3234e-23	-0.389712	0.32	0.351	0.031	2.33051e-19
Egfr	1.7197e-23	-0.329084	0.099	0.163	0.064	3.02839e-19
Cbl	2.35077e-23	-0.358732	0.171	0.231	0.06	4.1397e-19
Tulp4	2.39074e-23	-0.390446	0.354	0.373	0.019	4.2101e-19
Ptprf	2.50414e-23	-0.368413	0.198	0.256	0.058	4.40979e-19
Wtip	2.57751e-23	-0.270638	0.081	0.143	0.062	4.53899e-19
Sema5a	2.64419e-23	-0.420949	0.206	0.262	0.056	4.65641e-19
Rif1	3.84404e-23	-0.352571	0.178	0.238	0.06	6.76936e-19
Zbtb20	4.21017e-23	-0.423866	0.389	0.408	0.019	7.4141e-19
Ptprg	5.77736e-23	-0.340084	0.145	0.208	0.063	1.01739e-18
Amotl1	6.00517e-23	-0.387255	0.328	0.354	0.026	1.05751e-18
Abca1	6.28009e-23	-0.257077	0.055	0.113	0.058	1.10592e-18
Pds5b	1.01469e-22	-0.353671	0.208	0.263	0.055	1.78687e-18
Suco	1.28246e-22	-0.332112	0.156	0.217	0.061	2.25841e-18
Chd2	1.65522e-22	-0.355614	0.232	0.284	0.052	2.91484e-18
Hnrnpul2	2.02429e-22	-0.36964	0.3	0.331	0.031	3.56477e-18
Mrc2	2.27278e-22	-0.320921	0.137	0.198	0.061	4.00237e-18
Ccp110	2.33902e-22	-0.278757	0.085	0.145	0.06	4.11902e-18
Epha7	3.40453e-22	-0.423476	0.244	0.297	0.053	5.99538e-18
Rfx3	3.46411e-22	-0.33856	0.128	0.189	0.061	6.10029e-18
Psme4	3.92098e-22	-0.375762	0.214	0.266	0.052	6.90485e-18
Ago1	6.14391e-22	-0.255903	0.073	0.132	0.059	1.08194e-17
Tet3	7.67499e-22	-0.363636	0.231	0.28	0.049	1.35157e-17
Ppp3cb	8.29538e-22	-0.378699	0.28	0.318	0.038	1.46082e-17
Sirt1	8.7605e-22	-0.315503	0.111	0.172	0.061	1.54272e-17
Xrn1	8.83389e-22	-0.325087	0.153	0.213	0.06	1.55565e-17
Phc3	1.23612e-21	-0.268585	0.074	0.131	0.057	2.1768e-17
Ube3a	1.6423e-21	-0.357651	0.499	0.466	-0.033	2.89208e-17
Boc	3.24727e-21	-0.372899	0.357	0.375	0.018	5.71845e-17
Mier1	4.60776e-21	-0.366319	0.34	0.361	0.021	8.11426e-17
Prpf38b	5.21289e-21	-0.356151	0.38	0.394	0.014	9.1799e-17
Aplp2	5.53682e-21	-0.391678	0.323	0.349	0.026	9.75033e-17
Fubp1	6.62688e-21	-0.312603	0.64	0.558	-0.082	1.16699e-16
Ubap2l	7.21199e-21	-0.365542	0.469	0.444	-0.025	1.27003e-16
Ppp1cb	1.02469e-20	-0.288805	0.63	0.555	-0.075	1.80448e-16
Zmym2	1.11197e-20	-0.321686	0.149	0.206	0.057	1.95819e-16
Sema3f	1.1254e-20	-0.283456	0.11	0.169	0.059	1.98184e-16
Nucks1	1.2411e-20	-0.398794	0.533	0.503	-0.03	2.18557e-16
Dhx36	1.64279e-20	-0.377944	0.25	0.29	0.04	2.89295e-16
Ebf2	1.95901e-20	-0.473293	0.231	0.289	0.058	3.44982e-16
Zdhhc21	1.96513e-20	-0.29727	0.112	0.171	0.059	3.4606e-16
Lcorl	1.97957e-20	-0.270274	0.088	0.146	0.058	3.48603e-16
a	2.05803e-20	-0.3735	0.089	0.15	0.061	3.62418e-16
Utrn	2.41061e-20	-0.36778	0.258	0.299	0.041	4.24508e-16
Dact3	2.41298e-20	-0.294327	0.11	0.167	0.057	4.24926e-16
Tgfbr2	2.62603e-20	-0.369245	0.206	0.256	0.05	4.62444e-16
Nsa2	2.87782e-20	-0.266094	0.729	0.615	-0.114	5.06784e-16
Arid4b	3.56194e-20	-0.353101	0.506	0.472	-0.034	6.27257e-16
R3hdm1	3.66568e-20	-0.390374	0.306	0.331	0.025	6.45526e-16
Mex3c	3.94561e-20	-0.356649	0.211	0.259	0.048	6.94822e-16
Zbtb44	4.67533e-20	-0.333901	0.155	0.21	0.055	8.23326e-16
Pam	4.77473e-20	-0.389199	0.149	0.207	0.058	8.4083e-16
Mbtd1	4.86469e-20	-0.361214	0.443	0.428	-0.015	8.56672e-16
Grin3a	5.07112e-20	-0.301208	0.087	0.144	0.057	8.93024e-16
Mbnl1	5.50496e-20	-0.492657	0.271	0.306	0.035	9.69424e-16
Myo1b	5.50831e-20	-0.367637	0.219	0.265	0.046	9.70013e-16
Loxl2	6.22055e-20	-0.427386	0.265	0.304	0.039	1.09544e-15
Auts2	6.99556e-20	-0.252343	0.769	0.655	-0.114	1.23192e-15
Col11a2	8.20154e-20	-0.462518	0.154	0.22	0.066	1.44429e-15
2610507B11Rik	8.26107e-20	-0.281676	0.108	0.164	0.056	1.45477e-15
L3mbtl3	8.74192e-20	-0.370148	0.222	0.271	0.049	1.53945e-15
Sec24c	8.98599e-20	-0.302815	0.119	0.176	0.057	1.58243e-15
Cdc42bpa	1.10223e-19	-0.322316	0.151	0.206	0.055	1.94102e-15
Nbeal1	1.21397e-19	-0.346668	0.17	0.223	0.053	2.1378e-15
Mta1	1.33561e-19	-0.344621	0.198	0.246	0.048	2.35201e-15
Lgr4	1.57547e-19	-0.424445	0.19	0.24	0.05	2.77441e-15
Ptp4a2	1.73914e-19	-0.298852	0.58	0.518	-0.062	3.06263e-15
Dynlt1c	2.30865e-19	-0.296136	0.127	0.183	0.056	4.06553e-15
D930016D06Rik	2.65708e-19	-0.278946	0.109	0.167	0.058	4.67911e-15
Whrn	2.68122e-19	-0.262372	0.094	0.15	0.056	4.72162e-15
Lpp	2.69409e-19	-0.354956	0.295	0.326	0.031	4.74429e-15
Clasp1	3.0796e-19	-0.334793	0.184	0.235	0.051	5.42318e-15
Zfp281	3.66949e-19	-0.350657	0.199	0.249	0.05	6.46198e-15
Rictor	4.02417e-19	-0.280118	0.098	0.153	0.055	7.08656e-15
Suz12	4.48637e-19	-0.324419	0.155	0.208	0.053	7.9005e-15
Rev3l	5.09701e-19	-0.279539	0.11	0.166	0.056	8.97583e-15
Amotl2	5.4497e-19	-0.423079	0.383	0.385	0.002	9.59693e-15
Mapk6	5.55917e-19	-0.334855	0.175	0.227	0.052	9.78969e-15
Ube2z	5.66524e-19	-0.347167	0.194	0.243	0.049	9.9765e-15
Eif2s3x	6.87337e-19	-0.358697	0.267	0.301	0.034	1.2104e-14
Rere	8.80579e-19	-0.344663	0.187	0.236	0.049	1.5507e-14
Itga5	9.35079e-19	-0.37602	0.154	0.207	0.053	1.64667e-14
Rfwd2	1.1164e-18	-0.37531	0.281	0.309	0.028	1.96598e-14
Sept8	1.19377e-18	-0.323067	0.164	0.216	0.052	2.10222e-14
Agap1	1.2216e-18	-0.348596	0.179	0.23	0.051	2.15124e-14
Six4	1.25773e-18	-0.283044	0.078	0.131	0.053	2.21487e-14
Tenm1	1.28704e-18	-0.254097	0.068	0.119	0.051	2.26647e-14
Cdk13	1.32905e-18	-0.322385	0.141	0.194	0.053	2.34046e-14
Ikzf5	1.45436e-18	-0.325571	0.141	0.194	0.053	2.56113e-14
Sptbn1	1.67072e-18	-0.35634	0.358	0.367	0.009	2.94214e-14
Iffo2	1.91223e-18	-0.267374	0.078	0.131	0.053	3.36744e-14
Tle3	1.92774e-18	-0.377192	0.289	0.316	0.027	3.39475e-14
Fgfr2	2.52483e-18	-0.431124	0.294	0.325	0.031	4.44622e-14
Sh3pxd2a	4.6443e-18	-0.346246	0.209	0.254	0.045	8.17862e-14
Adamts9	4.75964e-18	-0.284262	0.096	0.15	0.054	8.38172e-14
Dhx15	5.34366e-18	-0.323118	0.528	0.475	-0.053	9.41018e-14
Hdlbp	5.43395e-18	-0.341859	0.479	0.448	-0.031	9.56919e-14
Zbtb10	6.45431e-18	-0.318581	0.126	0.179	0.053	1.1366e-13
Tiam1	6.91928e-18	-0.341937	0.135	0.188	0.053	1.21849e-13
Atf7	7.37341e-18	-0.295619	0.115	0.168	0.053	1.29846e-13
Ets1	7.93124e-18	-0.349733	0.155	0.209	0.054	1.39669e-13
Kdm5a	8.13523e-18	-0.353318	0.338	0.354	0.016	1.43261e-13
Phf2	1.11224e-17	-0.303662	0.139	0.19	0.051	1.95865e-13
Kdm7a	1.17334e-17	-0.38699	0.221	0.263	0.042	2.06625e-13
Nup153	1.55851e-17	-0.348838	0.194	0.24	0.046	2.74453e-13
Ranbp2	1.63186e-17	-0.274946	0.102	0.154	0.052	2.87371e-13
Fam208b	1.63848e-17	-0.255065	0.079	0.129	0.05	2.88536e-13
Megf6	1.88287e-17	-0.266487	0.107	0.16	0.053	3.31574e-13
Cep170	1.90757e-17	-0.306542	0.139	0.19	0.051	3.35923e-13
Plxnb2	2.1178e-17	-0.348441	0.233	0.27	0.037	3.72945e-13
Srf	2.59846e-17	-0.351513	0.196	0.24	0.044	4.57589e-13
Ibtk	3.2663e-17	-0.266928	0.093	0.144	0.051	5.75195e-13
Acan	3.88464e-17	-0.476649	0.174	0.235	0.061	6.84086e-13
Tro	4.00634e-17	-0.257014	0.093	0.144	0.051	7.05517e-13
Gns	5.56504e-17	-0.32085	0.161	0.21	0.049	9.80003e-13
Ppp6r3	6.09992e-17	-0.305581	0.158	0.206	0.048	1.0742e-12
Caprin1	7.45369e-17	-0.30445	0.579	0.508	-0.071	1.3126e-12
Sulf2	7.87224e-17	-0.387672	0.468	0.448	-0.02	1.3863e-12
Picalm	8.12895e-17	-0.363739	0.313	0.33	0.017	1.43151e-12
Cd164	8.75656e-17	-0.343241	0.51	0.463	-0.047	1.54203e-12
Zfp638	9.22719e-17	-0.328288	0.196	0.239	0.043	1.62491e-12
Sec63	9.4056e-17	-0.3483	0.215	0.254	0.039	1.65633e-12
Ttyh3	1.29906e-16	-0.350218	0.284	0.307	0.023	2.28765e-12
Pik3c2a	1.523e-16	-0.302156	0.128	0.177	0.049	2.68201e-12
Setd2	1.91763e-16	-0.369615	0.307	0.323	0.016	3.37695e-12
Arid2	1.95262e-16	-0.341657	0.305	0.327	0.022	3.43856e-12
Ahnak	1.9613e-16	-0.377952	0.466	0.433	-0.033	3.45385e-12
Braf	2.58214e-16	-0.310223	0.143	0.192	0.049	4.54715e-12
Rsrc2	2.97908e-16	-0.261967	0.708	0.6	-0.108	5.24616e-12
Dag1	3.15986e-16	-0.322893	0.191	0.234	0.043	5.56451e-12
Pde7a	3.57655e-16	-0.331623	0.186	0.229	0.043	6.2983e-12
Phldb1	4.49759e-16	-0.340633	0.15	0.196	0.046	7.92025e-12
Spag9	4.61722e-16	-0.34099	0.271	0.299	0.028	8.13093e-12
Syne2	4.77194e-16	-0.345965	0.179	0.226	0.047	8.40339e-12
Lemd3	5.32747e-16	-0.29716	0.121	0.169	0.048	9.38168e-12
Smad1	5.89758e-16	-0.366722	0.229	0.264	0.035	1.03856e-11
Mapk8ip3	5.93744e-16	-0.277122	0.103	0.152	0.049	1.04558e-11
Zfp532	7.50737e-16	-0.309784	0.152	0.199	0.047	1.32205e-11
Ptbp2	8.11846e-16	-0.35838	0.341	0.348	0.007	1.42966e-11
Col1a1	9.90416e-16	-0.321617	0.858	0.794	-0.064	1.74412e-11
Gm8186	1.11943e-15	-0.286826	0.593	0.514	-0.079	1.97132e-11
Zfp266	1.18507e-15	-0.337529	0.235	0.268	0.033	2.08691e-11
Rc3h1	1.18569e-15	-0.317102	0.174	0.219	0.045	2.08799e-11
Hnrnpd	1.44494e-15	-0.264511	0.629	0.542	-0.087	2.54454e-11
Myh9	1.5661e-15	-0.260616	0.106	0.154	0.048	2.75791e-11
Sema3d	1.70538e-15	-0.312094	0.096	0.144	0.048	3.00317e-11
Adgrl2	1.80378e-15	-0.342996	0.206	0.247	0.041	3.17646e-11
Ino80d	1.964e-15	-0.341571	0.239	0.271	0.032	3.45861e-11
Baz1b	2.0749e-15	-0.336084	0.25	0.28	0.03	3.65389e-11
Gtf2i	2.18156e-15	-0.327761	0.492	0.442	-0.05	3.84172e-11
Far1	2.47546e-15	-0.333237	0.235	0.268	0.033	4.35929e-11
Itgav	3.01835e-15	-0.295862	0.131	0.177	0.046	5.31532e-11
Zfp275	3.02233e-15	-0.28439	0.124	0.17	0.046	5.32233e-11
Ddx26b	3.04476e-15	-0.251813	0.092	0.139	0.047	5.36182e-11
Pnisr	4.17176e-15	-0.25169	0.714	0.599	-0.115	7.34647e-11
Rad21	4.66122e-15	-0.358335	0.414	0.403	-0.011	8.20841e-11
Tpbg	4.72056e-15	-0.298814	0.144	0.192	0.048	8.31291e-11
Fam193a	5.12164e-15	-0.328294	0.199	0.237	0.038	9.01921e-11
Cggbp1	5.38257e-15	-0.319494	0.478	0.442	-0.036	9.4787e-11
Nav1	6.23091e-15	-0.344238	0.194	0.235	0.041	1.09726e-10
Nlgn2	7.63049e-15	-0.290737	0.152	0.196	0.044	1.34373e-10
Tmem164	9.00647e-15	-0.306062	0.183	0.224	0.041	1.58604e-10
Sept11	9.05059e-15	-0.33944	0.288	0.309	0.021	1.59381e-10
Lrch3	9.46614e-15	-0.257334	0.098	0.145	0.047	1.66699e-10
Nf1	1.10265e-14	-0.320287	0.212	0.248	0.036	1.94177e-10
Sertad4	1.18611e-14	-0.353065	0.231	0.264	0.033	2.08874e-10
Rasa2	1.19942e-14	-0.314192	0.157	0.201	0.044	2.11218e-10
Tle4	1.25918e-14	-0.362294	0.221	0.256	0.035	2.21741e-10
Brd3	1.28853e-14	-0.290113	0.599	0.514	-0.085	2.26911e-10
Rab11fip2	1.60904e-14	-0.322283	0.179	0.22	0.041	2.83351e-10
Fam208a	1.64925e-14	-0.262034	0.096	0.141	0.045	2.90433e-10
Med13	1.74726e-14	-0.324875	0.215	0.25	0.035	3.07693e-10
Zfp704	1.92419e-14	-0.32846	0.224	0.258	0.034	3.3885e-10
Zfp516	2.05994e-14	-0.272589	0.123	0.168	0.045	3.62755e-10
Whsc1	2.0776e-14	-0.319944	0.202	0.24	0.038	3.65866e-10
Tmem245	2.23549e-14	-0.278719	0.128	0.174	0.046	3.9367e-10
Ppfia1	3.23331e-14	-0.265593	0.123	0.168	0.045	5.69385e-10
Golga4	3.39209e-14	-0.33085	0.208	0.243	0.035	5.97347e-10
Adam10	3.45795e-14	-0.303686	0.167	0.208	0.041	6.08946e-10
Akt1	3.61644e-14	-0.334967	0.349	0.349	0	6.36856e-10
Zcchc14	3.79924e-14	-0.262191	0.127	0.172	0.045	6.69046e-10
Wwp2	4.805e-14	-0.38217	0.33	0.358	0.028	8.46161e-10
Tmem259	5.03257e-14	-0.27881	0.143	0.186	0.043	8.86236e-10
Specc1l	5.2911e-14	-0.263317	0.111	0.154	0.043	9.31762e-10
Ythdf3	5.6466e-14	-0.332241	0.216	0.249	0.033	9.94367e-10
Myh10	6.26632e-14	-0.334594	0.39	0.376	-0.014	1.1035e-09
Smek1	6.56262e-14	-0.328907	0.214	0.247	0.033	1.15568e-09
Myef2	7.10045e-14	-0.345942	0.334	0.34	0.006	1.25039e-09
Hook3	8.00048e-14	-0.309504	0.181	0.22	0.039	1.40889e-09
Lamb2	9.51274e-14	-0.296445	0.156	0.198	0.042	1.67519e-09
Slc4a7	9.75862e-14	-0.315965	0.179	0.217	0.038	1.71849e-09
Rhobtb3	1.12594e-13	-0.339885	0.277	0.295	0.018	1.98277e-09
Hip1	1.17602e-13	-0.306952	0.166	0.207	0.041	2.07097e-09
Wdr82	1.22805e-13	-0.328809	0.312	0.323	0.011	2.1626e-09
mt-Nd4l	1.383e-13	-0.280491	0.593	0.517	-0.076	2.43545e-09
Hnrnpl	1.40685e-13	-0.281874	0.565	0.491	-0.074	2.47746e-09
Dchs1	1.82736e-13	-0.316245	0.219	0.25	0.031	3.21798e-09
Ireb2	1.99987e-13	-0.292374	0.16	0.201	0.041	3.52177e-09
Rbm5	2.34979e-13	-0.33119	0.355	0.353	-0.002	4.13799e-09
Cdh2	2.40446e-13	-0.335359	0.213	0.247	0.034	4.23425e-09
Mbnl2	2.47516e-13	-0.265794	0.71	0.604	-0.106	4.35876e-09
Secisbp2l	3.46848e-13	-0.262157	0.109	0.151	0.042	6.108e-09
Fam120a	4.18367e-13	-0.324375	0.215	0.244	0.029	7.36745e-09
Elk4	7.16848e-13	-0.270646	0.131	0.172	0.041	1.26237e-08
Lamp2	8.71266e-13	-0.314821	0.51	0.458	-0.052	1.5343e-08
Cacna1g	9.227e-13	-0.327518	0.261	0.281	0.02	1.62487e-08
Anapc1	1.13749e-12	-0.293879	0.19	0.224	0.034	2.00313e-08
Bcor	1.2984e-12	-0.317844	0.168	0.205	0.037	2.28648e-08
Rapgef6	1.39973e-12	-0.337113	0.222	0.25	0.028	2.46493e-08
Eif4g1	1.45877e-12	-0.302545	0.481	0.436	-0.045	2.56889e-08
Ssc5d	1.94972e-12	-0.254394	0.065	0.104	0.039	3.43345e-08
Iws1	2.06307e-12	-0.296057	0.177	0.212	0.035	3.63307e-08
2700081O15Rik	2.20088e-12	-0.314076	0.245	0.268	0.023	3.87575e-08
Zbtb11	2.36105e-12	-0.312034	0.184	0.218	0.034	4.15781e-08
Trib1	2.38713e-12	-0.372756	0.293	0.314	0.021	4.20373e-08
Rmnd5a	3.01594e-12	-0.293923	0.17	0.206	0.036	5.31107e-08
Zc3h13	3.76811e-12	-0.330583	0.281	0.297	0.016	6.63564e-08
Rpn1	3.97095e-12	-0.317253	0.407	0.386	-0.021	6.99285e-08
App	4.82643e-12	-0.27436	0.61	0.529	-0.081	8.49934e-08
Neo1	4.97774e-12	-0.333382	0.306	0.311	0.005	8.76579e-08
Cramp1l	5.48508e-12	-0.257779	0.119	0.159	0.04	9.65922e-08
Hspg2	6.30683e-12	-0.270217	0.219	0.251	0.032	1.11063e-07
Rest	6.49568e-12	-0.326565	0.455	0.418	-0.037	1.14389e-07
Tlk1	6.58487e-12	-0.310095	0.212	0.241	0.029	1.1596e-07
Zcchc24	8.13647e-12	-0.257017	0.139	0.177	0.038	1.43283e-07
Mkln1	9.13858e-12	-0.328181	0.383	0.369	-0.014	1.6093e-07
Upf1	9.371e-12	-0.30348	0.174	0.208	0.034	1.65023e-07
Creb1	1.06588e-11	-0.325552	0.233	0.257	0.024	1.87701e-07
Pard3	1.07889e-11	-0.326677	0.266	0.284	0.018	1.89992e-07
Lats1	1.21738e-11	-0.282093	0.149	0.185	0.036	2.14381e-07
Myo10	1.44448e-11	-0.266561	0.129	0.167	0.038	2.54373e-07
Gm16586	1.46498e-11	-0.253388	0.1	0.139	0.039	2.57983e-07
Ppp3ca	1.52675e-11	-0.352194	0.577	0.497	-0.08	2.68861e-07
Ube2h	2.03612e-11	-0.314726	0.228	0.253	0.025	3.58561e-07
Zfp462	2.58015e-11	-0.283366	0.144	0.179	0.035	4.54365e-07
Stag1	2.89586e-11	-0.328424	0.312	0.314	0.002	5.0996e-07
D15Ertd621e	2.95128e-11	-0.287849	0.159	0.192	0.033	5.19721e-07
Ctnna1	3.04296e-11	-0.330577	0.4	0.375	-0.025	5.35865e-07
Atf7ip	3.14862e-11	-0.30984	0.224	0.248	0.024	5.54473e-07
Pja2	3.15119e-11	-0.3204	0.263	0.279	0.016	5.54925e-07
Col6a3	3.32086e-11	-0.325503	0.286	0.301	0.015	5.84804e-07
Nsd1	3.45422e-11	-0.286762	0.186	0.217	0.031	6.08289e-07
Kif1b	3.49806e-11	-0.292632	0.203	0.233	0.03	6.16008e-07
Mpdz	4.08935e-11	-0.250372	0.149	0.185	0.036	7.20134e-07
Rnd3	4.15869e-11	-0.367289	0.282	0.295	0.013	7.32344e-07
Zfx	4.18907e-11	-0.254287	0.129	0.166	0.037	7.37695e-07
Rcor3	4.19516e-11	-0.260478	0.139	0.176	0.037	7.38767e-07
Pcgf3	5.04849e-11	-0.262552	0.136	0.173	0.037	8.89038e-07
Casc4	5.9574e-11	-0.315317	0.225	0.247	0.022	1.0491e-06
Itpripl2	6.57777e-11	-0.250659	0.119	0.156	0.037	1.15835e-06
Gpbp1l1	6.82159e-11	-0.309775	0.202	0.23	0.028	1.20128e-06
Cbx6	6.98154e-11	-0.301423	0.28	0.295	0.015	1.22945e-06
Zfp664	7.59899e-11	-0.30445	0.217	0.241	0.024	1.33818e-06
Jdp2	7.60752e-11	-0.26931	0.083	0.119	0.036	1.33968e-06
Pds5a	7.72655e-11	-0.327425	0.303	0.307	0.004	1.36065e-06
Thrap3	7.73655e-11	-0.314206	0.416	0.384	-0.032	1.36241e-06
Wdfy3	8.68571e-11	-0.281351	0.179	0.21	0.031	1.52955e-06
Mef2d	8.87913e-11	-0.283074	0.147	0.181	0.034	1.56361e-06
Baz2b	1.25861e-10	-0.325897	0.226	0.25	0.024	2.21642e-06
Rb1cc1	1.60309e-10	-0.297008	0.192	0.222	0.03	2.82305e-06
Trim24	1.6074e-10	-0.304608	0.205	0.23	0.025	2.83062e-06
Sdc3	1.73621e-10	-0.303769	0.217	0.242	0.025	3.05747e-06
Yes1	1.91146e-10	-0.313992	0.213	0.237	0.024	3.36609e-06
Ncoa2	1.95245e-10	-0.296816	0.189	0.218	0.029	3.43826e-06
Sox12	2.18294e-10	-0.266103	0.161	0.193	0.032	3.84416e-06
Ept1	2.26632e-10	-0.251974	0.111	0.147	0.036	3.99099e-06
Cd27	2.31482e-10	-0.309382	0.104	0.142	0.038	4.07639e-06
Gstp1	2.7089e-10	-0.309569	0.24	0.257	0.017	4.77037e-06
Dab2ip	2.74147e-10	-0.2789	0.174	0.205	0.031	4.82772e-06
Nfe2l1	2.92499e-10	-0.299932	0.24	0.258	0.018	5.15091e-06
Trp53bp2	3.66522e-10	-0.264183	0.137	0.172	0.035	6.45444e-06
Klhdc10	3.81922e-10	-0.268766	0.145	0.178	0.033	6.72565e-06
Trpm7	4.13753e-10	-0.293793	0.207	0.231	0.024	7.28618e-06
Homer1	4.33653e-10	-0.294197	0.145	0.178	0.033	7.63663e-06
Cnot1	4.47336e-10	-0.298917	0.224	0.245	0.021	7.87758e-06
Rrm2b	4.87255e-10	-0.279966	0.07	0.104	0.034	8.58056e-06
Stag2	5.06303e-10	-0.31688	0.252	0.265	0.013	8.91599e-06
Tmem243	5.36079e-10	-0.281732	0.173	0.203	0.03	9.44036e-06
Bdp1	6.19811e-10	-0.275232	0.168	0.199	0.031	1.09149e-05
Rbms1	6.44834e-10	-0.277914	0.567	0.487	-0.08	1.13555e-05
Xiap	6.56885e-10	-0.30274	0.197	0.221	0.024	1.15677e-05
Sobp	6.86081e-10	-0.325561	0.209	0.235	0.026	1.20819e-05
Chsy1	7.93768e-10	-0.301909	0.235	0.252	0.017	1.39783e-05
Mtss1l	7.94024e-10	-0.26553	0.132	0.165	0.033	1.39828e-05
Armcx4	8.32367e-10	-0.26651	0.147	0.179	0.032	1.4658e-05
Hipk3	8.35491e-10	-0.262673	0.143	0.174	0.031	1.4713e-05
Trim33	8.72651e-10	-0.26242	0.153	0.184	0.031	1.53674e-05
D17Wsu92e	1.11377e-09	-0.273162	0.171	0.2	0.029	1.96136e-05
B830012L14Rik	1.25815e-09	-0.328286	0.149	0.181	0.032	2.21561e-05
Fmnl2	1.33612e-09	-0.297762	0.178	0.204	0.026	2.3529e-05
Ubr5	1.35074e-09	-0.283186	0.198	0.222	0.024	2.37865e-05
C130021I20Rik	1.40208e-09	-0.254712	0.141	0.176	0.035	2.46907e-05
G3bp2	1.53598e-09	-0.310813	0.392	0.369	-0.023	2.70486e-05
Ktn1	1.59704e-09	-0.304708	0.275	0.283	0.008	2.81239e-05
Skil	1.70596e-09	-0.304172	0.441	0.418	-0.023	3.00419e-05
Ric1	1.72173e-09	-0.262498	0.153	0.185	0.032	3.03197e-05
Zmym4	2.40378e-09	-0.261785	0.149	0.179	0.03	4.23306e-05
Ctdspl2	2.53592e-09	-0.283998	0.212	0.234	0.022	4.46575e-05
Rbm33	2.57632e-09	-0.281557	0.185	0.211	0.026	4.53691e-05
Snrnp70	2.57827e-09	-0.286748	0.498	0.437	-0.061	4.54033e-05
Lpgat1	2.80573e-09	-0.288569	0.207	0.228	0.021	4.94089e-05
Arih1	3.06206e-09	-0.316125	0.349	0.336	-0.013	5.39228e-05
Polr2l	3.07682e-09	-0.298345	0.227	0.245	0.018	5.41829e-05
Shoc2	4.25544e-09	-0.263737	0.152	0.181	0.029	7.49382e-05
Snhg9	4.47747e-09	-0.301899	0.199	0.222	0.023	7.88482e-05
Mllt3	4.5524e-09	-0.302482	0.19	0.215	0.025	8.01677e-05
Dlg1	4.69462e-09	-0.269966	0.161	0.189	0.028	8.26723e-05
Akap13	5.09575e-09	-0.309654	0.252	0.265	0.013	8.97361e-05
Nbea	5.39748e-09	-0.310387	0.231	0.247	0.016	9.50496e-05
Taf15	5.42281e-09	-0.270156	0.225	0.243	0.018	9.54957e-05
Mgea5	6.11645e-09	-0.294847	0.261	0.272	0.011	0.000107711
Foxj3	6.37945e-09	-0.25427	0.14	0.169	0.029	0.000112342
Macf1	6.39164e-09	-0.298307	0.266	0.273	0.007	0.000112557
Sptan1	7.09358e-09	-0.298882	0.272	0.281	0.009	0.000124918
Xpo1	7.37963e-09	-0.311029	0.294	0.294	0	0.000129955
Plod2	7.69353e-09	-0.310154	0.261	0.276	0.015	0.000135483
Scand1	8.5005e-09	-0.271646	0.569	0.48	-0.089	0.000149694
Uqcrq	8.64728e-09	-0.260306	0.59	0.494	-0.096	0.000152279
Zzz3	9.97042e-09	-0.296279	0.245	0.258	0.013	0.000175579
Trp53bp1	1.05621e-08	-0.251335	0.159	0.187	0.028	0.000185998
Smarcad1	1.1612e-08	-0.26803	0.15	0.178	0.028	0.000204487
Pura	1.22789e-08	-0.318619	0.249	0.26	0.011	0.000216231
Zc3h7b	1.30801e-08	-0.281615	0.198	0.22	0.022	0.00023034
Ehmt1	1.59768e-08	-0.314378	0.264	0.269	0.005	0.000281351
Dync1i2	1.81506e-08	-0.286503	0.513	0.447	-0.066	0.000319632
Mob1a	1.8803e-08	-0.268639	0.169	0.194	0.025	0.000331121
Tbc1d16	2.00055e-08	-0.250225	0.15	0.178	0.028	0.000352297
Fnip1	2.10393e-08	-0.287241	0.179	0.203	0.024	0.000370502
Ubxn7	2.24204e-08	-0.257326	0.167	0.193	0.026	0.000394824
March6	2.45011e-08	-0.271515	0.177	0.201	0.024	0.000431464
Kdm2a	2.51882e-08	-0.303514	0.314	0.309	-0.005	0.000443564
Ddx21	2.64552e-08	-0.331513	0.316	0.31	-0.006	0.000465875
Tgfbr1	2.73108e-08	-0.305115	0.246	0.258	0.012	0.000480943
Tlk2	2.83213e-08	-0.257639	0.172	0.197	0.025	0.000498738
Smc5	3.03716e-08	-0.265597	0.163	0.188	0.025	0.000534844
AI314180	3.1138e-08	-0.301748	0.195	0.215	0.02	0.00054834
Ddb1	3.30296e-08	-0.264903	0.511	0.442	-0.069	0.000581651
Sp3	3.50595e-08	-0.305558	0.311	0.305	-0.006	0.000617398
Cul7	3.78741e-08	-0.25319	0.159	0.185	0.026	0.000666963
Helz	3.79261e-08	-0.302448	0.249	0.259	0.01	0.000667879
Cul3	3.8485e-08	-0.307828	0.278	0.28	0.002	0.000677721
Fgfrl1	4.54301e-08	-0.303502	0.26	0.27	0.01	0.000800024
Nfatc1	4.70151e-08	-0.35195	0.253	0.263	0.01	0.000827935
Wwtr1	5.39492e-08	-0.328496	0.258	0.264	0.006	0.000950045
Dlg5	5.52303e-08	-0.259194	0.175	0.198	0.023	0.000972605
Ahctf1	6.2075e-08	-0.251501	0.165	0.19	0.025	0.00109314
Phf10	6.22234e-08	-0.266682	0.176	0.199	0.023	0.00109575
Mcl1	7.11077e-08	-0.293292	0.484	0.424	-0.06	0.00125221
Git2	7.34502e-08	-0.264381	0.153	0.179	0.026	0.00129346
Zcchc7	8.49402e-08	-0.269537	0.144	0.169	0.025	0.0014958
Numa1	8.61796e-08	-0.280022	0.243	0.253	0.01	0.00151762
Whsc1l1	9.01978e-08	-0.298636	0.341	0.327	-0.014	0.00158838
Ppp2cb	1.19989e-07	-0.265649	0.184	0.205	0.021	0.002113
Hmcn1	1.21348e-07	-0.294452	0.369	0.362	-0.007	0.00213694
Foxp4	1.26446e-07	-0.315792	0.398	0.364	-0.034	0.00222671
Thsd4	1.34769e-07	-0.251702	0.116	0.143	0.027	0.00237328
Rbm6	1.36728e-07	-0.293232	0.255	0.261	0.006	0.00240777
Dyrk1a	1.44632e-07	-0.282107	0.217	0.231	0.014	0.00254696
Usp19	1.46068e-07	-0.29045	0.249	0.257	0.008	0.00257226
Phf21a	1.46336e-07	-0.298187	0.302	0.298	-0.004	0.00257698
Mdm4	1.52918e-07	-0.262129	0.183	0.204	0.021	0.00269289
Nasp	1.76133e-07	-0.267956	0.535	0.462	-0.073	0.0031017
March7	1.86906e-07	-0.314647	0.378	0.349	-0.029	0.00329141
Pkn2	2.03276e-07	-0.281709	0.375	0.351	-0.024	0.00357968
Ctdsp2	2.08173e-07	-0.272173	0.489	0.425	-0.064	0.00366593
Safb	2.11652e-07	-0.284125	0.282	0.282	0	0.00372719
Apc	2.23984e-07	-0.25594	0.155	0.179	0.024	0.00394436
Ccnt1	2.48273e-07	-0.296473	0.4	0.368	-0.032	0.00437209
Fat1	2.4834e-07	-0.316862	0.251	0.259	0.008	0.00437326
Smoc2	3.15834e-07	-0.275067	0.324	0.337	0.013	0.00556184
Fosl2	3.40293e-07	-0.250902	0.088	0.114	0.026	0.00599255
Adamts1	3.58972e-07	-0.330262	0.255	0.268	0.013	0.0063215
Gpc1	3.73098e-07	-0.266701	0.183	0.202	0.019	0.00657026
Brwd1	4.08792e-07	-0.31261	0.297	0.291	-0.006	0.00719883
Ilf3	4.26082e-07	-0.279789	0.34	0.324	-0.016	0.00750331
Hipk2	5.04967e-07	-0.276279	0.21	0.225	0.015	0.00889247
Nrk	5.05031e-07	-0.283888	0.207	0.226	0.019	0.00889359
Impad1	5.397e-07	-0.301338	0.313	0.301	-0.012	0.00950412
Fndc3a	5.42823e-07	-0.268407	0.213	0.226	0.013	0.00955911
Psd3	5.71121e-07	-0.25517	0.153	0.175	0.022	0.0100574
Pik3ca	5.81201e-07	-0.258788	0.187	0.206	0.019	0.010235
Vcl	8.57487e-07	-0.254118	0.182	0.2	0.018	0.0151003
Hmgcr	9.12258e-07	-0.33427	0.362	0.345	-0.017	0.0160649
Appbp2	9.43685e-07	-0.29097	0.332	0.317	-0.015	0.0166183
Fbxo33	9.52816e-07	-0.254883	0.155	0.176	0.021	0.0167791
Zfp148	1.06493e-06	-0.281969	0.291	0.286	-0.005	0.0187534
Sf1	1.08673e-06	-0.276595	0.5	0.427	-0.073	0.0191373
Trrap	1.14494e-06	-0.26694	0.193	0.208	0.015	0.0201625
Actn4	1.18458e-06	-0.291539	0.48	0.421	-0.059	0.0208605
Dcaf8	1.22845e-06	-0.30452	0.304	0.296	-0.008	0.0216331
Copa	1.33292e-06	-0.272444	0.491	0.425	-0.066	0.0234728
Atp1a1	1.40073e-06	-0.298391	0.382	0.353	-0.029	0.0246669
Lrrc16a	1.4189e-06	-0.301142	0.206	0.219	0.013	0.0249868
Hp1bp3	1.53478e-06	-0.29016	0.435	0.386	-0.049	0.0270274
Fmr1	1.66053e-06	-0.292791	0.326	0.311	-0.015	0.029242
Tia1	1.73449e-06	-0.260878	0.575	0.481	-0.094	0.0305444
Ccdc50	1.87167e-06	-0.26995	0.234	0.243	0.009	0.0329602
Larp4b	2.5016e-06	-0.290801	0.255	0.256	0.001	0.0440532
Ccdc88a	2.53573e-06	-0.294827	0.469	0.412	-0.057	0.0446541
Sbno1	2.78447e-06	-0.28234	0.498	0.427	-0.071	0.0490346
Mex3b	3.1563e-06	-0.314197	0.389	0.363	-0.026	0.0555824
Tmcc1	3.22741e-06	-0.296794	0.251	0.254	0.003	0.0568347
Mycbp2	3.94108e-06	-0.283569	0.337	0.318	-0.019	0.0694024
Prdm16	4.04191e-06	-0.285957	0.219	0.23	0.011	0.071178
Ap2b1	4.40563e-06	-0.267093	0.235	0.24	0.005	0.0775831
Pwwp2a	4.42203e-06	-0.257732	0.194	0.207	0.013	0.0778719
2810403A07Rik	4.8618e-06	-0.286137	0.317	0.304	-0.013	0.0856164
Tbx15	4.92494e-06	-0.269218	0.314	0.306	-0.008	0.0867282
Smarca5	7.91464e-06	-0.276565	0.461	0.398	-0.063	0.139377
Eif4g3	9.77702e-06	-0.2887	0.363	0.333	-0.03	0.172173
Tgfbi	1.01155e-05	-0.42657	0.474	0.423	-0.051	0.178133
Ppm1l	1.12836e-05	-0.262066	0.198	0.209	0.011	0.198704
Cyp26b1	1.16277e-05	-0.277048	0.159	0.177	0.018	0.204763
Cnot6l	1.22194e-05	-0.272897	0.272	0.268	-0.004	0.215184
Smarca1	1.30751e-05	-0.269252	0.309	0.296	-0.013	0.230253
Zfp451	1.36144e-05	-0.255347	0.213	0.222	0.009	0.23975
Rai1	1.64633e-05	-0.265643	0.194	0.204	0.01	0.289918
Atn1.1	1.76935e-05	-0.271467	0.231	0.233	0.002	0.311582
Bach2	1.77406e-05	-0.25319	0.171	0.187	0.016	0.312413
Chd8	1.85364e-05	-0.256844	0.221	0.228	0.007	0.326427
Oser1	2.25286e-05	-0.309476	0.398	0.355	-0.043	0.396729
Zfp131	2.38398e-05	-0.291383	0.312	0.298	-0.014	0.419819
Dlk1	2.41016e-05	-0.328562	0.346	0.357	0.011	0.424429
Maml3	2.75744e-05	-0.257698	0.105	0.125	0.02	0.485585
Upf2	3.17646e-05	-0.278474	0.337	0.314	-0.023	0.559374
Cped1	3.9728e-05	-0.278435	0.288	0.277	-0.011	0.69961
Wapl	4.08648e-05	-0.270664	0.251	0.249	-0.002	0.719629
Akap9	4.25759e-05	-0.263078	0.338	0.317	-0.021	0.749762
Txlna	4.41558e-05	-0.251101	0.237	0.238	0.001	0.777584
Vasn	4.80422e-05	-0.313146	0.364	0.337	-0.027	0.846022
Azin1	5.64115e-05	-0.285497	0.389	0.35	-0.039	0.993407
Pik3r1	7.03252e-05	-0.252951	0.188	0.199	0.011	1
Rnf144a	7.16065e-05	-0.25504	0.197	0.204	0.007	1
Ylpm1	8.20702e-05	-0.254841	0.235	0.235	0	1
Pcf11	9.32777e-05	-0.290055	0.341	0.314	-0.027	1
Tenm3	0.000104582	-0.280121	0.274	0.265	-0.009	1
Cmip	0.000108078	-0.263619	0.209	0.213	0.004	1
Cdk12	0.000113938	-0.256981	0.293	0.282	-0.011	1
Tcp11l2	0.000114081	-0.260537	0.149	0.165	0.016	1
Farp1	0.000118574	-0.274857	0.213	0.217	0.004	1
Bmpr1b	0.00014873	-0.252069	0.15	0.163	0.013	1
Pabpn1	0.00016752	-0.263983	0.434	0.375	-0.059	1
Kras	0.000172706	-0.282318	0.286	0.274	-0.012	1
1810013L24Rik	0.000180282	-0.257948	0.178	0.187	0.009	1
Tmem132a	0.000204216	-0.25717	0.28	0.27	-0.01	1
Midn	0.000224105	-0.309076	0.345	0.317	-0.028	1
Kdm1a	0.00024803	-0.256349	0.266	0.258	-0.008	1
Clock	0.000309283	-0.282409	0.266	0.258	-0.008	1
Dock7	0.000312134	-0.259415	0.315	0.293	-0.022	1
Cand1	0.000313884	-0.260828	0.229	0.226	-0.003	1
Zbtb7a	0.000342296	-0.254421	0.226	0.228	0.002	1
Atf2	0.000547713	-0.274486	0.319	0.293	-0.026	1
Golim4	0.000599966	-0.28255	0.299	0.279	-0.02	1
Suv420h1	0.000651637	-0.258598	0.2	0.202	0.002	1
Zfp280d	0.000702603	-0.254156	0.216	0.216	0	1
Efr3a	0.000712069	-0.255315	0.236	0.23	-0.006	1
Adgrg2	0.000733613	-0.254391	0.145	0.156	0.011	1
Mirg	0.000769698	-0.286083	0.205	0.21	0.005	1
Mapk1	0.000853823	-0.269785	0.363	0.322	-0.041	1
Wasf2	0.000867574	-0.252968	0.367	0.328	-0.039	1
Gpatch8	0.000920697	-0.260843	0.269	0.256	-0.013	1
Rps26-ps1	0.000963137	-0.258356	0.864	0.583	-0.281	1
Mga	0.00106059	-0.254376	0.245	0.239	-0.006	1
Zmynd11	0.001221	-0.263227	0.364	0.325	-0.039	1
Ppp4r2	0.00122838	-0.256645	0.36	0.321	-0.039	1
Igf1	0.00137049	-0.317447	0.15	0.162	0.012	1
Fmod	0.00145636	-0.264761	0.178	0.188	0.01	1
Golgb1	0.00153801	-0.261034	0.335	0.304	-0.031	1
Ist1	0.00162679	-0.251349	0.256	0.245	-0.011	1
Ttc14	0.00168601	-0.269226	0.3	0.278	-0.022	1
Enpp2	0.00371095	-0.277161	0.184	0.191	0.007	1
Arhgef40	0.00479831	-0.257218	0.274	0.256	-0.018	1
Chka	0.00487225	-0.268342	0.315	0.288	-0.027	1
Sesn3	0.00655794	-0.271604	0.269	0.253	-0.016	1
Vezf1	0.00733365	-0.258162	0.376	0.328	-0.048	1
Ets2	0.00772159	-0.295919	0.336	0.302	-0.034	1
Ebf3	0.0096891	-0.32996	0.228	0.223	-0.005	1
Atxn2	0.011567	-0.258575	0.294	0.268	-0.026	1
Rdh10	0.0147381	-0.318987	0.238	0.236	-0.002	1
Uhrf2	0.0157597	-0.253436	0.302	0.276	-0.026	1
Slc2a1	0.0535585	-0.261546	0.217	0.209	-0.008	1
Ptch1	0.18102	-0.252563	0.376	0.327	-0.049	1
Cbx4	0.265105	-0.260464	0.257	0.23	-0.027	1
Bcl11a	0.281929	-0.260406	0.392	0.33	-0.062	1
Mgp	0.356972	-0.253567	0.525	0.45	-0.075	1
