# Supplementary material for: Suppression of apoptosis impairs phalangeal joint formation in the pathogenesis of brachydactyly type A1
Source: Nat Commun. 2024 Mar 12;15:2229. doi: 10.1038/s41467-024-45053-0 (PMC10933404; doi:10.1038/s41467-024-45053-0)
Supplement: Supplementary file 5 — Source Data [file 41467_2024_45053_MOESM5_ESM.xlsx]

## Sheet: Figure 1b
Electroporated side			EP
Non-electroporated side			Non-EP
	Sample#	Non-EP	EP	EP/Non-EP	Mean
Control	1	280	55825	0.00501567
	2	80	17750	0.00450704
	3	146	57198	0.00255254	0.00402508
Without HHIP									With HHIP
	Sample#	Non-EP	EP	EP/Non-EP	Mean	SD	(EP/Non-EP)/control mean			Sample#	Non-EP	EP	EP/Non-EP	Mean	SD	(EP/Non-EP)/control mean
WT	1	12592	220047	0.0572241			14.2169		WTHHIP	1	1300	214420	0.00606287			1.50627
	2	27726	131829	0.210318			52.2518			2	879	165340	0.00531632			1.3208
	3	32179	287377	0.111975			27.8193			3	1576	181779	0.00866987			2.15396
	4	1049	16257	0.0645261			16.031			4	837	117822	0.00710394			1.76492
	5	1837	19049	0.0964355	0.108096	0.0614138	23.9586			5	193	32470	0.00594395			1.47673
										6	319	32379	0.00985206	0.00737723	0.00188229	2.44767
E95	1	8131	135909	0.0598268			14.8635		E95HHIP	1	2389	127547	0.0187304			4.65341
	2	10943	184010	0.0594696			14.7747			2	1010	64588	0.0156376			3.88503
	3	4341	112185	0.038695	0.0526638	0.0120986	9.61347			3	2285	198389	0.0115178			2.8615
										4	5134	191488	0.0268111			6.661
										5	408	27031	0.0150938			3.74993
										6	123	9512	0.012931	0.0163983	0.00605285	3.21261
D100	1	14129	338805	0.0417025			10.3606		D100HHIP	1	501	65397	0.0076609			1.90329
	2	3921	104326	0.0375841			9.33747			2	145	24881	0.00582774			1.44786
	3	4574	156057	0.0293098			7.28179			3	788	142482	0.00553052			1.37401
	4	748	39101	0.0191299	0.0319316	0.00996956	4.75268			4	128	12655	0.0101146			2.51289
										5	120	9129	0.0131449	0.00865444	0.00365356	3.26575
R128	1	1853	101337	0.0182855			4.54289		R128HHIP	1	115	77257	0.00148854			0.369815
	2	138	4336	0.0318266			7.90706			2	117	77507	0.00150954			0.375033
	3	4271	175389	0.0243516			6.04996			3	140	64872	0.0021581			0.536162
	4	310	17621	0.0175926	0.0230141	0.00661312	4.37075			4	120	37095	0.00323494			0.803694
										5	103	20628	0.00499321			1.24052
										6	117	37584	0.00311303			0.773407
T154	1	7177	178202	0.0402745			10.0059		T154HHIP	1	107	42943	0.00249168			0.619037
	2	350	38986	0.00897758			2.23041			2	106	55029	0.00192626			0.478563
	3	388	20017	0.0193835			4.81568			3	101	48511	0.002082			0.517257
	4	1694	88247	0.0191961	0.0219579	0.0131433	4.76912			4	107	45211	0.00236668			0.587983
										5	201	26652	0.00754165			1.87366
P46	1	1064	88478	0.0120256			2.98766		P46HHIP	1	125	75491	0.00165583			0.411377
	2	4463	211009	0.0211508			5.25474			2	114	58864	0.00193667			0.48115
	3	730	58697	0.0124368			3.08981			3	105	34401	0.00305224			0.758304
	4	141	11600	0.0121552	0.0144421	0.00447575	3.01986			4	104	44733	0.00232491			0.577604
										5	124	8452	0.0146711			3.64491
										6	94	19031	0.00493931	0.00538484	0.00531806	1.22713

## Sheet: Figure 1c
Electroporated side			EP
Non-electroporated side			Non-EP
BATCH1 (20130222)									BATCH2 (20130305)
	Sample#	Non-EP	EP	EP/Non-EP	mean	SD	(EP/Non-EP)/control mean			Sample#	Non-EP	EP	EP/Non-EP	mean	SD	(EP/Non-EP)/control mean
Control	1	478	102070	0.00468306					Control	1	280	55825	0.00501567
	2	61	13564	0.0044972						2	80	17750	0.00450704
	3	95	42247	0.00224868	0.00380965	0.00135503				3	146	57198	0.00255254	0.00402508	0.00130037
E95	1	475	78378	0.00606037			1.5908		WT	1	5350	177039	0.0302193			7.50775
	2	242	20823	0.0116218			3.05061			2	4475	154401	0.028983			7.20059
	3	1952	152962	0.0127613			3.34974			3	2055	54151	0.0379494			9.42823
	4	7754	293451	0.0264235			6.93594			4	1364	64654	0.0210969	0.0295622	0.00689865	5.24136
	5	293	55551	0.00527443			1.38449
	6	449	59580	0.00753609	0.0116129	0.00785238	1.97816		WT CDON	1	1540	59903	0.0257082			6.387
										2	4103	181644	0.0225881			5.61184
										3	573	18538	0.0309095			7.67921
E95 CDON	1	1352	49592	0.0272625			7.15617			4	500	28855	0.017328	0.0241335	0.00568907	4.30501
	2	367	26329	0.013939			3.65887
	3	2932	126924	0.0231004			6.06367		WT GAS1	1	188	3457	0.0543824			13.5109
	4	772	45229	0.0170687			4.48039			2	932	19896	0.0468436			11.6379
	5	1677	84951	0.0197408			5.18179			3	511	6804	0.0751029			18.6587
	6	138	9601	0.0143735	0.0192475	0.00521558	3.77292			4	295	3389	0.0870463	0.0658438	0.0185081	21.626
E95 GAS1	1	609	31300	0.0194569			5.10726		WT GAS1 CDON	1	3047	60214	0.0506028			12.5719
	2	1335	76220	0.0175151			4.59756			2	2404	40547	0.0592892			14.7299
	3	1237	32086	0.0385526			10.1197			3	1151	16468	0.0698931			17.3644
	4	3097	41309	0.0749716			19.6794			4	2498	53298	0.0468686			11.6441
	5	25426	322560	0.0788256			20.6911
	6	5887	129394	0.0454967	0.0458031	0.0268793	11.9425
E95 CDON GAS1	1	4929	101484	0.0485692			12.749
	2	6506	113531	0.0573059			15.0423
	3	5594	129675	0.0431386			11.3235
	4	3001	51509	0.0582617	0.0518189	0.00724625	15.2932
									D100	1	3712	166857	0.0222466			5.52699
										2	2373	125834	0.0188582			4.68516
										3	3261	189618	0.0171977			4.27264
R128	1	1758	286364	0.00613904			1.61145			4	1093	33843	0.0322962	0.0226497	0.00676552	8.02373
	2	557	167604	0.00332331			0.872341
	3	1055	203832	0.00517583	0.00487939	0.00143108	1.35861
									D100 CDON	1	2161	193067	0.011193			2.78081
										2	2195	155619	0.014105			3.50426
R128 CDON	1	439	46236	0.00949477			2.4923			3	4536	158366	0.0286425			7.116
	2	101	9898	0.0102041			2.67849			4	1397	105983	0.0131814	0.0167805	0.00800083	3.2748
	3	152	16956	0.00896438			2.35307
	4	600	103483	0.00579805			1.52194		D100 GAS1	1	6696	139450	0.0480172			11.9295
	5	330	25242	0.0130734	0.00950695	0.00261038	3.43167			2	1289	98696	0.0130603			3.24473
										3	125	8434	0.014821			3.68215
										4	120	4429	0.0270942			6.73133
										5	1143	52359	0.0218301	0.0249645	0.0140569	5.4235
T154	1	96	16121	0.00595497			1.56313
	2	88	19376	0.0045417			1.19216
	3	470	88180	0.00533001			1.39908
	4	142	32492	0.00437031	0.00504924	0.000734329	1.14717		D100 GAS1 CDON	1	1198	34251	0.0349771			8.68978
										2	1401	34901	0.0401421			9.97299
										3	525	13155	0.0399088			9.91502
T154 CDON	1	920	83354	0.0110373			2.89719			4	300	11783	0.0254604			6.32543
	2	1049	54603	0.0192114			5.04283			5	4537	81222	0.0558592	0.0392695	0.0110171	13.8778
	3	232	36502	0.00635582			1.66835
	4	369	25800	0.0143023	0.0110554	0.00599666	3.75424		R128 GAS1	1	1936	154919	0.0124969			3.10474
										2	2919	138014	0.02115			5.25456
										3	552	49024	0.0112598			2.79741
										4	182	16944	0.0107413			2.66858
T154 CDON GAS1	1	533	40108	0.0132891			3.48828			5	3811	171450	0.0222281	0.00978106	0.00629872	5.52238
	3	388	17918	0.0216542			5.68405
	5	253	15906	0.0159059			4.17518		R128 CDON GAS1	1	1136	60857	0.0186667			4.63759
	6	1683	98855	0.0170249			4.4689			2	1957	67721	0.028898			7.17947
	7	714	54076	0.0132036	0.0162156	0.00346286	3.46584			3	1830	75363	0.0242825			6.03279
										4	764	28325	0.0269726			6.70114
										5	1131	37263	0.0303518			7.54067
										6	383	17305	0.0221323	0.0252173	0.00438846	5.4986
P46	1	125	50744	0.00246335			0.646607
	2	357	118893	0.0030027			0.788183		T154 GAS1	1	1354	103511	0.0130807			3.2498
	3	775	170098	0.0045562			1.19596			2	1795	125564	0.0142955			3.5516
	4	107	29753	0.00359628	0.00340463	0.000896363	0.943992			3	202	32814	0.00615591			1.52939
										4	257	52875	0.00486052			1.20756
										5	311	39085	0.00795702	0.00926994	0.00420245	1.97686
P46 CDON	1	2316	134620	0.017204			4.5159
	2	3684	221970	0.0165968			4.35653		P46 GAS1	1	3358	165847	0.0202476			5.03035
	3	1840	132058	0.0139333			3.65737			2	1048	140337	0.00746774			1.8553
	4	309	27324	0.0113087			2.96845			3	442	62086	0.00711916			1.7687
	5	1683	109512	0.0153682	0.0148822	0.0023578	4.03402			4	2339	162466	0.0143969			3.57678
										5	266	40554	0.00655916	0.0111581	0.00600396	1.62957
P46 CDON GAS1	1	933	124967	0.00746597			1.95975
	2	183	23061	0.00793548			2.083
	3	145	5731	0.025301			6.6413
	4	206	11802	0.0174547			4.5817
	5	3242	125915	0.0257475			6.75851
	6	344	47101	0.00730345	0.0152013	0.00886914	1.9171
Combination of both Batch1 and 2 for CDON and GAS1 neural tube luciferase. Statistics taken relevant to respective controls of their batches

## Sheet: Figure 1e
Nkx2.2 staining quantification
		Nkx2.2 staining intensity in electroporated side				Background fluorescence (instensity of non-electroporated side)
P46L	Sample#	Area	Mean grey value	Integrated Density	Raw Integrated Density	Area	Mean grey value	Integrated Density	Raw Integrated Density	Nkx2.2 intensity in electroporated side (Bg subtracted)	Nkx2.2 intensity in electroporated side/area
	36	158802	16.398	2604079	2604079	2592	11.367	29462	29462	798977	5.03128
	39	73655	18.873	1390121	1390121	5564	14.983	83366	83366	286548	3.89041
	45	95701	27.314	2614006	2614006	17424	19.493	339650	339650	748506	7.8213
	41	0.32	26.609	8.519	3066820	0.038	20.192	0.767	276208	2.05756	6.42987
P46L HHIP	51	58372	16.745	977423	977423	2524	15.636	39465	39465	64718.4	1.10872
	54	0.161	24.081	3.876	1395216	0.012	20.124	0.249	89572	0.636036	3.95053
	56	0.256	16.574	4.248	1529130	0.001	14.721	0.02	7125	0.479424	1.87275
E95K	60	112899	52.489	5925915	5925915	9464	24.24	229404	229404	3.18924e+06	28.2486
	62	0.17	23.506	4	1439947	0.047	9.819	0.46	165433	2.33077	13.7104
	64	99215	17.022	1688813	1688813	5004	6.56	32825	32825	1.03796e+06	10.4618
	66	61752	50.443	3114966	3114966	2617	19.675	51489	51489	1.9e+06	30.7682
	68	0.459	26.679	12.258	4412755	0.058	11.089	0.648	233310	7.16815	15.6169
	70	115495	49.124	5673523	5673523	11540	18.902	218124	218124	3.49044e+06	30.2215
	72	0.375	22.593	8.465	3047275	0.038	8.582	0.323	116335	5.24675	13.9913
E95K HHIP	3	0.302	30.239	9.131	3287292	0.008	18.551	0.145	52111	3.5286	11.6841
	1	0.197	29.044	5.727	2061834	0.005	22.823	0.113	40579	1.23087	6.24807
	7	0.283	24.115	6.818	2454624	0.008	17.658	0.137	49372	1.82079	6.43387
	9	0.205	31.391	6.448	2321366	0.003	19.19	0.049	17655	2.51405	12.2637
	11	0.322	16.883	5.437	1957341	0.012	10.465	0.13	46934	2.06727	6.42009
D100E	13	100046	49.377	4939937	4939937	962	22.184	21341	21341	2.72052e+06	27.1927
	18	75564	14.003	1058100	1058100	110	2.655	292	292	857478	11.3477
	22	0.338	20.281	6.855	2467716	0.006	3.58	0.02	7339	5.64496	16.7011
	24	0.263	24.966	6.578	2368185	0.003	8.827	0.027	9771	4.2565	16.1844
	26	0.375	30.163	11.323	4076253	0.006	16.42	0.093	33547	5.1655	13.7747
	28	0.237	33.694	7.99	2876389	0.003	10.31	0.033	11939	5.54653	23.4031
D100E HHIP	30	12.375	28.607	353.997	3262438	0.217	26.485	5.753	53023	26.2451	2.12082
	34	0.326	19.967	6.51	2343762	0.0007611	12.464	0.009	3415	2.44674	7.50533
	35	0.259	28.348	7.34	2642268	0.003	18.6	0.064	22915	2.5226	9.73977
	37	133541	28.903	3859717	3859717	1273	26.199	33351	33351	361076	2.70386
	39	0.222	15.398	3.42	1231068	0.0009944	10.673	0.011	3821	1.05059	4.73241
	41	0.226	18.712	4.231	1523077	0.007	8.619	0.064	23038	2.28311	10.1022
R128Q	43	110017	36.978	4068182	4068182	1311	25.181	33012	33012	1.29784e+06	11.7968
	52	0.22	41.671	9.161	3297996	0.00025	18.711	0.005	1684	5.04458	22.9299
	47	74764	12.087	903656	903656	1372	5.09	6983	6983	523107	6.99678
	49	125735	30.314	3811486	3811486	1947	19.244	37468	37468	1.39184e+06	11.0696
R128Q HHIP	53	0.2	8.861	1.776	639315	0.085	8.472	0.722	259978	0.0816	0.408
	59	0.218	13.017	2.833	1019803	0.021	12.256	0.263	94564	0.161192	0.739413
	61	0.106	16.832	1.792	645058	0.005	16.763	0.079	28279	0.015122	0.14266
	63	0.141	19.227	2.704	973544	0.038	19.107	0.717	258130	0.009913	0.070305
	69	0.097	17.58	1.697	610740	0.012	16.618	0.194	69663	0.085054	0.876845
T154I	70	111908	34.335	3842390	3842390	586	25.181	14756	14756	1.02443e+06	9.15426
	72	0.157	23.391	3.665	1319235	0.003	11.479	0.032	11422	1.8628	11.8649
	74	0.314	25.752	8.078	2908200	0.02	19.11	0.386	139028	2.07746	6.61611
T154I HHIP	76	98839	29.069	2873137	2873137	3974	23.845	94762	94762	516321	5.22386
	78	0.271	22.369	6.059	2181138	0.004	19.783	0.084	30189	0.697807	2.57493
	80	124429	30.353	3776803	3776803	2981	23.376	69685	69685	868151	6.97708
	82	0.41	13.355	5.473	1970110	0.002	10.983	0.027	9709	0.96997	2.36578
WT	85	0.362	45.387	16.445	5920277	0.005	22.356	0.116	41939	8.35213	23.0722
	87	0.208	45.295	9.434	3396303	0.001	10.471	0.011	3780	7.25603	34.8848
	89	0.21	29.374	6.16	2217429	0.001	11.164	0.013	4622	3.81556	18.1693
	91	0.366	60.931	22.286	8022856	0.006	16.017	0.091	32915	16.4238	44.8737
	93	0.25	39.26	9.809	3531092	0.001	19.245	0.02	7217	4.99775	19.991
	95	0.328	39.483	12.95	4662082	0.003	10.267	0.03	10801	9.58242	29.2147
	97	0.358	38.089	13.644	4911912	0.003	16.058	0.049	17487	7.89524	22.0537
	99	51953	61.843	3212915	3212915	568	39.278	22310	22310	1.17231e+06	22.5647
	101	0.414	28.625	11.838	4261619	0.0007889	7.824	0.006	2222	8.59886	20.7702
	107	0.29	49.622	14.384	5178195	0.002	18.742	0.041	14881	8.94882	30.858
	109	0.348	52.178	18.146	6532579	0.002	8.605	0.016	5645	15.1515	43.5387
WT HHIP	111	0.226	29.913	6.774	2438505	0.002	18.667	0.043	15344	2.55526	11.3065
	113	0.231	18.273	4.229	1522561	0.004	13.012	0.054	19505	1.22323	5.29536
	115	0.213	19.459	4.141	1490663	0.005	12.639	0.058	20791	1.44889	6.80231
	118	0.153	28.879	4.404	1585538	0.001	19.801	0.023	8376	1.37445	8.98331

## Sheet: Figure 1f
Pax6 staining quantification
		Pax6 staining intensity in electroporated side				Background fluorescence (instensity of non-electroporated side)
P46L	Sample	Area	Mean grey value	Integrated Density	Raw Integrated Density	Area	Mean grey value	Integrated Density	Raw Integrated Density	Pax6 intensity in electroporated side (Bg subtracted)	Pax6 intensity in electroporated side/area
	120	87078	24.434	2127645	2127645	505	9.945	5022	5022	1.26165e+06	14.4888
	122	0.238	25.356	6.039	2174149	0.002	7.743	0.016	5885	4.19617	17.6309
	124	0.152	32.273	4.921	1771410	0.001	13.371	0.015	5482	2.88861	19.004
	126	120751	39.664	4789445	4789445	935	15.271	14278	14278	2.94546e+06	24.3928
	130	0.255	37.022	9.449	3401761	0.002	7.392	0.018	6645	7.56404	29.6629
P46L HHIP	132	85419	37.45	3198925	3198925	313	14.249	4460	4460	1.98179e+06	23.2008
	134	0.239	53.014	12.684	4566277	0.006	25.062	0.153	55061	6.69418	28.0091
	137	0.424	51.828	21.973	7910266	0.002	20.527	0.047	16791	13.2696	31.2961
	139	0.251	38.764	9.738	3505773	0.001	17.61	0.024	8576	5.31789	21.1868
E95K	143	96074	23.144	2223543	2223543	151	15.437	2331	2331	740449	7.70707
	146	71114	10.364	737027	737027	412	7.364	3034	3034	213344	3.00002
	149	0.307	16.611	5.101	1836265	0.003	12.767	0.034	12397	1.18153	3.84864
	151	106349	26.681	2837504	2837504	1484	20.551	30497	30497	651926	6.13006
E95K HHIP	153	0.271	24.117	6.546	2356440	0.0007472	13.643	0.01	3670	2.84875	10.512
	154	0.204	21.13	4.316	1553655	0.002	11.421	0.019	6978	1.98612	9.73586
	158	0.167	31.349	5.224	1880703	0.003	15.035	0.038	13667	2.71315	16.2464
	160	0.303	36.074	10.914	3929126	0.002	21.239	0.034	12106	4.47858	14.7808
	163	0.152	29.162	4.42	1591116	0.0007611	18.734	0.014	5133	1.57243	10.3449
D100E	166	97547	30.731	2997700	2997700	7379	23.294	171889	171889	725440	7.43683
	168	94720	28.665	2715175	2715175	276	25.551	7052	7052	294984	3.11428
	1	0.289	27.958	8.07	2905067	0.0001556	17.339	0.003	971	3.05903	10.5849
	4	0.227	29.242	6.63	2386856	0.0002583	18.731	0.005	1742	2.37806	10.476
D100E HHIP	172	153494	51.509	7906260	7906260	460	21.698	9981	9981	4.57575e+06	29.8106
	174	0.194	46.64	9.053	3259125	0.001	17.168	0.022	7949	5.72241	29.4969
	176	0.242	45.36	10.986	3955094	0.001	17.436	0.018	6312	6.76649	27.9607
	178	0.189	37.003	6.98	2512698	0.0004139	20.698	0.009	3084	3.06808	16.2332
	183	0.259	35.89	9.285	3342435	0.001	13.372	0.015	5536	5.82165	22.4774
R128Q	184	90560	46.815	4239599	4239599	347	24.516	8507	8507	2.01943e+06	22.2994
	186	122392	30.138	3688667	3688667	472	16.263	7676	7676	1.69821e+06	13.8751
	6	0.249	31.866	7.946	2860400	0.0002333	19.44	0.005	1633	3.10544	12.4716
	8	96431	40.006	3857845	3857845	36	23.472	845	845	1.59442e+06	16.5343
R128Q HHIP	188	81192	51.363	4170279	4170279	198	26.793	5305	5305	1.9949e+06	24.5702
	190	0.298	29.162	8.677	3123718	0.0006139	12.647	0.008	2795	4.90819	16.4704
	193	0.279	28.107	7.839	2822009	0.000725	11.954	0.009	3120	4.50383	16.1428
	195	0.308	42.284	13.024	4688661	0.0006	16.958	0.01	3663	7.80094	25.3277
	197	0.228	41.046	9.348	3365445	0.0003389	17.344	0.006	2116	5.39357	23.656
T154I	199	87641	36.016	3156493	3156493	120	24.042	2885	2885	1.04943e+06	11.9742
	10	53994	14.427	778972	778972	147	7.068	1039	1039	397342	7.35901
	204	128893	19.94	2570088	2570088	143	6.755	966	966	1.69942e+06	13.1847
T154I HHIP	206	136451	45.534	6213210	6213210	278	17.665	4911	4911	3.8028e+06	27.8694
	208	0.286	34.647	9.916	3569786	0.0008	10.865	0.009	3129	6.80861	23.8063
	210	0.329	41.123	13.539	4873912	0.0003083	23.108	0.007	2565	5.93647	18.044
	212	56608	52.302	2960722	2960722	147	23.755	3492	3492	1.616e+06	28.5472
WT	215	97757	9.875	965394	965394	736	9.255	6812	6812	60653	0.620446
	217	97757	6.956	679987	679987	264	5.936	1567	1567	99701.4	1.01989
	219	68016	9.676	658107	658107	292	9.212	2690	2690	31543.6	0.463767
	221	60880	8.368	509426	509426	239	8.159	1950	1950	12706.1	0.208707
	223	60983	9.59	584798	584798	531	9.143	4855	4855	27230.4	0.446525
	225	0.373	24.714	9.221	3319526	0.0008	23.764	0.019	6844	0.357028	0.95718
WT HHIP	229	0.307	37.208	11.437	4117172	0.0003972	13.664	0.005	1954	7.24215	23.5901
	231	0.214	34.074	7.281	2621315	0.001	13.936	0.019	6954	4.2987	20.0874
	233	0.223	40.864	9.111	3279844	0.0005222	14.989	0.008	2818	5.76845	25.8675
	235	0.255	34.998	8.913	3208522	0.0009278	16.213	0.015	5415	4.77869	18.7399
	237	0.173	32.854	5.688	2047555	0.001	18.562	0.025	9021	2.47677	14.3166

## Sheet: Figure 4b
Digit III M/P1 joint
		WT				BDA1					2 tailed t.test
E13.5	Sample#	2062	2048	2049		2058	2057	2060
	TUNEL+ cell count	218	219	241		122	122	5			0.0227461			*
E14.5	Sample#	CdT102	1823	1824		1826	1829	1848						**
	TUNEL+ cell count	27	134	102		10	24	24			0.0999755			***
E15.5	Sample#	2027	2031	2088		2025	2028	2030						****
	TUNEL+ cell count	133	165	69		18	23	21			0.0228046
E16.5	Sample#	1997	1996	1998	CDT185	120	1889	200
	TUNEL+ cell count	37	17	27	25	24	25	19			0.930189
E17.5	Sample#	2037	2041	2042		2044	2043	2034	2135
	TUNEL+ cell count	15	32	15		7	7	9	9		0.0457346
Digit III P1/P2 joint
		WT				BDA1					2 tailed t.test
E13.5	Sample#	2062	2048	2049		2058	2057	2060
	TUNEL+ cell count	9	9	5		7	4	0			0.174631
E14.5	Sample#	CDT102	1823	1824		1826	1829	1848						*
	TUNEL+ cell count	4	26	30		5	27	18			0.762459			**
E15.5	Sample#	2027	2031	2088		2025	2028	2030						***
	TUNEL+ cell count	11	39	16		8	16	31			0.754435			****
E16.5	Sample#	1997	1996	1998	CDT185	120	1889	200
	TUNEL+ cell count	25	31	18	24	12	7	3			0.0204824
E17.5	Sample#	2037	2041	2042		2044	2043	2034	2135
	TUNEL+ cell count	27	26	22		1	0	1	0		8.44496e-06
Digit III P2/P3 joint
		WT				BDA1					2 tailed t.test
E13.5	Sample#
	TUNEL+ cell count										#DIV/0!			*
E14.5	Sample#	CdT102	1823	1824		1826	1829	1848						**
	TUNEL+ cell count	0	2	42		0	1	0			0.353975			***
E15.5	Sample#	2027	2031	2088		2025	2028	2030						****
	TUNEL+ cell count	39	20			2	0	0			0.0272478
E16.5	Sample#	1997	1996	1998	CDT185	120	1889	200
	TUNEL+ cell count	34	56	33	42	0	2	3			0.00339574
E17.5	Sample#	2037	2041	2042		2044	2043	2034	2135
	TUNEL+ cell count	9	21	19		0	1	0	0		0.00359807
Digit V M/P1 joint
		WT				BDA1					2 tailed t.test
E13.5	Sample#	2025	2048	2049		2058	2057	2033						*
	TUNEL+ cell count	15	42	19		5	14	3			0.118113			**
E14.5	Sample#	CDT120	1823	1824		1826	1829							***
	TUNEL+ cell count	31	90	101		17	14	6			0.0485335			****
E15.5	Sample#	2031	2027	2088		2025	2028	2030
	TUNEL+ cell count	121	83	70		56	28	24			0.0391179
E16.5	Sample#	1997	196	1998	CDT185	CDT120	1889	CDT200
	TUNEL+ cell count	47	43	42	NA	21	15	4			0.00415533
E17.5	Sample#	2037	2041	2042		2044	2043	2034	2135
	TUNEL+ cell count	34	26	31		5	13	14	14		0.00211016
Digit V 1/P2 joint
		WT				BDA1					2 tailed t.test
E13.5	Sample#	2025	2048	2049
	TUNEL+ cell count	6	5	4							#REF!			*
E14.5	Sample#	CDT120	1823	1824		1826	1829	1848						**
	TUNEL+ cell count	23	56	32		0	2	0			0.0211915			***
E15.5	Sample#	2031	2027	2088		2025	2028	2030						****
	TUNEL+ cell count	87	41	16		0	0	0			0.0821666
E16.5	Sample#	1997	196	1998	CDT185	CDT120	1889	CDT200
	TUNEL+ cell count	35	28	17	21	17	5	5			0.0552099
E17.5	Sample#	2037	2041	2042		2044	2043	2034	2135
	TUNEL+ cell count	18	23	18		0	10	1	2		0.00295823
Digit V P2/P3 joint
		WT
E13.5	Sample#
	TUNEL+ cell count
E14.5	Sample#	CDT120	1823	1824
	TUNEL+ cell count	0	1	1
E15.5	Sample#	2031	2027	2088
	TUNEL+ cell count	0	0	0
E16.5	Sample#	1997	196	1998	CDT185
	TUNEL+ cell count	35	41	25	26
E17.5	Sample#	2037	2041	2042
	TUNEL+ cell count	36	47	25

## Sheet: Figure 5b
TUNEL+ cell counts of E16.5 Digit V joints
Genotype		WT			Cdon+/-			Cdon-/-			E95K+/-			E95K+/- ;Cdon+/-			E95K+/- ;Cdon-/-			E95K-/-
Sample#		376	375	377	389	390	385	386	384	392	352	378	353	379	380	382	426	425	383	CDT120	CDT 200	CR1889
TUNEL+ Cell count	M/P1 Joint	44	122	35	72	51	46	37	115	88	59	9	19	44	31	31	7	13	25	16	1	20
	P1/2 Joint	17	37	54	11	13	27	6	26	14	0	1	1	3	2	0	0	4	3	15	4	4
	P2/3 Joint	25	50	72	10	16	2	5	8	0	4	4	2	2	2	1	1	0	3	0	0	0
Avg of TUNEL of joints (Normalized 8 sections)
Genotype		WT			Cdon+/-			Cdon-/-			E95K+/-			E95K+/- ;Cdon+/-			E95K+/- ;Cdon-/-			E95K-/-
Sample#		376	375	377	389	390	385	386	384	392	352	378	353	379	380	382	426	425	383	CDT120	CDT 200	CR1889
TUNEL+ Cell count	M/P1 Joint	44	122	36	72	51	73.6	49.3333	115	88	59	9	19	44	31	31	9.33333	13	28.5714	16	1	20
	P1/2 Joint	17	37	54	14.6667	13	36	6.85714	26	16	0	1.14286	1.14286	3	2.66667	0	0	4	3.42857	15	4	4
	P2/3 Joint	28.5714	50	72	16	16	2.66667	6.66667	8	0	4	4.57143	2.28571	2	2.66667	1	1.33333	0	4	0	0	0
	Sum of all joints	89.5714	209	162	102.667	80	112.267	62.8571	149	104	63	14.7143	22.4286	49	36.3333	32	10.6667	17	36	31	5	24
	Avg of TUNEL of joints combined (normalized 8-section)
	Genotype	WT	Cdon+/-	Cdon-/-	E95K+/-	E95K+/- ;Cdon+/-	E95K+/- ;Cdon-/-	E95K-/-
	All joints average	153.524	98.3111	105.286	33.381	39.1111	21.2222	20
	All joints SEM	34.7356	9.56578	24.8756	14.976	5.10023	7.61172	7.76745
	M/P1 avg	67.3333	65.5333	84.1111	29	35.3333	16.9683	12.3333
	P1/2 avg	36	21.2222	16.2857	0.761905	1.88889	2.47619	7.66667
	P2/3 avg	50.1905	11.5556	4.88889	3.61905	1.88889	1.77778	0

## Sheet: Figure 6c
		TUNEL+ cell count
	Sample#	Dorsal	Ventral
Control	1	22.8571	11.4286
	2	26.6667	56
	3	181.6	115.2
	4	62	38.6667
	5	6.54545	11.6364
	6	29	23
		Normalise
	Sample#	Dorsal	Ventral
5E1-treated	1	112	72
	2	217.333	96.6667
	3	131.333	49.3333
	4	115.556	27.5556
	5	136	84
	6	192.8	36.8

## Sheet: Figure 6f
Electroporated side			EP
Non-electroporated side			Non-EP
		TUNEL+ cell count
		EP		Non-EP				Dorsal			Ventral
	Sample#	Dorsal	Ventral	Dorsal	Ventral			Non-EP	EP	Fold change	Non-EP	EP	Fold change
pCIG-Cdon	1	83	67	42	100			42	83	1.97619	100	67	0.67
	2	32	16	12	16			12	32	2.66667	16	16	1
	3	56	13	20	7			20	56	2.8	7	13	1.85714
	4	34	17	18	16			18	34	1.88889	16	17	1.0625
	5	88	57	23	28			23	88	3.82609	28	57	2.03571
	6	40	19	12	10			12	40	3.33333	10	19	1.9
		TUNEL+ cell count
		EP		Non-EP				Dorsal			Ventral
	Sample#	Dorsal	Ventral	Dorsal	Ventral			control	GFP	Fold change	control	GFP	Fold change
pCIG-Cdon+Ihh	1	11	9	10	13			10	11	1.1	13	9	0.692308
	2	5	98	3	72			3	5	1.66667	72	98	1.36111
	3	15	31	12	21			12	15	1.25	21	31	1.47619
	4	11	136	6	126			6	11	1.83333	126	136	1.07937
	5	6	7	5	3			5	6	1.2	3	7	2.33333
	6	9	67	5	34			5	9	1.8	34	67	1.97059
	7	20	15	24	20			24	20	0.833333	20	15	0.75
		TUNEL+ cell count
		EP		Non-EP
	Sample#	Dorsal	Ventral	Dorsal	Ventral			control	GFP	Fold change	control	GFP	Fold change
pCIG-Cdon+Gas1	1	100	52	33	29			33	100	3.0303	29	52	1.7931
	2	98	40	60	34			60	98	1.63333	34	40	1.17647
	3	84	77	57	27			57	84	1.47368	27	77	2.85185
	4	53	33	35	26			35	53	1.51429	26	33	1.26923
	5	51	26	19	14			19	51	2.68421	14	26	1.85714
	6	35	38	32	25			32	35	1.09375	25	38	1.52
	7	145	91	82	57			82	145	1.76829	57	91	1.59649

## Sheet: Figure 6h
Electroporated side			EP
Non-electroporated side			Non-EP
		TUNEL+ cell count
		EP		Non-EP				Fold change
	Sample#	Dorsal	Ventral	Dorsal	Ventral			Dorsal	Ventral
Control_MO	1	68	71	49	64			1.38776	1.10938
	2	49	67	19	17			2.57895	3.94118
	3	7	22	10	8			0.7	2.75
	4	14	19	7	15			2	1.26667
	5	26	22	15	20			1.73333	1.1
		TUNEL+ cell count
	Sample#	GFP		No GFP				Fold change
Cdon_MO		Dorsal	Ventral	Dorsal	Ventral			Dorsal	Ventral
	1	24	162	18	113			1.33333	1.43363
	2	58	133	25	55			2.32	2.41818
	3	21	209	20	102			1.05	2.04902
	4	47	141	43	57			1.09302	2.47368
		TUNEL+ cell count
	Sample#	GFP		No GFP
Cdon_MO+5E1		Dorsal	Ventral	Dorsal	Ventral			Dorsal	Ventral
	1	52	312	72	227			0.722222	1.37445
	2	62	103	70	89			0.885714	1.1573
	3	62	90	101	90			0.613861	1
	4	83	201	254	197			0.326772	1.0203

## Sheet: Supplementary S10b
Electroporated side			EP
Non-electroporated side			Non-EP
		TUNEL+ cell count					Fold change
		Dorsal		Ventral			Dorsal			Ventral
	Sample#	Non-EP	EP	Non-EP	EP		Non-EP	EP	Fold change	Non-EP	EP	Fold change
pCIG	1	49	51	77	73		49	51	1.04082	77	73	0.948052
	2	48	45	27	30		48	45	0.9375	27	30	1.11111
	3	92	85	46	42		92	85	0.923913	46	42	0.913043
	4	12	19	20	28		12	19	1.58333	20	28	1.4
	5	16	24	70	37		16	24	1.5	70	37	0.528571

[truncated: 2 more sheets: Supplementary figure S10c, Supplementary S11b]
